# Supplementary material for: Emergence of a multidrug-resistant and virulent Streptococcus pneumoniae lineage mediates serotype replacement after PCV13: an international whole-genome sequencing study
Source: Lancet Microbe. 2022 Oct;3(10):e735–43. doi: 10.1016/S2666-5247(22)00158-6 (PMC9519462; doi:10.1016/S2666-5247(22)00158-6)
Supplement: Supplementary appendix 2 [file mmc2.xlsx]

## Sheet: Global_24F
ID	Public name	ERS	ERR	Selection_Random__autocolour	Country	Country__colour	Continent	Continent__colour	Region__autocolour	latitude	longitude	City	Facility where collected	Submitting Institution	Month	Year	PCV_period__autocolour	Gender__autocolour	Age_Years__autocolour	Age_months	Age_days	Disease__autocolour	Source__autocolour	Clinical_manifestation__autocolour	HIV status	Underlying conditions	Phenotypic Serotype Method	Phenotypic Serotype	GPSC	GPSC__colour	in_silico_serotype__autocolour	ST__autocolour	aroE-gdh-gki-recP-spi-xpt-ddl__autocolour	CC__autocolour	PBP1A	PBP2B	PBP2X	WGS_PEN	WGS_PEN_SIR_Meningitis	WGS_PEN_SIR_Nonmeningitis	WGS_AMO	WGS_AMO_SIR	WGS_MER	WGS_MER_SIR	WGS_TAX	WGS_TAX_SIR_Meningitis	WGS_TAX_SIR_Nonmeningitis	WGS_CFT	WGS_CFT_SIR_Meningitis
32139_7#235	GPS_FR_53039	ERS3863518	ERR3796805	N	France	#c10057	Europe	#ff2722	Hauts de France	49.9632	2.81877		CNRP/ACTIV			2016	Post-PCV13	M	3			Other	blood	IPD			Latex agglutination	24F	10	#dbb532	24F	4253	12-19-2-17-10-22-14	CC230	17	15	367	0.25	R	S	0.25	S	0.12	S	0.12	S	S	<= 0.5	S
32139_7#250	GPS_FR_54042	ERS3863564	ERR3796820	N	France	#c10057	Europe	#ff2722	Hauts de France	49.9632	2.81877		CNRP/ACTIV			2016	Post-PCV13	F	1			bacteraemia	blood	IPD			Latex agglutination	24F	10	#dbb532	24F	4253	12-19-2-17-10-22-14	CC230	17	15	367	0.25	R	S	0.25	S	0.12	S	0.12	S	S	<= 0.5	S
32139_7#186	GPS_FR_52040	ERS3863495	ERR3796756	N	France	#c10057	Europe	#ff2722	Hauts de France	49.9632	2.81877		CNRP/ACTIV			2016	Post-PCV13	M	1			carriage	NP swab	Carriage			Latex agglutination	24F	10	#dbb532	24F	4253	12-19-2-17-10-22-14	CC230	17	15	367	0.25	R	S	0.25	S	0.12	S	0.12	S	S	<= 0.5	S
32139_7#137	GPS_FR_49943	ERS3863470	ERR3796707	N	France	#c10057	Europe	#ff2722	Hauts de France	49.9632	2.81877		CNRP/ACTIV			2015	Post-PCV13	F	2			bacteraemia	blood	IPD			Latex agglutination	24F	10	#dbb532	24F	4253	12-19-2-17-10-22-14	CC230	17	15	367	0.25	R	S	0.25	S	0.12	S	0.12	S	S	<= 0.5	S
32139_7#128	GPS_FR_49787	ERS3863464	ERR3796698	N	France	#c10057	Europe	#ff2722	Provence-Alpes-CÔøΩte d'Azur	44.0544	5.9732		CNRP/ACTIV			2015	Post-PCV13	M	0	12		Meningitis	CSF	IPD			Latex agglutination	24F	10	#dbb532	24F	230	12-19-2-17-6-22-14	CC230	17	15	22	0.5	R	S	0.12	S	0.12	S	0.12	S	S	<= 0.5	S
32139_7#133	GPS_FR_49934	ERS3863468	ERR3796703	N	France	#c10057	Europe	#ff2722	Hauts de France	49.9632	2.81877		CNRP/ACTIV			2015	Post-PCV13	M	1			carriage	NP swab	Carriage			Latex agglutination	24F	10	#dbb532	24F	4253	12-19-2-17-10-22-14	CC230	17	15	367	0.25	R	S	0.25	S	0.12	S	0.12	S	S	<= 0.5	S
32139_7#16	GPS_FR_58388	ERS3863630	ERR3796586	N	France	#c10057	Europe	#ff2722	Occitanie	43.6897	2.25905		CNRP/ACTIV			2018	Post-PCV13	M	1			Meningitis	CSF	IPD			Latex agglutination	24F	10	#dbb532	24F	4677	12-19-2-17-6-8-14	CC230	17	15	22	0.5	R	S	0.12	S	0.12	S	0.12	S	S	<= 0.5	S
32139_7#206	GPS_FR_52302	ERS3863509	ERR3796776	N	France	#c10057	Europe	#ff2722	Auvergne RhÔøΩne-Alpes	45.5176	4.54255		CNRP/ACTIV			2016	Post-PCV13	M	1			Pneumonia	blood	IPD			Latex agglutination	24F	10	#dbb532	24F	4253	12-19-2-17-10-22-14	CC230	17	15	367	0.25	R	S	0.25	S	0.12	S	0.12	S	S	<= 0.5	S
32386_2#111	GPS_FR_57895	ERS3863621	ERR3831148	N	France	#c10057	Europe	#ff2722	Nouvelle Aquitaine	44.9769	0.40929		CNRP/ACTIV			2018	Post-PCV13	M	0	7		carriage	NP swab	Carriage			Latex agglutination	24F	10	#dbb532	24F	15767	525-19-2-17-10-22-14	CC230	17	15	367	0.25	R	S	0.25	S	0.12	S	0.12	S	S	<= 0.5	S
32139_7#305	GPS_FR_54458	ERS3863552	ERR3796875	N	France	#c10057	Europe	#ff2722	Ile-de-France	48.6772	2.50266		CNRP/ACTIV			2016	Post-PCV13	M	1			carriage	NP swab	Carriage			Latex agglutination	24F	10	#dbb532	24F	15755	524-19-2-17-10-22-14	CC230	17	15	367	0.25	R	S	0.25	S	0.12	S	0.12	S	S	<= 0.5	S
32139_7#346	GPS_FR_55056	ERS3863570	ERR3796916	N	France	#c10057	Europe	#ff2722	Ile-de-France	48.6772	2.50266		CNRP/ACTIV			2015	Post-PCV13	F	0	7		carriage	NP swab	Carriage			Latex agglutination	24F	10	#dbb532	24F	230	12-19-2-17-6-22-14	CC230	17	15	22	0.5	R	S	0.12	S	0.12	S	0.12	S	S	<= 0.5	S
32139_7#309	GPS_FR_54556	ERS3863554	ERR3796879	N	France	#c10057	Europe	#ff2722	Hauts de France	49.9632	2.81877		CNRP/ACTIV			2016	Post-PCV13	M	5			Meningitis	CSF	IPD			Latex agglutination	24F	10	#dbb532	24F	4253	12-19-2-17-10-22-14	CC230	17	15	367	0.25	R	S	0.25	S	0.12	S	0.12	S	S	<= 0.5	S
32139_7#24	GPS_FR_59275	ERS3863635	ERR3796594	N	France	#c10057	Europe	#ff2722	Grand Est	48.3854	5.48496		CNRP/ACTIV			2018	Post-PCV13	M	0	7		carriage	NP swab	Carriage			Latex agglutination	24F	10	#dbb532	24F	4253	12-19-2-17-10-22-14	CC230	17	15	22	0.5	R	S	0.12	S	0.12	S	0.12	S	S	<= 0.5	S
32139_7#371	GPS_FR_55430	ERS3863579	ERR3796941	N	France	#c10057	Europe	#ff2722	Ile-de-France	48.6772	2.50266		CNRP/ACTIV			2016	Post-PCV13	M	1			carriage	NP swab	Carriage			Latex agglutination	24F	10	#dbb532	24F	4253	12-19-2-17-10-22-14	CC230	17	15	22	0.5	R	S	0.12	S	0.12	S	0.12	S	S	<= 0.5	S
32139_7#356	GPS_FR_43980	ERS3863383	ERR3796926	N	France	#c10057	Europe	#ff2722	Auvergne RhÔøΩne-Alpes	45.5176	4.54255		CNRP/ACTIV			2012	Post-PCV13	F	1			Pneumonia	blood	IPD			Latex agglutination	24F	10	#dbb532	24F	4253	12-19-2-17-10-22-14	CC230	17	15	367	0.25	R	S	0.25	S	0.12	S	0.12	S	S	<= 0.5	S
32139_7#76	GPS_FR_47590	ERS3863440	ERR3796646	N	France	#c10057	Europe	#ff2722	Ile-de-France	48.6772	2.50266		CNRP/ACTIV			2014	Post-PCV13	M	2			carriage	NP swab	Carriage			Latex agglutination	24F	10	#dbb532	24F	4253	12-19-2-17-10-22-14	CC230	17	15	22	0.5	R	S	0.12	S	0.12	S	0.12	S	S	<= 0.5	S
32139_7#179	GPS_FR_37384	ERS3863293	ERR3796749	N	France	#c10057	Europe	#ff2722	Ile-de-France	48.6772	2.50266		CNRP/ACTIV			2010	Post-PCV7	F	1			carriage	NP swab	Carriage			Latex agglutination	24F	10	#dbb532	24F	4253	12-19-2-17-10-22-14	CC230	17	15	22	0.5	R	S	0.12	S	0.12	S	0.12	S	S	<= 0.5	S
32386_2#119	GPS_FR_58394	ERS3863631	ERR3831150	N	France	#c10057	Europe	#ff2722	Hauts de France	49.9632	2.81877		CNRP/ACTIV			2018	Post-PCV13	M	2			Meningitis	CSF	IPD			Latex agglutination	24F	10	#dbb532	24F	4253	12-19-2-17-10-22-14	CC230	17	15	367	0.25	R	S	0.25	S	0.12	S	0.12	S	S	<= 0.5	S
32139_7#243	GPS_FR_53337	ERS3863522	ERR3796813	N	France	#c10057	Europe	#ff2722	Ile-de-France	48.6772	2.50266		CNRP/ACTIV			2014	Post-PCV13	M	0	9		carriage	NP swab	Carriage			Latex agglutination	24F	10	#dbb532	24F	4253	12-19-2-17-10-22-14	CC230	17	15	22	0.5	R	S	0.12	S	0.12	S	0.12	S	S	<= 0.5	S
32139_7#166	GPS_FR_51691	ERS3863488	ERR3796736	N	France	#c10057	Europe	#ff2722	Ile-de-France	48.6772	2.50266		CNRP/ACTIV			2015	Post-PCV13	M	4			bacteraemia	blood	IPD			Latex agglutination	24F	10	#dbb532	24F	230	12-19-2-17-6-22-14	CC230	17	15	22	0.5	R	S	0.12	S	0.12	S	0.12	S	S	<= 0.5	S
32386_2#22	GPS_FR_55985	ERS3863591	ERR3831126	N	France	#c10057	Europe	#ff2722	Hauts de France	49.9632	2.81877		CNRP/ACTIV			2016	Post-PCV13	F	1			Meningitis	CSF	IPD			Latex agglutination	24F	10	#dbb532	24F	4253	12-19-2-17-10-22-14	CC230	17	15	367	0.25	R	S	0.25	S	0.12	S	0.12	S	S	<= 0.5	S
32386_2#82	GPS_FR_57241	ERS3863613	ERR3831141	N	France	#c10057	Europe	#ff2722	Ile-de-France	48.6772	2.50266		CNRP/ACTIV			2017	Post-PCV13	M	2			Meningitis	CSF	IPD			Latex agglutination	24F	10	#dbb532	24F	4253	12-19-2-17-10-22-14	CC230	17	15	367	0.25	R	S	0.25	S	0.12	S	0.12	S	S	<= 0.5	S
32139_7#283	GPS_FR_54230	ERS3863541	ERR3796853	N	France	#c10057	Europe	#ff2722	Pays de Loire	47.3509	-0.22569		CNRP/ACTIV			2016	Post-PCV13	M	0	10		carriage	NP swab	Carriage			Latex agglutination	24F	10	#dbb532	24F	230	12-19-2-17-6-22-14	CC230	17	15	22	0.5	R	S	0.12	S	0.12	S	0.12	S	S	<= 0.5	S
32139_7#80	GPS_FR_47596	ERS3863441	ERR3796650	N	France	#c10057	Europe	#ff2722	Hauts de France	49.9632	2.81877		CNRP/ACTIV			2014	Post-PCV13	M	3			Meningitis	CSF	IPD			Latex agglutination	24F	10	#dbb532	24F	4253	12-19-2-17-10-22-14	CC230	17	15	22	0.5	R	S	0.12	S	0.12	S	0.12	S	S	<= 0.5	S
32139_7#82	GPS_FR_47743	ERS3863445	ERR3796652	N	France	#c10057	Europe	#ff2722	Ile-de-France	48.6772	2.50266		CNRP/ACTIV			2014	Post-PCV13	F	0	11		Meningitis	CSF	IPD			Latex agglutination	24F	10	#dbb532	24F	4253	12-19-2-17-10-22-14	CC230	17	15	22	0.5	R	S	0.12	S	0.12	S	0.12	S	S	<= 0.5	S
32139_7#4	GPS_FR_58150	ERS3863626	ERR3796574	N	France	#c10057	Europe	#ff2722	Auvergne RhÔøΩne-Alpes	45.5176	4.54255		CNRP/ACTIV			2018	Post-PCV13	M	4			Meningitis	CSF	IPD			Latex agglutination	24F	10	#dbb532	24F	4677	12-19-2-17-6-8-14	CC230	17	15	22	0.5	R	S	0.12	S	0.12	S	0.12	S	S	<= 0.5	S
32139_7#101	GPS_FR_22984	ERS3863254	ERR3796671	N	France	#c10057	Europe	#ff2722	Ile-de-France	48.6772	2.50266		CNRP/ACTIV			2007	Post-PCV7	F	1			carriage	NP swab	Carriage			Latex agglutination	24F	10	#dbb532	24F	4253	12-19-2-17-10-22-14	CC230	17	15	22	0.5	R	S	0.12	S	0.12	S	0.12	S	S	<= 0.5	S
32139_7#307	GPS_FR_54499	ERS3863553	ERR3796877	N	France	#c10057	Europe	#ff2722	Ile-de-France	48.6772	2.50266		CNRP/ACTIV			2016	Post-PCV13	F	1			Other	blood	IPD			Latex agglutination	24F	10	#dbb532	24F	230	12-19-2-17-6-22-14	CC230	17	15	22	0.5	R	S	0.12	S	0.12	S	0.12	S	S	<= 0.5	S
32139_7#315	GPS_FR_54849	ERS3863566	ERR3796885	N	France	#c10057	Europe	#ff2722	Normandie	49.1263	-0.07308		CNRP/ACTIV			2016	Post-PCV13	M	0	10		Meningitis	CSF	IPD			Latex agglutination	24F	10	#dbb532	24F	4253	12-19-2-17-10-22-14	CC230	17	15	22	0.5	R	S	0.12	S	0.12	S	0.12	S	S	<= 0.5	S
32139_7#224	GPS_FR_52868	ERS3863514	ERR3796794	N	France	#c10057	Europe	#ff2722	Ile-de-France	48.6772	2.50266		CNRP/ACTIV			2015	Post-PCV13	F	1			Meningitis	CSF	IPD			Latex agglutination	24F	10	#dbb532	24F	4253	12-19-2-17-10-22-14	CC230	17	15	22	0.5	R	S	0.12	S	0.12	S	0.12	S	S	<= 0.5	S
32139_7#33	GPS_FR_59655	ERS3863638	ERR3796603	N	France	#c10057	Europe	#ff2722	Nouvelle Aquitaine	44.9769	0.40929		CNRP/ACTIV			2018	Post-PCV13	F	1			carriage	NP swab	Carriage			Latex agglutination	24F	10	#dbb532	24F	4253	12-19-2-17-10-22-14	CC230	17	15	22	0.5	R	S	0.12	S	0.12	S	0.12	S	S	<= 0.5	S
32139_7#140	GPS_FR_50728	ERS3863482	ERR3796710	N	France	#c10057	Europe	#ff2722	Hauts de France	49.9632	2.81877		CNRP/ACTIV			2015	Post-PCV13	F	1			Meningitis	CSF	IPD			Latex agglutination	24F	10	#dbb532	24F	4677	12-19-2-17-6-8-14	CC230	17	15	22	0.5	R	S	0.12	S	0.12	S	0.12	S	S	<= 0.5	S
32139_7#354	GPS_FR_56787	ERS3863601	ERR3796924	N	France	#c10057	Europe	#ff2722	Ile-de-France	48.6772	2.50266		CNRP/ACTIV			2017	Post-PCV13	M	3			Meningitis	blood	IPD			Latex agglutination	24F	10	#dbb532	24F	15759	12-19-2-17-665-22-14	CC230	17	15	NEW	2	R	S	0.5	S	0.25	S	4	R	R	2	R
32139_7#25	GPS_FR_59420	ERS3863634	ERR3796595	N	France	#c10057	Europe	#ff2722	Ile-de-France	48.6772	2.50266		CNRP/ACTIV			2018	Post-PCV13	F	1			carriage	NP swab	Carriage			Latex agglutination	24F	10	#dbb532	24F	4253	12-19-2-17-10-22-14	CC230	17	15	22	0.5	R	S	0.12	S	0.12	S	0.12	S	S	<= 0.5	S
32139_7#254	GPS_FR_54043	ERS3863567	ERR3796824	N	France	#c10057	Europe	#ff2722	Hauts de France	49.9632	2.81877		CNRP/ACTIV			2016	Post-PCV13	M	1			Meningitis	CSF	IPD			Latex agglutination	24F	10	#dbb532	24F	4253	12-19-2-17-10-22-14	CC230	17	15	367	0.25	R	S	0.25	S	0.12	S	0.12	S	S	<= 0.5	S
32139_7#262	GPS_FR_54061	ERS3863535	ERR3796832	N	France	#c10057	Europe	#ff2722	Ile-de-France	48.6772	2.50266		CNRP/ACTIV			2016	Post-PCV13	M	2			Other	blood	IPD			Latex agglutination	24F	10	#dbb532	24F	230	12-19-2-17-6-22-14	CC230	17	15	22	0.5	R	S	0.12	S	0.12	S	0.12	S	S	<= 0.5	S
32139_7#266	GPS_FR_54087	ERS3863536	ERR3796836	N	France	#c10057	Europe	#ff2722	Auvergne RhÔøΩne-Alpes	45.5176	4.54255		CNRP/ACTIV			2016	Post-PCV13	M	0	9		carriage	NP swab	Carriage			Latex agglutination	24F	10	#dbb532	24F	4677	12-19-2-17-6-8-14	CC230	17	15	22	0.5	R	S	0.12	S	0.12	S	0.12	S	S	<= 0.5	S
32139_7#338	GPS_FR_54907	ERS3863568	ERR3796908	N	France	#c10057	Europe	#ff2722	Hauts de France	49.9632	2.81877		CNRP/ACTIV			2017	Post-PCV13	F	0	4		Meningitis	CSF	IPD			Latex agglutination	24F	10	#dbb532	24F	4677	12-19-2-17-6-8-14	CC230	17	15	22	0.5	R	S	0.12	S	0.12	S	0.12	S	S	<= 0.5	S
32139_7#374	GPS_FR_57902	ERS3863623	ERR3796944	N	France	#c10057	Europe	#ff2722	Ile-de-France	48.6772	2.50266		CNRP/ACTIV			2018	Post-PCV13	M	0	9		carriage	NP swab	Carriage			Latex agglutination	24F	10	#dbb532	24F	4253	12-19-2-17-10-22-14	CC230	17	15	22	0.5	R	S	0.12	S	0.12	S	0.12	S	S	<= 0.5	S
32139_7#102	GPS_FR_49658	ERS3863459	ERR3796672	N	France	#c10057	Europe	#ff2722	Auvergne RhÔøΩne-Alpes	45.5176	4.54255		CNRP/ACTIV			2014	Post-PCV13	M	0	3		bacteraemia	blood	IPD			Latex agglutination	24F	10	#dbb532	24F	4253	12-19-2-17-10-22-14	CC230	17	15	22	0.5	R	S	0.12	S	0.12	S	0.12	S	S	<= 0.5	S
32139_7#384	GPS_FR_44455	ERS3863397	ERR3796954	N	France	#c10057	Europe	#ff2722	Ile-de-France	48.6772	2.50266		CNRP/ACTIV			2013	Post-PCV13	F	1			Meningitis	CSF	IPD			Latex agglutination	24F	10	#dbb532	24F	4253	12-19-2-17-10-22-14	CC230	17	15	22	0.5	R	S	0.12	S	0.12	S	0.12	S	S	<= 0.5	S
32139_7#351	GPS_FR_55065	ERS3863572	ERR3796921	N	France	#c10057	Europe	#ff2722	Ile-de-France	48.6772	2.50266		CNRP/ACTIV			2016	Post-PCV13	M	0	8		carriage	NP swab	Carriage			Latex agglutination	24F	10	#dbb532	24F	4253	12-19-2-17-10-22-14	CC230	17	15	22	0.5	R	S	0.12	S	0.12	S	0.12	S	S	<= 0.5	S
32139_7#106	GPS_FR_49667	ERS3863462	ERR3796676	N	France	#c10057	Europe	#ff2722	Auvergne RhÔøΩne-Alpes	45.5176	4.54255		CNRP/ACTIV			2014	Post-PCV13	F	2			bacteraemia	blood	IPD			Latex agglutination	24F	10	#dbb532	24F	4253	12-19-2-17-10-22-14	CC230	17	15	22	0.5	R	S	0.12	S	0.12	S	0.12	S	S	<= 0.5	S
32386_2#39	GPS_FR_56595	ERS3863597	ERR3831130	N	France	#c10057	Europe	#ff2722	Bourgogne Franche-ComtÔøΩ	47.2343	4.80681		CNRP/ACTIV			2017	Post-PCV13	F	1			carriage	NP swab	Carriage			Latex agglutination	24F	10	#dbb532	24F	4677	12-19-2-17-6-8-14	CC230	17	15	22	0.5	R	S	0.12	S	0.12	S	0.12	S	S	<= 0.5	S
32139_7#170	GPS_FR_51759	ERS3863494	ERR3796740	N	France	#c10057	Europe	#ff2722	Grand Est	48.3854	5.48496		CNRP/ACTIV			2015	Post-PCV13	F	1			carriage	NP swab	Carriage			Latex agglutination	24F	10	#dbb532	24F	4253	12-19-2-17-10-22-14	CC230	17	15	22	0.5	R	S	0.12	S	0.12	S	0.12	S	S	<= 0.5	S
32139_7#227	GPS_FR_52885	ERS3863515	ERR3796797	N	France	#c10057	Europe	#ff2722	Ile-de-France	48.6772	2.50266		CNRP/ACTIV			2015	Post-PCV13	F	2			bacteraemia	blood	IPD			Latex agglutination	24F	10	#dbb532	24F	4253	12-19-2-17-10-22-14	CC230	17	15	22	0.5	R	S	0.12	S	0.12	S	0.12	S	S	<= 0.5	S
32139_7#72	GPS_FR_47572	ERS3863442	ERR3796642	N	France	#c10057	Europe	#ff2722	Bourgogne Franche-ComtÔøΩ	47.2343	4.80681		CNRP/ACTIV			2014	Post-PCV13	F	2			Meningitis	CSF	IPD			Latex agglutination	24F	10	#dbb532	24F	15585	12-19-2-17-10-6-14	CC230	17	15	77	0.25	R	S	0.12	S	0.12	S	0.12	S	S	<= 0.5	S
32139_7#8	GPS_FR_58188	ERS3863627	ERR3796578	N	France	#c10057	Europe	#ff2722	Hauts de France	49.9632	2.81877		CNRP/ACTIV			2018	Post-PCV13	M	0	5		Meningitis	CSF	IPD			Latex agglutination	24F	10	#dbb532	24F	15767	525-19-2-17-10-22-14	CC230	17	15	367	0.25	R	S	0.25	S	0.12	S	0.12	S	S	<= 0.5	S
32386_2#35	GPS_FR_56563	ERS3863595	ERR3831129	N	France	#c10057	Europe	#ff2722	Grand Est	48.3854	5.48496		CNRP/ACTIV			2017	Post-PCV13	F	1			carriage	NP swab	Carriage			Latex agglutination	24F	10	#dbb532	24F	4253	12-19-2-17-10-22-14	CC230	17	15	367	0.25	R	S	0.25	S	0.12	S	0.12	S	S	<= 0.5	S
32386_2#115	GPS_FR_58331	ERS3863629	ERR3831149	N	France	#c10057	Europe	#ff2722	Occitanie	43.6897	2.25905		CNRP/ACTIV			2017	Post-PCV13	M	0	9		Meningitis	CSF	IPD			Latex agglutination	24F	10	#dbb532	24F	4253	12-19-2-17-10-22-14	CC230	17	15	22	0.5	R	S	0.12	S	0.12	S	0.12	S	S	<= 0.5	S
32139_7#279	GPS_FR_54188	ERS3863542	ERR3796849	N	France	#c10057	Europe	#ff2722	Ile-de-France	48.6772	2.50266		CNRP/ACTIV			2016	Post-PCV13	M	0	7		carriage	NP swab	Carriage			Latex agglutination	24F	10	#dbb532	24F	4253	12-19-2-17-10-22-14	CC230	17	15	8	2	R	S	0.5	S	0.25	S	0.5	S	S	<= 0.5	S
32139_7#316	GPS_FR_43463	ERS3863372	ERR3796886	N	France	#c10057	Europe	#ff2722	Grand Est	48.3854	5.48496		CNRP/ACTIV			2011	Post-PCV7	F	1			Other	blood	IPD			Latex agglutination	24F	10	#dbb532	24F	230	12-19-2-17-6-22-14	CC230	17	15	22	0.5	R	S	0.12	S	0.12	S	0.12	S	S	<= 0.5	S
32139_7#196	GPS_FR_52147	ERS3863501	ERR3796766	N	France	#c10057	Europe	#ff2722	Hauts de France	49.9632	2.81877		CNRP/ACTIV			2016	Post-PCV13	M	1			Pneumonia	blood	IPD			Latex agglutination	24F	10	#dbb532	24F	230	12-19-2-17-6-22-14	CC230	17	15	22	0.5	R	S	0.12	S	0.12	S	0.12	S	S	<= 0.5	S
32386_2#18	GPS_FR_55956	ERS3863589	ERR3831125	N	France	#c10057	Europe	#ff2722	Ile-de-France	48.6772	2.50266		CNRP/ACTIV			2016	Post-PCV13	F	5	11		Pneumonia	blood	IPD			Latex agglutination	24F	10	#dbb532	24F	4253	12-19-2-17-10-22-14	CC230	17	15	22	0.5	R	S	0.12	S	0.12	S	0.12	S	S	<= 0.5	S
32139_7#370	GPS_FR_57867	ERS3863622	ERR3796940	N	France	#c10057	Europe	#ff2722	Nouvelle Aquitaine	44.9769	0.40929		CNRP/ACTIV			2018	Post-PCV13	F	1			carriage	NP swab	Carriage			Latex agglutination	24F	10	#dbb532	24F	4253	12-19-2-17-10-22-14	CC230	17	15	8	2	R	S	0.5	S	0.25	S	0.5	S	S	<= 0.5	S
32139_7#298	GPS_FR_54431	ERS3863549	ERR3796868	N	France	#c10057	Europe	#ff2722	Nouvelle Aquitaine	44.9769	0.40929		CNRP/ACTIV			2016	Post-PCV13	M	0	11		carriage	NP swab	Carriage			Latex agglutination	24F	10	#dbb532	24F	15587	12-14-2-17-10-1-14	CC230	17	15	43	1	R	S	0.5	S	0.25	S	0.5	S	S	<= 0.5	S
32139_7#325	GPS_FR_55544	ERS3863582	ERR3796895	N	France	#c10057	Europe	#ff2722	Ile-de-France	48.6772	2.50266		CNRP/ACTIV			2015	Post-PCV13	F	1			carriage	NP swab	Carriage			Latex agglutination	24F	10	#dbb532	24F	4253	12-19-2-17-10-22-14	CC230	17	15	22	0.5	R	S	0.12	S	0.12	S	0.12	S	S	<= 0.5	S
32139_7#355	GPS_FR_55096	ERS3863573	ERR3796925	N	France	#c10057	Europe	#ff2722	Ile-de-France	48.6772	2.50266		CNRP/ACTIV			2016	Post-PCV13	F	4			carriage	NP swab	Carriage			Latex agglutination	24F	10	#dbb532	24F	4253	12-19-2-17-10-22-14	CC230	17	15	22	0.5	R	S	0.12	S	0.12	S	0.12	S	S	<= 0.5	S
32139_7#237	GPS_FR_53895	ERS3863534	ERR3796807	N	France	#c10057	Europe	#ff2722	Auvergne RhÔøΩne-Alpes	45.5176	4.54255		CNRP/ACTIV			2016	Post-PCV13	F	0	7		bacteraemia	blood	IPD			Latex agglutination	24F	10	#dbb532	24F	4677	12-19-2-17-6-8-14	CC230	17	15	22	0.5	R	S	0.12	S	0.12	S	0.12	S	S	<= 0.5	S
32139_7#337	GPS_FR_56242	ERS3863593	ERR3796907	N	France	#c10057	Europe	#ff2722	Ile-de-France	48.6772	2.50266		CNRP/ACTIV			2016	Post-PCV13	F	1			Pneumonia	blood	IPD			Latex agglutination	24F	10	#dbb532	24F	4253	12-19-2-17-10-22-14	CC230	17	15	22	0.5	R	S	0.12	S	0.12	S	0.12	S	S	<= 0.5	S
32386_2#56	GPS_FR_56833	ERS3863603	ERR3831134	N	France	#c10057	Europe	#ff2722	Auvergne RhÔøΩne-Alpes	45.5176	4.54255		CNRP/ACTIV			2017	Post-PCV13	M	1			carriage	NP swab	Carriage			Latex agglutination	24F	10	#dbb532	24F	4677	12-19-2-17-6-8-14	CC230	17	15	22	0.5	R	S	0.12	S	0.12	S	0.12	S	S	<= 0.5	S
32386_2#65	GPS_FR_56930	ERS3863607	ERR3831137	N	France	#c10057	Europe	#ff2722	Ile-de-France	48.6772	2.50266		CNRP/ACTIV			2017	Post-PCV13	F	5			carriage	NP swab	Carriage			Latex agglutination	24F	10	#dbb532	24F	4253	12-19-2-17-10-22-14	CC230	17	15	NEW	0.25	R	S	0.25	S	0.12	S	0.12	S	S	<= 0.5	S
32139_7#122	GPS_FR_23224	ERS3863261	ERR3796692	N	France	#c10057	Europe	#ff2722	Grand Est	48.3854	5.48496		CNRP/ACTIV			2008	Post-PCV7	M	1			carriage	NP swab	Carriage			Latex agglutination	24F	10	#dbb532	24F	230	12-19-2-17-6-22-14	CC230	17	15	22	0.5	R	S	0.12	S	0.12	S	0.12	S	S	<= 0.5	S
32139_7#219	GPS_FR_52704	ERS3863511	ERR3796789	N	France	#c10057	Europe	#ff2722	Ile-de-France	48.6772	2.50266		CNRP/ACTIV			2015	Post-PCV13	F	1			Pneumonia	blood	IPD			Latex agglutination	24F	10	#dbb532	24F	230	12-19-2-17-6-22-14	CC230	17	15	22	0.5	R	S	0.12	S	0.12	S	0.12	S	S	<= 0.5	S
32139_7#160	GPS_FR_50848	ERS3863487	ERR3796730	N	France	#c10057	Europe	#ff2722	Ile-de-France	48.6772	2.50266		CNRP/ACTIV			2015	Post-PCV13	M	1			Pneumonia	blood	IPD			Latex agglutination	24F	10	#dbb532	24F	4253	12-19-2-17-10-22-14	CC230	17	15	367	0.25	R	S	0.25	S	0.12	S	0.12	S	S	<= 0.5	S
32139_7#192	GPS_FR_37361	ERS3863290	ERR3796762	N	France	#c10057	Europe	#ff2722	Ile-de-France	48.6772	2.50266		CNRP/ACTIV			2010	Post-PCV7	M	1			carriage	NP swab	Carriage			Latex agglutination	24F	10	#dbb532	24F	4253	12-19-2-17-10-22-14	CC230	17	15	22	0.5	R	S	0.12	S	0.12	S	0.12	S	S	<= 0.5	S
32139_7#345	GPS_FR_56677	ERS3863596	ERR3796915	N	France	#c10057	Europe	#ff2722	Nouvelle Aquitaine	44.9769	0.40929		CNRP/ACTIV			2017	Post-PCV13	F	1			carriage	NP swab	Carriage			Latex agglutination	24F	10	#dbb532	24F	4253	12-19-2-17-10-22-14	CC230	17	15	22	0.5	R	S	0.12	S	0.12	S	0.12	S	S	<= 0.5	S
32386_2#135	GPS_FR_59677	ERS3863640	ERR3831154	N	France	#c10057	Europe	#ff2722	Ile-de-France	48.6772	2.50266		CNRP/ACTIV			2018	Post-PCV13	F	0	10		carriage	NP swab	Carriage			Latex agglutination	24F	10	#dbb532	24F	4253	12-19-2-17-10-22-14	CC230	17	15	NEW	0.25	R	S	0.25	S	0.12	S	0.12	S	S	<= 0.5	S
32139_7#195	GPS_FR_52210	ERS3863505	ERR3796765	N	France	#c10057	Europe	#ff2722	Grand Est	48.3854	5.48496		CNRP/ACTIV			2014	Post-PCV13	F	1			bacteraemia	blood	IPD			Latex agglutination	24F	10	#dbb532	24F	4253	12-19-2-17-10-22-14	CC230	17	15	22	0.5	R	S	0.12	S	0.12	S	0.12	S	S	<= 0.5	S
32139_7#288	GPS_FR_54266	ERS3863543	ERR3796858	N	France	#c10057	Europe	#ff2722	Normandie	49.1263	-0.07308		CNRP/ACTIV			2016	Post-PCV13	M	0	4		Meningitis	CSF	IPD			Latex agglutination	24F	10	#dbb532	24F	4677	12-19-2-17-6-8-14	CC230	17	15	22	0.5	R	S	0.12	S	0.12	S	0.12	S	S	<= 0.5	S
32139_7#93	GPS_FR_22426	ERS3863251	ERR3796663	N	France	#c10057	Europe	#ff2722	Occitanie	43.6897	2.25905		CNRP/ACTIV			2007	Post-PCV7	M	1			Meningitis	CSF	IPD			Latex agglutination	24F	10	#dbb532	24F	230	12-19-2-17-6-22-14	CC230	17	15	22	0.5	R	S	0.12	S	0.12	S	0.12	S	S	<= 0.5	S
32139_7#311	GPS_FR_54610	ERS3863555	ERR3796881	N	France	#c10057	Europe	#ff2722	Ile-de-France	48.6772	2.50266		CNRP/ACTIV			2017	Post-PCV13	F	5			carriage	NP swab	Carriage			Latex agglutination	24F	10	#dbb532	24F	4253	12-19-2-17-10-22-14	CC230	17	15	367	0.25	R	S	0.25	S	0.12	S	0.12	S	S	<= 0.5	S
32139_7#13	GPS_FR_13401	ERS3863230	ERR3796583	N	France	#c10057	Europe	#ff2722	Auvergne RhÔøΩne-Alpes	45.5176	4.54255		CNRP/ACTIV			2005	Post-PCV7	F	1			carriage	NP swab	Carriage			Latex agglutination	24F	10	#dbb532	24F	230	12-19-2-17-6-22-14	CC230	17	15	22	0.5	R	S	0.12	S	0.12	S	0.12	S	S	<= 0.5	S
32139_7#169	GPS_FR_51718	ERS3863490	ERR3796739	N	France	#c10057	Europe	#ff2722	Provence-Alpes-CÔøΩte d'Azur	44.0544	5.9732		CNRP/ACTIV			2015	Post-PCV13	M	3			Pneumonia	blood	IPD			Latex agglutination	24F	10	#dbb532	24F	4253	12-19-2-17-10-22-14	CC230	17	15	367	0.25	R	S	0.25	S	0.12	S	0.12	S	S	<= 0.5	S
32139_7#20	GPS_FR_59217	ERS3863633	ERR3796590	N	France	#c10057	Europe	#ff2722	Nouvelle Aquitaine	44.9769	0.40929		CNRP/ACTIV			2018	Post-PCV13	F	5			carriage	NP swab	Carriage			Latex agglutination	24F	10	#dbb532	24F	4253	12-19-2-17-10-22-14	CC230	17	15	22	0.5	R	S	0.12	S	0.12	S	0.12	S	S	<= 0.5	S
32139_7#189	GPS_FR_38600	ERS3863320	ERR3796759	N	France	#c10057	Europe	#ff2722	Ile-de-France	48.6772	2.50266		CNRP/ACTIV			2010	Post-PCV7	M	0	7		carriage	NP swab	Carriage			Latex agglutination	24F	10	#dbb532	24F	4253	12-19-2-17-10-22-14	CC230	17	15	8	2	R	S	0.5	S	0.25	S	0.5	S	S	<= 0.5	S
32139_7#333	GPS_FR_55672	ERS3863584	ERR3796903	N	France	#c10057	Europe	#ff2722	Ile-de-France	48.6772	2.50266		CNRP/ACTIV			2015	Post-PCV13	F	1			carriage	NP swab	Carriage			Latex agglutination	24F	10	#dbb532	24F	4253	12-19-2-17-10-22-14	CC230	17	15	22	0.5	R	S	0.12	S	0.12	S	0.12	S	S	<= 0.5	S
32386_2#10	GPS_FR_55714	ERS3863588	ERR3831123	N	France	#c10057	Europe	#ff2722	Bretagne	47.0028	1.68221		CNRP/ACTIV			2017	Post-PCV13	M	2			Meningitis	CSF	IPD			Latex agglutination	24F	10	#dbb532	24F	4253	12-19-2-17-10-22-14	CC230	17	15	22	0.5	R	S	0.12	S	0.12	S	0.12	S	S	<= 0.5	S
32139_7#144	GPS_FR_50742	ERS3863483	ERR3796714	N	France	#c10057	Europe	#ff2722	Ile-de-France	48.6772	2.50266		CNRP/ACTIV			2015	Post-PCV13	F	2			Pneumonia	blood	IPD			Latex agglutination	24F	10	#dbb532	24F	4266	2-19-2-17-10-22-14	CC230	17	15	22	0.5	R	S	0.12	S	0.12	S	0.12	S	S	<= 0.5	S
32139_7#319	GPS_FR_55080	ERS3863574	ERR3796889	N	France	#c10057	Europe	#ff2722	Ile-de-France	48.6772	2.50266		CNRP/ACTIV			2015	Post-PCV13	M	1			carriage	NP swab	Carriage			Latex agglutination	24F	10	#dbb532	24F	4253	12-19-2-17-10-22-14	CC230	17	15	22	0.5	R	S	0.12	S	0.12	S	0.12	S	S	<= 0.5	S
32139_7#258	GPS_FR_53489	ERS3863527	ERR3796828	N	France	#c10057	Europe	#ff2722	Ile-de-France	48.6772	2.50266		CNRP/ACTIV			2014	Post-PCV13	M	1			carriage	NP swab	Carriage			Latex agglutination	24F	10	#dbb532	24F	4253	12-19-2-17-10-22-14	CC230	17	15	22	0.5	R	S	0.12	S	0.12	S	0.12	S	S	<= 0.5	S
32139_7#282	GPS_FR_54160	ERS3863537	ERR3796852	N	France	#c10057	Europe	#ff2722	Ile-de-France	48.6772	2.50266		CNRP/ACTIV			2016	Post-PCV13	M	1			bacteraemia	blood	IPD			Latex agglutination	24F	10	#dbb532	24F	4253	12-19-2-17-10-22-14	CC230	17	15	22	0.5	R	S	0.12	S	0.12	S	0.12	S	S	<= 0.5	S
32139_7#32	GPS_FR_45895	ERS3863420	ERR3796602	N	France	#c10057	Europe	#ff2722	Hauts de France	49.9632	2.81877		CNRP/ACTIV			2012	Post-PCV13	F	1			bacteraemia	blood	IPD			Latex agglutination	24F	10	#dbb532	24F	4253	12-19-2-17-10-22-14	CC230	17	15	8	2	R	S	0.5	S	0.25	S	0.5	S	S	<= 0.5	S
32139_7#239	GPS_FR_53189	ERS3863521	ERR3796809	N	France	#c10057	Europe	#ff2722	Normandie	49.1263	-0.07308		CNRP/ACTIV			2016	Post-PCV13	M	0	6		bacteraemia	blood	IPD			Latex agglutination	24F	10	#dbb532	24F	4253	12-19-2-17-10-22-14	CC230	17	15	367	0.25	R	S	0.25	S	0.12	S	0.12	S	S	<= 0.5	S
32139_7#272	GPS_FR_41509	ERS3863348	ERR3796842	N	France	#c10057	Europe	#ff2722	Ile-de-France	48.6772	2.50266		CNRP/ACTIV			2012	Post-PCV13	F	1			Pneumonia	blood	IPD			Latex agglutination	24F	10	#dbb532	24F	8857	12-19-2-17-6-512-14	CC230	17	15	22	0.5	R	S	0.12	S	0.12	S	0.12	S	S	<= 0.5	S
32139_7#329	GPS_FR_55576	ERS3863583	ERR3796899	N	France	#c10057	Europe	#ff2722	Ile-de-France	48.6772	2.50266		CNRP/ACTIV			2016	Post-PCV13	F	0	6		carriage	NP swab	Carriage			Latex agglutination	24F	10	#dbb532	24F	4253	12-19-2-17-10-22-14	CC230	17	15	22	0.5	R	S	0.12	S	0.12	S	0.12	S	S	<= 0.5	S
32139_7#61	GPS_FR_47344	ERS3863437	ERR3796631	N	France	#c10057	Europe	#ff2722	Provence-Alpes-CÔøΩte d'Azur	44.0544	5.9732		CNRP/ACTIV			2014	Post-PCV13	F	1			carriage	NP swab	Carriage			Latex agglutination	24F	10	#dbb532	24F	4677	12-19-2-17-6-8-14	CC230	17	15	22	0.5	R	S	0.12	S	0.12	S	0.12	S	S	<= 0.5	S
32139_7#97	GPS_FR_22983	ERS3863255	ERR3796667	N	France	#c10057	Europe	#ff2722	Ile-de-France	48.6772	2.50266		CNRP/ACTIV			2007	Post-PCV7	M	1			carriage	NP swab	Carriage			Latex agglutination	24F	10	#dbb532	24F	4253	12-19-2-17-10-22-14	CC230	17	15	22	0.5	R	S	0.12	S	0.12	S	0.12	S	S	<= 0.5	S
32139_7#291	GPS_FR_54286	ERS3863546	ERR3796861	N	France	#c10057	Europe	#ff2722	Grand Est	48.3854	5.48496		CNRP/ACTIV			2016	Post-PCV13	M	1			carriage	NP swab	Carriage			Latex agglutination	24F	10	#dbb532	24F	4253	12-19-2-17-10-22-14	CC230	17	15	367	0.25	R	S	0.25	S	0.12	S	0.12	S	S	<= 0.5	S
32139_7#153	GPS_FR_50072	ERS3863472	ERR3796723	N	France	#c10057	Europe	#ff2722	Ile-de-France	48.6772	2.50266		CNRP/ACTIV			2014	Post-PCV13	F	5			bacteraemia	blood	IPD			Latex agglutination	24F	10	#dbb532	24F	4253	12-19-2-17-10-22-14	CC230	17	15	22	0.5	R	S	0.12	S	0.12	S	0.12	S	S	<= 0.5	S
32139_7#113	GPS_FR_30123	ERS3863302	ERR3796683	N	France	#c10057	Europe	#ff2722	Auvergne RhÔøΩne-Alpes	45.5176	4.54255		CNRP/ACTIV			2009	Post-PCV7	M	1			Meningitis	CSF	IPD			Latex agglutination	24F	10	#dbb532	24F	230	12-19-2-17-6-22-14	CC230	17	15	22	0.5	R	S	0.12	S	0.12	S	0.12	S	S	<= 0.5	S
32139_7#21	GPS_FR_13480	ERS3863233	ERR3796591	N	France	#c10057	Europe	#ff2722	Nouvelle Aquitaine	44.9769	0.40929		CNRP/ACTIV			2005	Post-PCV7	F	1			Meningitis	CSF	IPD			Latex agglutination	24F	10	#dbb532	24F	230	12-19-2-17-6-22-14	CC230	17	15	22	0.5	R	S	0.12	S	0.12	S	0.12	S	S	<= 0.5	S
32139_7#217	GPS_FR_53053	ERS3863520	ERR3796787	N	France	#c10057	Europe	#ff2722	Normandie	49.1263	-0.07308		CNRP/ACTIV			2016	Post-PCV13	M	0	10		Meningitis	CSF	IPD			Latex agglutination	24F	10	#dbb532	24F	4253	12-19-2-17-10-22-14	CC230	17	15	22	0.5	R	S	0.12	S	0.12	S	0.12	S	S	<= 0.5	S
32139_7#350	GPS_FR_56678	ERS3863599	ERR3796920	N	France	#c10057	Europe	#ff2722	Centre Val de Loire	47.4848	1.68437		CNRP/ACTIV			2017	Post-PCV13	M	0	10		carriage	NP swab	Carriage			Latex agglutination	24F	10	#dbb532	24F	4253	12-19-2-17-10-22-14	CC230	17	15	367	0.25	R	S	0.25	S	0.12	S	0.12	S	S	<= 0.5	S
32139_7#56	GPS_FR_46951	ERS3863432	ERR3796626	N	France	#c10057	Europe	#ff2722	Hauts de France	49.9632	2.81877		CNRP/ACTIV			2013	Post-PCV13	F	0	2		Pneumonia	blood	IPD			Latex agglutination	24F	10	#dbb532	24F	4253	12-19-2-17-10-22-14	CC230	17	15	22	0.5	R	S	0.12	S	0.12	S	0.12	S	S	<= 0.5	S
32139_7#313	GPS_FR_54693	ERS3863556	ERR3796883	N	France	#c10057	Europe	#ff2722	Hauts de France	49.9632	2.81877		CNRP/ACTIV			2017	Post-PCV13	F	1			Meningitis	CSF	IPD			Latex agglutination	24F	10	#dbb532	24F	4253	12-19-2-17-10-22-14	CC230	17	15	8	2	R	S	0.5	S	0.25	S	0.5	S	S	<= 0.5	S
32139_7#120	GPS_FR_49576	ERS3863460	ERR3796690	N	France	#c10057	Europe	#ff2722	Ile-de-France	48.6772	2.50266		CNRP/ACTIV			2014	Post-PCV13	F	1			carriage	NP swab	Carriage			Latex agglutination	24F	10	#dbb532	24F	4253	12-19-2-17-10-22-14	CC230	17	15	NEW	0.25	R	S	0.25	S	0.12	S	0.12	S	S	<= 0.5	S
32139_7#378	GPS_FR_57925	ERS3863624	ERR3796948	N	France	#c10057	Europe	#ff2722	Ile-de-France	48.6772	2.50266		CNRP/ACTIV			2018	Post-PCV13	M	1			Other	blood	IPD			Latex agglutination	24F	10	#dbb532	24F	4253	12-19-2-17-10-22-14	CC230	17	15	367	0.25	R	S	0.25	S	0.12	S	0.12	S	S	<= 0.5	S
32139_7#190	GPS_FR_52193	ERS3863508	ERR3796760	N	France	#c10057	Europe	#ff2722	Bretagne	47.0028	1.68221		CNRP/ACTIV			2016	Post-PCV13	M	1			carriage	NP swab	Carriage			Latex agglutination	24F	10	#dbb532	24F	4253	12-19-2-17-10-22-14	CC230	17	15	22	0.5	R	S	0.12	S	0.12	S	0.12	S	S	<= 0.5	S
32139_7#265	GPS_FR_53591	ERS3863530	ERR3796835	N	France	#c10057	Europe	#ff2722	Ile-de-France	48.6772	2.50266		CNRP/ACTIV			2015	Post-PCV13	M	0	11		carriage	NP swab	Carriage			Latex agglutination	24F	10	#dbb532	24F	4253	12-19-2-17-10-22-14	CC230	17	15	22	0.5	R	S	0.12	S	0.12	S	0.12	S	S	<= 0.5	S
32139_7#295	GPS_FR_54377	ERS3863548	ERR3796865	N	France	#c10057	Europe	#ff2722	Bretagne	47.0028	1.68221		CNRP/ACTIV			2016	Post-PCV13	M	3			Meningitis	CSF	IPD			Latex agglutination	24F	10	#dbb532	24F	4253	12-19-2-17-10-22-14	CC230	17	15	22	0.5	R	S	0.12	S	0.12	S	0.12	S	S	<= 0.5	S
32139_7#375	GPS_FR_55447	ERS3863580	ERR3796945	N	France	#c10057	Europe	#ff2722	Ile-de-France	48.6772	2.50266		CNRP/ACTIV			2015	Post-PCV13	F	0	11		carriage	NP swab	Carriage			Latex agglutination	24F	10	#dbb532	24F	4253	12-19-2-17-10-22-14	CC230	17	15	8	2	R	S	0.5	S	0.25	S	0.5	S	S	<= 0.5	S
32386_2#106	GPS_FR_57877	ERS3863620	ERR3831147	N	France	#c10057	Europe	#ff2722	Nouvelle Aquitaine	44.9769	0.40929		CNRP/ACTIV			2018	Post-PCV13	F	1			carriage	NP swab	Carriage			Latex agglutination	24F	10	#dbb532	24F	4253	12-19-2-17-10-22-14	CC230	17	15	22	0.5	R	S	0.12	S	0.12	S	0.12	S	S	<= 0.5	S
32139_7#90	GPS_FR_49170	ERS3863450	ERR3796660	N	France	#c10057	Europe	#ff2722	Auvergne RhÔøΩne-Alpes	45.5176	4.54255		CNRP/ACTIV			2014	Post-PCV13	M	1			Other	blood	IPD			Latex agglutination	24F	10	#dbb532	24F	4253	12-19-2-17-10-22-14	CC230	17	15	367	0.25	R	S	0.25	S	0.12	S	0.12	S	S	<= 0.5	S
32386_2#137	GPS_FR_59694	ERS3863643	ERR3831155	N	France	#c10057	Europe	#ff2722	Grand Est	48.3854	5.48496		CNRP/ACTIV			2018	Post-PCV13	F	1			carriage	NP swab	Carriage			Latex agglutination	24F	10	#dbb532	24F	4253	12-19-2-17-10-22-14	CC230	17	15	22	0.5	R	S	0.12	S	0.12	S	0.12	S	S	<= 0.5	S
32139_7#146	GPS_FR_34497	ERS3863274	ERR3796716	N	France	#c10057	Europe	#ff2722	Grand Est	48.3854	5.48496		CNRP/ACTIV			2009	Post-PCV7	M	0	11		carriage	NP swab	Carriage			Latex agglutination	24F	10	#dbb532	24F	4253	12-19-2-17-10-22-14	CC230	17	15	22	0.5	R	S	0.12	S	0.12	S	0.12	S	S	<= 0.5	S
32139_7#181	GPS_FR_52129	ERS3863500	ERR3796751	N	France	#c10057	Europe	#ff2722	Ile-de-France	48.6772	2.50266		CNRP/ACTIV			2015	Post-PCV13	F	2			Pneumonia	blood	IPD			Latex agglutination	24F	10	#dbb532	24F	230	12-19-2-17-6-22-14	CC230	17	15	22	0.5	R	S	0.12	S	0.12	S	0.12	S	S	<= 0.5	S
32139_7#362	GPS_FR_57722	ERS3863614	ERR3796932	N	France	#c10057	Europe	#ff2722	Nouvelle Aquitaine	44.9769	0.40929		CNRP/ACTIV			2018	Post-PCV13	M	1			carriage	NP swab	Carriage			Latex agglutination	24F	10	#dbb532	24F	4253	12-19-2-17-10-22-14	CC230	17	15	22	0.5	R	S	0.12	S	0.12	S	0.12	S	S	<= 0.5	S
32386_2#123	GPS_FR_58418	ERS3863632	ERR3831151	N	France	#c10057	Europe	#ff2722	Ile-de-France	48.6772	2.50266		CNRP/ACTIV			2018	Post-PCV13	F	0	5		Meningitis	CSF	IPD			Latex agglutination	24F	10	#dbb532	24F	4677	12-19-2-17-6-8-14	CC230	17	15	22	0.5	R	S	0.12	S	0.12	S	0.12	S	S	<= 0.5	S
32139_7#145	GPS_FR_50013	ERS3863475	ERR3796715	N	France	#c10057	Europe	#ff2722	Bretagne	47.0028	1.68221		CNRP/ACTIV			2015	Post-PCV13	F	0	11		carriage	NP swab	Carriage			Latex agglutination	24F	10	#dbb532	24F	230	12-19-2-17-6-22-14	CC230	17	15	22	0.5	R	S	0.12	S	0.12	S	0.12	S	S	<= 0.5	S
32139_7#204	GPS_FR_37905	ERS3863308	ERR3796774	N	France	#c10057	Europe	#ff2722	Occitanie	43.6897	2.25905		CNRP/ACTIV			2011	Post-PCV7	M	0	4		Meningitis	CSF	IPD			Latex agglutination	24F	10	#dbb532	24F	230	12-19-2-17-6-22-14	CC230	17	15	22	0.5	R	S	0.12	S	0.12	S	0.12	S	S	<= 0.5	S
32139_7#131	GPS_FR_50392	ERS3863479	ERR3796701	N	France	#c10057	Europe	#ff2722	Ile-de-France	48.6772	2.50266		CNRP/ACTIV			2015	Post-PCV13	M	0	2		Meningitis	blood	IPD			Latex agglutination	24F	10	#dbb532	24F	4253	12-19-2-17-10-22-14	CC230	17	15	22	0.5	R	S	0.12	S	0.12	S	0.12	S	S	<= 0.5	S
32139_7#177	GPS_FR_52113	ERS3863497	ERR3796747	N	France	#c10057	Europe	#ff2722	Ile-de-France	48.6772	2.50266		CNRP/ACTIV			2016	Post-PCV13	M	4			Meningitis	CSF	IPD			Latex agglutination	24F	10	#dbb532	24F	4253	12-19-2-17-10-22-14	CC230	17	15	367	0.25	R	S	0.25	S	0.12	S	0.12	S	S	<= 0.5	S
32139_7#41	GPS_FR_59682	ERS3863641	ERR3796611	N	France	#c10057	Europe	#ff2722	Provence-Alpes-CÔøΩte d'Azur	44.0544	5.9732		CNRP/ACTIV			2018	Post-PCV13	F	3			carriage	NP swab	Carriage			Latex agglutination	24F	10	#dbb532	24F	6227	12-19-2-17-6-20-14	CC230	17	15	22	0.5	R	S	0.12	S	0.12	S	0.12	S	S	<= 0.5	S
32386_2#47	GPS_FR_56775	ERS3863602	ERR3831132	N	France	#c10057	Europe	#ff2722	Bretagne	47.0028	1.68221		CNRP/ACTIV			2017	Post-PCV13	F	0	8		carriage	NP swab	Carriage			Latex agglutination	24F	10	#dbb532	24F	4253	12-19-2-17-10-22-14	CC230	17	15	367	0.25	R	S	0.25	S	0.12	S	0.12	S	S	<= 0.5	S
32139_7#198	GPS_FR_52229	ERS3863506	ERR3796768	N	France	#c10057	Europe	#ff2722	Hauts de France	49.9632	2.81877		CNRP/ACTIV			2016	Post-PCV13	M	3			bacteraemia	blood	IPD			Latex agglutination	24F	10	#dbb532	24F	230	12-19-2-17-6-22-14	CC230	17	15	22	0.5	R	S	0.12	S	0.12	S	0.12	S	S	<= 0.5	S
32386_2#90	GPS_FR_57704	ERS3863612	ERR3831143	N	France	#c10057	Europe	#ff2722	Auvergne RhÔøΩne-Alpes	45.5176	4.54255		CNRP/ACTIV			2018	Post-PCV13	M	0	11		carriage	NP swab	Carriage			Latex agglutination	24F	10	#dbb532	24F	10921	12-19-1-17-10-22-14	CC230	NEW	15	22	0.25	R	S	0.12	S	0.12	S	0.12	S	S	<= 0.5	S
32139_7#222	GPS_FR_53066	ERS3863519	ERR3796792	N	France	#c10057	Europe	#ff2722	Bretagne	47.0028	1.68221		CNRP/ACTIV			2016	Post-PCV13	F	3			Meningitis	blood	IPD			Latex agglutination	24F	10	#dbb532	24F	4253	12-19-2-17-10-22-14	CC230	17	15	8	2	R	S	0.5	S	0.25	S	0.5	S	S	<= 0.5	S
32139_7#276	GPS_FR_41633	ERS3863350	ERR3796846	N	France	#c10057	Europe	#ff2722	Ile-de-France	48.6772	2.50266		CNRP/ACTIV			2012	Post-PCV13	M	1			carriage	NP swab	Carriage			Latex agglutination	24F	10	#dbb532	24F	4253	12-19-2-17-10-22-14	CC230	17	15	22	0.5	R	S	0.12	S	0.12	S	0.12	S	S	<= 0.5	S
32139_7#45	GPS_FR_59729	ERS3863644	ERR3796615	N	France	#c10057	Europe	#ff2722	Auvergne RhÔøΩne-Alpes	45.5176	4.54255		CNRP/ACTIV			2018	Post-PCV13	M	1			carriage	NP swab	Carriage			Latex agglutination	24F	10	#dbb532	24F	4253	12-19-2-17-10-22-14	CC230	17	15	367	0.25	R	S	0.25	S	0.12	S	0.12	S	S	<= 0.5	S
32139_7#58	GPS_FR_22752	ERS3863252	ERR3796628	N	France	#c10057	Europe	#ff2722	Grand Est	48.3854	5.48496		CNRP/ACTIV			2007	Post-PCV7	M	0	7		Meningitis	CSF	IPD			Latex agglutination	24F	10	#dbb532	24F	230	12-19-2-17-6-22-14	CC230	17	15	22	0.5	R	S	0.12	S	0.12	S	0.12	S	S	<= 0.5	S
32386_2#26	GPS_FR_56178	ERS3863592	ERR3831127	N	France	#c10057	Europe	#ff2722	Nouvelle Aquitaine	44.9769	0.40929		CNRP/ACTIV			2017	Post-PCV13	F	1			Meningitis	CSF	IPD			Latex agglutination	24F	10	#dbb532	24F	4253	12-19-2-17-10-22-14	CC230	17	15	367	0.25	R	S	0.25	S	0.12	S	0.12	S	S	<= 0.5	S
32139_7#191	GPS_FR_52096	ERS3863496	ERR3796761	N	France	#c10057	Europe	#ff2722	Grand Est	48.3854	5.48496		CNRP/ACTIV			2016	Post-PCV13	M	1			Meningitis	CSF	IPD			Latex agglutination	24F	10	#dbb532	24F	15586	12-19-2-17-10-4-14	CC230	17	15	22	0.5	R	S	0.12	S	0.12	S	0.12	S	S	<= 0.5	S
32139_7#205	GPS_FR_39018	ERS3863324	ERR3796775	N	France	#c10057	Europe	#ff2722	Ile-de-France	48.6772	2.50266		CNRP/ACTIV			2011	Post-PCV7	M	1			carriage	NP swab	Carriage			Latex agglutination	24F	10	#dbb532	24F	230	12-19-2-17-6-22-14	CC230	17	15	20	2	R	S	0.5	S	0.25	S	1	I	S	<= 0.5	S
32139_7#225	GPS_FR_53352	ERS3863523	ERR3796795	N	France	#c10057	Europe	#ff2722	Ile-de-France	48.6772	2.50266		CNRP/ACTIV			2014	Post-PCV13	F	0	9		carriage	NP swab	Carriage			Latex agglutination	24F	10	#dbb532	24F	230	12-19-2-17-6-22-14	CC230	17	15	22	0.5	R	S	0.12	S	0.12	S	0.12	S	S	<= 0.5	S
32139_7#264	GPS_FR_39213	ERS3863337	ERR3796834	N	France	#c10057	Europe	#ff2722	Ile-de-France	48.6772	2.50266		CNRP/ACTIV			2011	Post-PCV7	M	2			carriage	NP swab	Carriage			Latex agglutination	24F	10	#dbb532	24F	4253	12-19-2-17-10-22-14	CC230	17	15	22	0.5	R	S	0.12	S	0.12	S	0.12	S	S	<= 0.5	S
32386_2#43	GPS_FR_56724	ERS3863600	ERR3831131	N	France	#c10057	Europe	#ff2722	Ile-de-France	48.6772	2.50266		CNRP/ACTIV			2017	Post-PCV13	F	1			bacteraemia	blood	IPD			Latex agglutination	24F	10	#dbb532	24F	4253	12-19-2-17-10-22-14	CC230	17	15	NEW	0.25	R	S	0.25	S	0.12	S	0.12	S	S	<= 0.5	S
32139_7#280	GPS_FR_41783	ERS3863355	ERR3796850	N	France	#c10057	Europe	#ff2722	Ile-de-France	48.6772	2.50266		CNRP/ACTIV			2011	Post-PCV7	M	0	7		carriage	NP swab	Carriage			Latex agglutination	24F	10	#dbb532	24F	6227	12-19-2-17-6-20-14	CC230	17	60	22	0.5	R	S	0.12	S	0.12	S	0.12	S	S	<= 0.5	S
32386_2#14	GPS_FR_55747	ERS3863590	ERR3831124	N	France	#c10057	Europe	#ff2722	Auvergne RhÔøΩne-Alpes	45.5176	4.54255		CNRP/ACTIV			2017	Post-PCV13	M	2			Meningitis	CSF	IPD			Latex agglutination	24F	10	#dbb532	24F	15587	12-14-2-17-10-1-14	CC230	17	15	43	1	R	S	0.5	S	0.25	S	0.5	S	S	<= 0.5	S
32139_7#281	GPS_FR_41675	ERS3863353	ERR3796851	N	France	#c10057	Europe	#ff2722	Auvergne RhÔøΩne-Alpes	45.5176	4.54255		CNRP/ACTIV			2012	Post-PCV13	F	0	6		Pneumonia	blood	IPD			Latex agglutination	24F	10	#dbb532	24F	4253	12-19-2-17-10-22-14	CC230	17	15	22	0.5	R	S	0.12	S	0.12	S	0.12	S	S	<= 0.5	S
32386_2#51	GPS_FR_56809	ERS3863605	ERR3831133	N	France	#c10057	Europe	#ff2722	Nouvelle Aquitaine	44.9769	0.40929		CNRP/ACTIV			2017	Post-PCV13	F	1			carriage	NP swab	Carriage			Latex agglutination	24F	10	#dbb532	24F	4253	12-19-2-17-10-22-14	CC230	17	15	NEW	0.5	R	S	0.12	S	0.12	S	0.12	S	S	<= 0.5	S
32139_7#17	GPS_FR_13476	ERS3863226	ERR3796587	N	France	#c10057	Europe	#ff2722	Ile-de-France	48.6772	2.50266		CNRP/ACTIV			2005	Post-PCV7	M	0	7		Meningitis	CSF	IPD			Latex agglutination	24F	10	#dbb532	24F	230	12-19-2-17-6-22-14	CC230	17	15	22	0.5	R	S	0.12	S	0.12	S	0.12	S	S	<= 0.5	S
32139_7#188	GPS_FR_37275	ERS3863288	ERR3796758	N	France	#c10057	Europe	#ff2722	Hauts de France	49.9632	2.81877		CNRP/ACTIV			2010	Post-PCV7	F	1			Meningitis	CSF	IPD			Latex agglutination	24F	10	#dbb532	24F	15584	12-19-9-17-10-22-14	CC230	17	15	22	0.5	R	S	0.12	S	0.12	S	0.12	S	S	<= 0.5	S
32139_7#330	GPS_FR_54839	ERS3863560	ERR3796900	N	France	#c10057	Europe	#ff2722	Auvergne RhÔøΩne-Alpes	45.5176	4.54255		CNRP/ACTIV			2017	Post-PCV13	F	4			Meningitis	CSF	IPD			Latex agglutination	24F	10	#dbb532	24F	230	12-19-2-17-6-22-14	CC230	17	15	22	0.5	R	S	0.12	S	0.12	S	0.12	S	S	<= 0.5	S
32139_7#62	GPS_FR_22922	ERS3863253	ERR3796632	N	France	#c10057	Europe	#ff2722	Ile-de-France	48.6772	2.50266		CNRP/ACTIV			2007	Post-PCV7	M	2			Meningitis	CSF	IPD			Latex agglutination	24F	10	#dbb532	24F	230	12-19-2-17-6-22-14	CC230	17	15	22	0.5	R	S	0.12	S	0.12	S	0.12	S	S	<= 0.5	S
32139_7#210	GPS_FR_52307	ERS3863512	ERR3796780	N	France	#c10057	Europe	#ff2722	Ile-de-France	48.6772	2.50266		CNRP/ACTIV			2016	Post-PCV13	F	0	8		Meningitis	CSF	IPD			Latex agglutination	24F	10	#dbb532	24F	4253	12-19-2-17-10-22-14	CC230	17	15	8	2	R	S	0.5	S	0.25	S	0.5	S	S	<= 0.5	S
32139_7#290	GPS_FR_54376	ERS3863544	ERR3796860	N	France	#c10057	Europe	#ff2722	Ile-de-France	48.6772	2.50266		CNRP/ACTIV			2016	Post-PCV13	M	3			bacteraemia	blood	IPD			Latex agglutination	24F	10	#dbb532	24F	6227	12-19-2-17-6-20-14	CC230	17	15	22	0.5	R	S	0.12	S	0.12	S	0.12	S	S	<= 0.5	S
32139_7#303	GPS_FR_54466	ERS3863551	ERR3796873	N	France	#c10057	Europe	#ff2722	Provence-Alpes-CÔøΩte d'Azur	44.0544	5.9732		CNRP/ACTIV			2016	Post-PCV13	F	1			Meningitis	CSF	IPD			Latex agglutination	24F	10	#dbb532	24F	4253	12-19-2-17-10-22-14	CC230	17	15	367	0.25	R	S	0.25	S	0.12	S	0.12	S	S	<= 0.5	S
32139_7#341	GPS_FR_56580	ERS3863598	ERR3796911	N	France	#c10057	Europe	#ff2722	Occitanie	43.6897	2.25905		CNRP/ACTIV			2017	Post-PCV13	F	0	5		Meningitis	CSF	IPD			Latex agglutination	24F	10	#dbb532	24F	4253	12-19-2-17-10-22-14	CC230	17	15	367	0.25	R	S	0.25	S	0.12	S	0.12	S	S	<= 0.5	S
32139_7#44	GPS_FR_46642	ERS3863425	ERR3796614	N	France	#c10057	Europe	#ff2722	Ile-de-France	48.6772	2.50266		CNRP/ACTIV			2013	Post-PCV13	M	0	6		carriage	NP swab	Carriage			Latex agglutination	24F	10	#dbb532	24F	230	12-19-2-17-6-22-14	CC230	17	15	22	0.5	R	S	0.12	S	0.12	S	0.12	S	S	<= 0.5	S
32139_7#215	GPS_FR_52999	ERS3863517	ERR3796785	N	France	#c10057	Europe	#ff2722	Grand Est	48.3854	5.48496		CNRP/ACTIV			2015	Post-PCV13	M	1			Meningitis	CSF	IPD			Latex agglutination	24F	10	#dbb532	24F	4253	12-19-2-17-10-22-14	CC230	17	15	367	0.25	R	S	0.25	S	0.12	S	0.12	S	S	<= 0.5	S
32139_7#55	GPS_FR_19874	ERS3863239	ERR3796625	N	France	#c10057	Europe	#ff2722	Hauts de France	49.9632	2.81877		CNRP/ACTIV			2007	Post-PCV7	M	0	11		carriage	NP swab	Carriage			Latex agglutination	24F	10	#dbb532	24F	230	12-19-2-17-6-22-14	CC230	17	15	22	0.5	R	S	0.12	S	0.12	S	0.12	S	S	<= 0.5	S
32139_7#66	GPS_FR_23452	ERS3863262	ERR3796636	N	France	#c10057	Europe	#ff2722	Grand Est	48.3854	5.48496		CNRP/ACTIV			2008	Post-PCV7	M	0	7		carriage	NP swab	Carriage			Latex agglutination	24F	10	#dbb532	24F	230	12-19-2-17-6-22-14	CC230	17	15	22	0.5	R	S	0.12	S	0.12	S	0.12	S	S	<= 0.5	S
32139_7#89	GPS_FR_22310	ERS3863248	ERR3796659	N	France	#c10057	Europe	#ff2722	Normandie	49.1263	-0.07308		CNRP/ACTIV			2007	Post-PCV7	F	0	7		bacteraemia	blood	IPD			Latex agglutination	24F	10	#dbb532	24F	230	12-19-2-17-6-22-14	CC230	17	15	22	0.5	R	S	0.12	S	0.12	S	0.12	S	S	<= 0.5	S
32386_2#73	GPS_FR_57190	ERS3863608	ERR3831139	N	France	#c10057	Europe	#ff2722	Centre Val de Loire	47.4848	1.68437		CNRP/ACTIV			2017	Post-PCV13	M	1			bacteraemia	blood	IPD			Latex agglutination	24F	10	#dbb532	24F	230	12-19-2-17-6-22-14	CC230	17	15	22	0.5	R	S	0.12	S	0.12	S	0.12	S	S	<= 0.5	S
32139_7#159	GPS_FR_30914	ERS3863309	ERR3796729	N	France	#c10057	Europe	#ff2722	Ile-de-France	48.6772	2.50266		CNRP/ACTIV			2009	Post-PCV7	M	1			carriage	NP swab	Carriage			Latex agglutination	24F	10	#dbb532	24F	230	12-19-2-17-6-22-14	CC230	17	15	22	0.5	R	S	0.12	S	0.12	S	0.12	S	S	<= 0.5	S
32139_7#270	GPS_FR_54177	ERS3863539	ERR3796840	N	France	#c10057	Europe	#ff2722	Grand Est	48.3854	5.48496		CNRP/ACTIV			2016	Post-PCV13	M	5			carriage	NP swab	Carriage			Latex agglutination	24F	10	#dbb532	24F	4253	12-19-2-17-10-22-14	CC230	17	15	8	2	R	S	0.5	S	0.25	S	0.5	S	S	<= 0.5	S
32139_7#37	GPS_FR_59679	ERS3863642	ERR3796607	N	France	#c10057	Europe	#ff2722	Ile-de-France	48.6772	2.50266		CNRP/ACTIV			2018	Post-PCV13	F	1			carriage	NP swab	Carriage			Latex agglutination	24F	10	#dbb532	24F	230	12-19-2-17-6-22-14	CC230	17	15	22	0.5	R	S	0.12	S	0.12	S	0.12	S	S	<= 0.5	S
32139_7#63	GPS_FR_20065	ERS3863240	ERR3796633	N	France	#c10057	Europe	#ff2722	Provence-Alpes-CÔøΩte d'Azur	44.0544	5.9732		CNRP/ACTIV			2006	Post-PCV7	F	1			carriage	NP swab	Carriage			Latex agglutination	24F	10	#dbb532	24F	230	12-19-2-17-6-22-14	CC230	17	15	22	0.5	R	S	0.12	S	0.12	S	0.12	S	S	<= 0.5	S
32139_7#245	GPS_FR_53342	ERS3863525	ERR3796815	N	France	#c10057	Europe	#ff2722	Ile-de-France	48.6772	2.50266		CNRP/ACTIV			2014	Post-PCV13	F	1			carriage	NP swab	Carriage			Latex agglutination	24F	10	#dbb532	24F	4253	12-19-2-17-10-22-14	CC230	17	15	22	0.5	R	S	0.12	S	0.12	S	0.12	S	S	<= 0.5	S
32139_7#259	GPS_FR_54060	ERS3863565	ERR3796829	N	France	#c10057	Europe	#ff2722	Occitanie	43.6897	2.25905		CNRP/ACTIV			2016	Post-PCV13	F	0	10		Meningitis	CSF	IPD			Latex agglutination	24F	10	#dbb532	24F	4253	12-19-2-17-10-22-14	CC230	17	15	367	0.25	R	S	0.25	S	0.12	S	0.12	S	S	<= 0.5	S
32139_7#334	GPS_FR_54872	ERS3863569	ERR3796904	N	France	#c10057	Europe	#ff2722	Ile-de-France	48.6772	2.50266		CNRP/ACTIV			2017	Post-PCV13	F	5			Meningitis	blood	IPD			Latex agglutination	24F	10	#dbb532	24F	230	12-19-2-17-6-22-14	CC230	17	15	22	0.5	R	S	0.12	S	0.12	S	0.12	S	S	<= 0.5	S
32386_2#131	GPS_FR_59598	ERS3863637	ERR3831153	N	France	#c10057	Europe	#ff2722	Ile-de-France	48.6772	2.50266		CNRP/ACTIV			2018	Post-PCV13	F	0	9		carriage	NP swab	Carriage			Latex agglutination	24F	10	#dbb532	24F	230	12-19-2-17-6-22-14	CC230	17	15	22	0.5	R	S	0.12	S	0.12	S	0.12	S	S	<= 0.5	S
32139_7#176	GPS_FR_34865	ERS3863280	ERR3796746	N	France	#c10057	Europe	#ff2722	Ile-de-France	48.6772	2.50266		CNRP/ACTIV			2010	Post-PCV7	M	0	3		Meningitis	CSF	IPD			Latex agglutination	24F	10	#dbb532	24F	230	12-19-2-17-6-22-14	CC230	17	15	22	0.5	R	S	0.12	S	0.12	S	0.12	S	S	<= 0.5	S
32139_7#220	GPS_FR_38529	ERS3863313	ERR3796790	N	France	#c10057	Europe	#ff2722	Provence-Alpes-CÔøΩte d'Azur	44.0544	5.9732		CNRP/ACTIV			2011	Post-PCV7	F	1			carriage	NP swab	Carriage			Latex agglutination	24F	10	#dbb532	24F	230	12-19-2-17-6-22-14	CC230	17	15	22	0.5	R	S	0.12	S	0.12	S	0.12	S	S	<= 0.5	S
32386_2#31	GPS_FR_56306	ERS3863594	ERR3831128	N	France	#c10057	Europe	#ff2722	Ile-de-France	48.6772	2.50266		CNRP/ACTIV			2017	Post-PCV13	F	0	10		Meningitis	CSF	IPD			Latex agglutination	24F	10	#dbb532	24F	230	12-19-2-17-6-22-14	CC230	17	15	22	0.5	R	S	0.12	S	0.12	S	0.12	S	S	<= 0.5	S
32139_7#332	GPS_FR_43702	ERS3863375	ERR3796902	N	France	#c10057	Europe	#ff2722	Grand Est	48.3854	5.48496		CNRP/ACTIV			2012	Post-PCV13	M	0	9		carriage	NP swab	Carriage			Latex agglutination	24F	10	#dbb532	24F	230	12-19-2-17-6-22-14	CC230	17	15	22	0.5	R	S	0.12	S	0.12	S	0.12	S	S	<= 0.5	S
32139_7#124	GPS_FR_49737	ERS3863463	ERR3796694	N	France	#c10057	Europe	#ff2722	Grand Est	48.3854	5.48496		CNRP/ACTIV			2014	Post-PCV13	F	0	9		carriage	NP swab	Carriage			Latex agglutination	24F	10	#dbb532	24F	230	12-19-2-17-6-22-14	CC230	17	15	22	0.5	R	S	0.12	S	0.12	S	0.12	S	S	<= 0.5	S
32386_2#98	GPS_FR_57790	ERS3863616	ERR3831145	N	France	#c10057	Europe	#ff2722	Provence-Alpes-CÔøΩte d'Azur	44.0544	5.9732		CNRP/ACTIV			2018	Post-PCV13	M	4			carriage	NP swab	Carriage			Latex agglutination	24F	10	#dbb532	24F	230	12-19-2-17-6-22-14	CC230	17	15	22	0.5	R	S	0.12	S	0.12	S	0.12	S	S	<= 0.5	S
32139_7#383	GPS_FR_58138	ERS3863625	ERR3796953	N	France	#c10057	Europe	#ff2722	Ile-de-France	48.6772	2.50266		CNRP/ACTIV			2017	Post-PCV13	M	5			Pneumonia	other	unknown			Latex agglutination	24F	10	#dbb532	24F	230	12-19-2-17-6-22-14	CC230	17	15	22	0.5	R	S	0.12	S	0.12	S	0.12	S	S	<= 0.5	S
32139_7#121	GPS_FR_33854	ERS3863307	ERR3796691	N	France	#c10057	Europe	#ff2722	Occitanie	43.6897	2.25905		CNRP/ACTIV			2009	Post-PCV7	F	0	3		Meningitis	blood	IPD			Latex agglutination	24F	10	#dbb532	24F	4253	12-19-2-17-10-22-14	CC230	17	15	22	0.5	R	S	0.12	S	0.12	S	0.12	S	S	<= 0.5	S
32139_7#274	GPS_FR_53802	ERS3863532	ERR3796844	N	France	#c10057	Europe	#ff2722	Grand Est	48.3854	5.48496		CNRP/ACTIV			2016	Post-PCV13	M	2			carriage	NP swab	Carriage			Latex agglutination	24F	10	#dbb532	24F	230	12-19-2-17-6-22-14	CC230	17	15	22	0.5	R	S	0.12	S	0.12	S	0.12	S	S	<= 0.5	S
32139_7#110	GPS_FR_23045	ERS3863257	ERR3796680	N	France	#c10057	Europe	#ff2722	Grand Est	48.3854	5.48496		CNRP/ACTIV			2007	Post-PCV7	M	1			carriage	NP swab	Carriage			Latex agglutination	24F	10	#dbb532	24F	230	12-19-2-17-6-22-14	CC230	17	15	22	0.5	R	S	0.12	S	0.12	S	0.12	S	S	<= 0.5	S
32139_7#138	GPS_FR_34473	ERS3863275	ERR3796708	N	France	#c10057	Europe	#ff2722	Ile-de-France	48.6772	2.50266		CNRP/ACTIV			2009	Post-PCV7	M	1			carriage	NP swab	Carriage			Latex agglutination	24F	10	#dbb532	24F	230	12-19-2-17-6-22-14	CC230	17	15	22	0.5	R	S	0.12	S	0.12	S	0.12	S	S	<= 0.5	S
32139_7#323	GPS_FR_43701	ERS3863376	ERR3796893	N	France	#c10057	Europe	#ff2722	Grand Est	48.3854	5.48496		CNRP/ACTIV			2012	Post-PCV13	M	0	9		carriage	NP swab	Carriage			Latex agglutination	24F	10	#dbb532	24F	230	12-19-2-17-6-22-14	CC230	17	15	22	0.5	R	S	0.12	S	0.12	S	0.12	S	S	<= 0.5	S
32139_7#238	GPS_FR_40240	ERS3863340	ERR3796808	N	France	#c10057	Europe	#ff2722	Provence-Alpes-CÔøΩte d'Azur	44.0544	5.9732		CNRP/ACTIV			2011	Post-PCV7	M	1			carriage	NP swab	Carriage			Latex agglutination	24F	10	#dbb532	24F	4253	12-19-2-17-10-22-14	CC230	17	15	8	2	R	S	0.5	S	0.25	S	0.5	S	S	<= 0.5	S
32139_7#213	GPS_FR_39107	ERS3863329	ERR3796783	N	France	#c10057	Europe	#ff2722	Ile-de-France	48.6772	2.50266		CNRP/ACTIV			2011	Post-PCV7	M	1			carriage	NP swab	Carriage			Latex agglutination	24F	10	#dbb532	24F	230	12-19-2-17-6-22-14	CC230	17	15	22	0.5	R	S	0.12	S	0.12	S	0.12	S	S	<= 0.5	S
32139_7#242	GPS_FR_40312	ERS3863341	ERR3796812	N	France	#c10057	Europe	#ff2722	Hauts de France	49.9632	2.81877		CNRP/ACTIV			2011	Post-PCV7	F	1			carriage	NP swab	Carriage			Latex agglutination	24F	10	#dbb532	24F	4253	12-19-2-17-10-22-14	CC230	17	15	22	0.5	R	S	0.12	S	0.12	S	0.12	S	S	<= 0.5	S
32139_7#147	GPS_FR_27738	ERS3863298	ERR3796717	N	France	#c10057	Europe	#ff2722	Ile-de-France	48.6772	2.50266		CNRP/ACTIV			2008	Post-PCV7	F	0	10		Meningitis	CSF	IPD			Latex agglutination	24F	10	#dbb532	24F	230	12-19-2-17-6-22-14	CC230	17	15	22	0.5	R	S	0.12	S	0.12	S	0.12	S	S	<= 0.5	S
32139_7#85	GPS_FR_20533	ERS3863249	ERR3796655	N	France	#c10057	Europe	#ff2722	Ile-de-France	48.6772	2.50266		CNRP/ACTIV			2007	Post-PCV7	M	1			carriage	NP swab	Carriage			Latex agglutination	24F	10	#dbb532	24F	230	12-19-2-17-6-22-14	CC230	17	15	22	0.5	R	S	0.12	S	0.12	S	0.12	S	S	<= 0.5	S
32139_7#156	GPS_FR_50838	ERS3863485	ERR3796726	N	France	#c10057	Europe	#ff2722	Grand Est	48.3854	5.48496		CNRP/ACTIV			2015	Post-PCV13	M	0	10		carriage	NP swab	Carriage			Latex agglutination	24F	10	#dbb532	24F	230	12-19-2-17-6-22-14	CC230	17	15	22	0.5	R	S	0.12	S	0.12	S	0.12	S	S	<= 0.5	S
32139_7#286	GPS_FR_41745	ERS3863354	ERR3796856	N	France	#c10057	Europe	#ff2722	Grand Est	48.3854	5.48496		CNRP/ACTIV			2012	Post-PCV13	F	1			carriage	NP swab	Carriage			Latex agglutination	24F	10	#dbb532	24F	230	12-19-2-17-6-22-14	CC230	17	15	22	0.5	R	S	0.12	S	0.12	S	0.12	S	S	<= 0.5	S
32139_7#165	GPS_FR_34803	ERS3863278	ERR3796735	N	France	#c10057	Europe	#ff2722	Provence-Alpes-CÔøΩte d'Azur	44.0544	5.9732		CNRP/ACTIV			2010	Post-PCV7	M	1			carriage	NP swab	Carriage			Latex agglutination	24F	10	#dbb532	24F	4253	12-19-2-17-10-22-14	CC230	17	15	22	0.5	R	S	0.12	S	0.12	S	0.12	S	S	<= 0.5	S
32139_7#344	GPS_FR_43876	ERS3863380	ERR3796914	N	France	#c10057	Europe	#ff2722	Provence-Alpes-CÔøΩte d'Azur	44.0544	5.9732		CNRP/ACTIV			2012	Post-PCV13	M	0	8		carriage	NP swab	Carriage			Latex agglutination	24F	10	#dbb532	24F	4253	12-19-2-17-10-22-14	CC230	17	15	22	0.5	R	S	0.12	S	0.12	S	0.12	S	S	<= 0.5	S
11511_7#62	6338_00	ERS322411	ERR425414	Y	USA	#995300	North America	#7c6e2a	Oregon	43.9793	-120.737			CDC	SEP	1999	Pre-PCV		1			bacteraemia	BLOOD	IPD			Quellung	24B	10	#dbb532	24F	230	12-19-2-17-6-22-14	CC230	17	15	22	0.5	R	S	0.12	S	0.12	S	0.12	S	S	<= 0.5	S
11658_8#13	PATH5913	ERS356713	ERR433954	Y	Peru	#a5abff	South America	#38a236	Lima	-12.0621	-77.0365	Lima	HNCH	Emory University		2010	Post-PCV7	M	78			Peritonitis	Peritoneal fluid	IPD			Quellung	24F	10	#dbb532	24F	230	12-19-2-17-6-22-14	CC230	17	15	22	0.5	R	S	0.12	S	0.12	S	0.12	S	S	<= 0.5	S
12291_1#32	PATH2528	ERS393885	ERR505491	Y	Peru	#a5abff	South America	#38a236	Lima	-12.0621	-77.0365	Lima	Edgardo Rebagliati Martins Hospital	Emory University		2007	Pre-PCV	M	10			Carriage	NP Swab	Carriage			Quellung	24F	10	#dbb532	24F	230	12-19-2-17-6-22-14	CC230	17	15	22	0.5	R	S	0.12	S	0.12	S	0.12	S	S	<= 0.5	S
12291_2#32	PATH3212	ERS393977	ERR505579	Y	Peru	#a5abff	South America	#38a236	Lima	-12.0621	-77.0365	Lima	Daniel A. Carrion Hospital	Emory University		2008	Pre-PCV	M	12			Carriage	NP Swab	Carriage			Quellung	10A	10	#dbb532	24F	230	12-19-2-17-6-22-14	CC230	17	15	22	0.5	R	S	0.12	S	0.12	S	0.12	S	S	<= 0.5	S
15608_5#4	GPS_PL_2862_98	ERS628877	ERR876701	N	Poland	#2b6700	Europe	#ff2722	mazowieckie	52.5462	21.2073	Warszawa		National Medicines Institute	MAR	1998	Pre-PCV			8		unspecified	blood	IPD			Quellung	23F	10	#dbb532	24F	230	12-19-2-17-6-22-14	CC230	17	15	22	0.5	R	S	0.12	S	0.12	S	0.12	S	S	<= 0.5	S
17150_6#27	GPS_ZA_2999	ERS708483	ERR1065853	Y	South Africa	#b18ebf	Africa	#b98aff	Western Cape	-33.547	20.7275			NICD	SEP	2014	Post-PCV13	F	1				Blood	IPD			Quellung	24	10	#dbb532	24F	11100	7-19-2-17-9-22-60	CC230	2	103	0	0.06	S	S	<= 0.03	S	<= 0.06	S	<= 0.06	S	S	<= 0.5	S
17794_8#130	GPS_MA_93	ERS724985	ERR1192141	Y	Morocco	#e01a39	Africa	#b98aff	Grand Casablanca	33.5965	-7.61548	Casablanca	Ibn Rochd Hospital University	Faculty of Medicine and Pharmacy of Casablanca	APR	2015	Post-PCV10					Meningitis	CSF	IPD			Latex agglutination and Quellung	NVT	10	#dbb532	24F	230	12-19-2-17-6-22-14	CC230	17	NEW	22	0.5	R	S	0.12	S	0.12	S	0.12	S	S	<= 0.5	S
17794_8#139	GPS_MA_229	ERS725004	ERR1192150	Y	Morocco	#e01a39	Africa	#b98aff	Grand Casablanca	33.5965	-7.61548	Casablanca	Ibn Rochd Hospital University	Faculty of Medicine and Pharmacy of Casablanca	FEB	2014	Post-PCV10	F		1		Meningitis	CSF	IPD	N		Latex agglutination and Quellung	NVT	10	#dbb532	24F	230	12-19-2-17-6-22-14	CC230	17	15	22	0.5	R	S	0.12	S	0.12	S	0.12	S	S	<= 0.5	S
17794_8#156	GPS_MA_134	ERS725031	ERR1192167	Y	Morocco	#e01a39	Africa	#b98aff	Grand Casablanca	33.5965	-7.61548	Casablanca	Ibn Rochd Hospital University	Faculty of Medicine and Pharmacy of Casablanca	MAY	2008	Pre-PCV	F		6		Meningitis	CSF	IPD	N		Latex agglutination and Quellung	NVT	10	#dbb532	24F	230	12-19-2-17-6-22-14	CC230	17	15	22	0.5	R	S	0.12	S	0.12	S	0.12	S	S	<= 0.5	S
17794_8#158	GPS_MA_160	ERS725034	ERR1192169	Y	Morocco	#e01a39	Africa	#b98aff	Grand Casablanca	33.5965	-7.61548	Casablanca	Ibn Rochd Hospital University	Faculty of Medicine and Pharmacy of Casablanca	OCT	2008	Pre-PCV	M	1.6			Meningitis	CSF	IPD	N		Latex agglutination and Quellung	NVT	10	#dbb532	24F	6227	12-19-2-17-6-20-14	CC230	17	15	22	0.5	R	S	0.12	S	0.12	S	0.12	S	S	<= 0.5	S
18090_1#135	GPS_US_PATH4045	ERS740719	ERR1214455	Y	Qatar	#8bc0ff	Middle East	#a9aeba	Doha	25.2856	51.5264			Emory University		2010	Post-PCV7	F	56			Cirrhosis of Liver	blood	IPD			Quellung	24F	10	#dbb532	24F	230	12-19-2-17-6-22-14	CC230	17	15	22	0.5	R	S	0.12	S	0.12	S	0.12	S	S	<= 0.5	S
20925_3#1	GPS_IN_P11	ERS1205970	ERR1756386	Y	India	#e49aff	Asia	#0094ff	Bangalore	12.9791	77.5913	Bangalore	Columbia Asia Hospital	Kempegowda Institute of medical sciences	OCT	2013	Pre-PCV	M	5	0		bacteraemia	Blood	IPD			Quellung	6B	10	#dbb532	24F	8857	12-19-2-17-6-512-14	CC230	17	15	22	0.5	R	S	0.12	S	0.12	S	0.12	S	S	<= 0.5	S
20925_3#27	GPS_IN_P41	ERS1205983	ERR1756412	Y	India	#e49aff	Asia	#0094ff	Bangalore	12.9791	77.5913	Bangalore	Bangalore Columbia Asia	Kempegowda Institute of medical sciences	SEP	2014	Pre-PCV	M	1	3		bacteraemia	Blood	IPD			Quellung	24B	10	#dbb532	24F	8857	12-19-2-17-6-512-14	CC230	17	15	22	0.5	R	S	0.12	S	0.12	S	0.12	S	S	<= 0.5	S
21999_8#104	GPS_BR_0921_13	ERS1813833	ERR2089549	Y	Brazil	#cb5a4c	South America	#38a236	S PAULO	-23.5507	-46.6334	S PAULO	Private Hospital	INSTITUTE ADOLFO LUTZ (IAL)	SEP	2013	Post-PCV13	M	2			bacteraemia	BLOOD	IPD			QUELLUNG	7F	10	#dbb532	24F	230	12-19-2-17-6-22-14	CC230	17	15	22	0.5	R	S	0.12	S	0.12	S	0.12	S	S	<= 0.5	S
21999_8#53	GPS_BR_0462_13	ERS1813781	ERR2089498	Y	Brazil	#cb5a4c	South America	#38a236	S PAULO	-23.5507	-46.6334	S PAULO	Private Hospital	INSTITUTE ADOLFO LUTZ (IAL)	MAY	2013	Post-PCV13	M		3		MENINGITIS	CSF	IPD			QUELLUNG	24F	10	#dbb532	24F	13877	12-19-2-17-383-22-14	CC230	17	15	22	0.5	R	S	0.12	S	0.12	S	0.12	S	S	<= 0.5	S
22841_1#123	GPS_IL_26881	ERS1699402	ERR2090664	Y	Israel	#f9d3e7	Middle East	#a9aeba	Jisr az-Zarqa	32.5376	34.9132	Jisr az-Zarqa	Hillel Yaffe Hospital Hadera	Soroka University Medical Center		2013	Post-PCV13	M	1.22807				blood	IPD				24F	10	#dbb532	24F	4253	12-19-2-17-10-22-14	CC230	17	15	22	0.5	R	S	0.12	S	0.12	S	0.12	S	S	<= 0.5	S
22841_1#131	GPS_IL_26954	ERS1699410	ERR2090672	Y	Israel	#f9d3e7	Middle East	#a9aeba	Pardesiya	32.3057	34.9123	Pardesiya	Meir Hospital Kfar Saba	Soroka University Medical Center		2013	Post-PCV13	F	0.87				blood	IPD				3	10	#dbb532	24F	4253	12-19-2-17-10-22-14	CC230	17	15	22	0.5	R	S	0.12	S	0.12	S	0.12	S	S	<= 0.5	S
22841_2#103	GPS_IL_27664	ERS1699575	ERR2090834	Y	Israel	#f9d3e7	Middle East	#a9aeba	Givatayim	32.073	34.8113	Givatayim	Shiba - Tel Hashomer Hospital Ramat Gan	Soroka University Medical Center		2014	Post-PCV13	M	2.39309				blood	IPD				24F	10	#dbb532	24F	4253	12-19-2-17-10-22-14	CC230	17	15	22	0.5	R	S	0.12	S	0.12	S	0.12	S	S	<= 0.5	S
22841_2#98	GPS_IL_27562	ERS1699570	ERR2090829	Y	Israel	#f9d3e7	Middle East	#a9aeba	Holon	32.0193	34.7804	Holon	Ichilov Hospital Tel Aviv	Soroka University Medical Center		2014	Post-PCV13	F	2.19847				blood	IPD				24F	10	#dbb532	24F	4253	12-19-2-17-10-22-14	CC230	17	15	22	0.5	R	S	0.12	S	0.12	S	0.12	S	S	<= 0.5	S
22841_4#160	GPS_IL_37205	ERS1699359	ERR2091269	Y	Israel	#f9d3e7	Middle East	#a9aeba	Jisr az-Zarqa	32.5376	34.9132	Jisr az-Zarqa	Hillel Yaffe Hospital Hadera	Soroka University Medical Center		2012	Post-PCV13	M	0.962175				blood	IPD				24F	10	#dbb532	24F	4253	12-19-2-17-10-22-14	CC230	17	15	22	0.5	R	S	0.12	S	0.12	S	0.12	S	S	<= 0.5	S
24775_1#173	GPS_BR_0462_13_R1	ERS2553143	ERR2667201	Y	Brazil	#cb5a4c	South America	#38a236	S PAULO	-23.5507	-46.6334	S PAULO	Private Hospital	INSTITUTE ADOLFO LUTZ (IAL)	MAY	2013	Post-PCV13	M		3		MENINGITIS	CSF	IPD			QUELLUNG	24F	10	#dbb532	24F	13877	12-19-2-17-383-22-14	CC230	17	15	22	0.5	R	S	0.12	S	0.12	S	0.12	S	S	<= 0.5	S
24775_1#183	GPS_BR_0921_13_R1	ERS2553153	ERR2667211	Y	Brazil	#cb5a4c	South America	#38a236	S PAULO	-23.5507	-46.6334	S PAULO	Private Hospital	INSTITUTE ADOLFO LUTZ (IAL)	SEP	2013	Post-PCV13	M	2			bacteraemia	BLOOD	IPD			QUELLUNG	7F	10	#dbb532	24F	230	12-19-2-17-6-22-14	CC230	17	15	22	0.5	R	S	0.12	S	0.12	S	0.12	S	S	<= 0.5	S
24775_1#82	GPS_HK_491	ERS2553050	ERR2667110	Y	China	#01a943	Asia	#0094ff	Hong Kong	22.2793	114.163	Hong Kong	Hospital J	The University of Hong Kong		2012	Post-PCV13		<=5y			IPD	clinical specimen	IPD			PCR and Quellung	24F	10	#dbb532	24F	8857	12-19-2-17-6-512-14	CC230	17	15	22	0.5	R	S	0.12	S	0.12	S	0.12	S	S	<= 0.5	S
24820_2#332	GPS_AR_14238	ERS2552577	ERR2667713	Y	Argentina	#51d1ff	South America	#38a236	Santa Cruz	-49.1973	-69.6432	Santa Cruz		ANLIS		2010	Post-PCV7	F		9		Pneumonia	blood	IPD			Quellung	7F	10	#dbb532	24F	230	12-19-2-17-6-22-14	CC230	17	15	22	0.5	R	S	0.12	S	0.12	S	0.12	S	S	<= 0.5	S
24861_1#119	GPS_AR_16106	ERS2552727	ERR2667857	Y	Argentina	#51d1ff	South America	#38a236	Buenos Aires	-34.6076	-58.4371	Buenos Aires		ANLIS		2012	Post-PCV13	M	2			Sepsis	blood	IPD			Quellung	24	10	#dbb532	24F	230	12-19-2-17-6-22-14	CC230	17	15	22	0.5	R	S	0.12	S	0.12	S	0.12	S	S	<= 0.5	S
24861_1#232	GPS_AR_17309	ERS2552837	ERR2667970	Y	Argentina	#51d1ff	South America	#38a236	CABA	-34.6076	-58.4371	CABA		ANLIS		2013	Post-PCV13	F	1			Pneumonia	blood	IPD			Quellung	24	10	#dbb532	24F	230	12-19-2-17-6-22-14	CC230	17	15	22	0.5	R	S	0.12	S	0.12	S	0.12	S	S	<= 0.5	S
24861_1#233	GPS_AR_17312	ERS2552838	ERR2667971	Y	Argentina	#51d1ff	South America	#38a236	CABA	-34.6076	-58.4371	CABA		ANLIS		2013	Post-PCV13	M	1			Fever	blood	IPD			Quellung	24F	10	#dbb532	24F	230	12-19-2-17-6-22-14	CC230	17	15	22	0.5	R	S	0.12	S	0.12	S	0.12	S	S	<= 0.5	S
24861_1#240	GPS_AR_17346	ERS2552845	ERR2667978	Y	Argentina	#51d1ff	South America	#38a236	Buenos Aires	-34.6076	-58.4371	Buenos Aires		ANLIS		2013	Post-PCV13	F	2			Fever	blood	IPD			Quellung	24	10	#dbb532	24F	14499	12-19-2-17-6-22-28	CC230	17	34	22	0.5	R	S	0.06	S	0.12	S	0.12	S	S	<= 0.5	S
24861_1#262	GPS_AR_17550	ERS2552868	ERR2668000	Y	Argentina	#51d1ff	South America	#38a236	Buenos Aires	-34.6076	-58.4371	Buenos Aires		ANLIS		2013	Post-PCV13	M		11		Fever	blood	IPD			Quellung	24F	10	#dbb532	24F	230	12-19-2-17-6-22-14	CC230	17	15	22	0.5	R	S	0.12	S	0.12	S	0.12	S	S	<= 0.5	S
24861_1#30	GPS_AR_15197	ERS2552634	ERR2667768	Y	Argentina	#51d1ff	South America	#38a236	Entre Rios	-31.6253	-59.354	Entre Rios		ANLIS		2011	Post-PCV7	F	1			Pneumonia	blood	IPD			Quellung	24	10	#dbb532	24F	230	12-19-2-17-6-22-14	CC230	17	15	22	0.5	R	S	0.12	S	0.12	S	0.12	S	S	<= 0.5	S
24861_1#327	GPS_US_PATH3198_R1	ERS2552935	ERR2668065	Y	Peru	#a5abff	South America	#38a236	Lima	-12.0621	-77.0365	Lima	Daniel A. Carrion Hospital	Emory University		2008	Pre-PCV	M	6			Carriage	NP Swab	Carriage			Quellung	24F	10	#dbb532	24F	16092	12-19-2-17-6-948-14	CC230	17	15	22	0.5	R	S	0.12	S	0.12	S	0.12	S	S	<= 0.5	S
17794_7#53	GPS_MA_1907	ERS724999	ERR1191875	Y	Morocco	#e01a39	Africa	#b98aff	Grand Casablanca	33.5932	-7.63145	Casablanca	Ibn Rochd Hospital University	Faculty of Medicine and Pharmacy of Casablanca	Sep	2014	Post-PCV10	F	-	7	-	Meningitis	CSF	IPD	N	-	Latex agglutination and Quellung	NVT	10	#dbb532	24F	6227	12-19-2-17-6-20-14	CC230	17	15	22	0.5	R	S	0.12	S	0.12	S	0.12	S	S	<= 0.5	S
28522_3#161	GPS_IN_P116	ERS2995273	ERR3227763	Y	India	#e49aff	Asia	#0094ff	KERALA	10.2006	76.574	Trivandrum	KIMS HOSPITAL	Kempegowda Institute of medical sciences	10	2018	Pre-PCV	F	1	2	0	Bacteraemia	Blood	IPD	-	-	QUELLUNG	19F	10	#dbb532	24F	8857	12-19-2-17-6-512-14	CC230	17	15	22	0.5	R	S	0.12	S	0.12	S	0.12	S	S	<= 0.5	S
28522_3#241	GPS_IN_G87	ERS2995228	ERR3227798	Y	India	#e49aff	Asia	#0094ff	KERALA	10.2006	76.574	CALICUT	Malabar Institute of Medical Sciences	Kempegowda Institute of medical sciences	APR	2016	Pre-PCV	M	70	-	-	Bacteraemia	Blood	IPD	-	-	Quellung	7	10	#dbb532	24F	230	12-19-2-17-6-22-14	CC230	17	15	22	0.5	R	S	0.12	S	0.12	S	0.12	S	S	<= 0.5	S
34746_4#103	GPS_ES_3253HSJD	ERS4381631	ERR4501373	N	Spain	#61520d	Europe	#ff2722	Catalonia	41.8034	2.74243	Barcelona	Hospital Sant Joan de Deu	Hospital Sant Joan de Deu	OCT	2016	Post-PCV13	M	-	0.9	-	Bacteraemia	Blood	IPD	-	-	Quellung	24F	10	#dbb532	24F	4677	12-19-2-17-6-8-14	CC230	17	15	22	0.5	R	S	0.12	S	0.12	S	0.12	S	S	<= 0.5	S
34746_4#111	GPS_ES_3547HSJD	ERS4381602	ERR4501377	N	Spain	#61520d	Europe	#ff2722	Catalonia	41.8034	2.74243	Barcelona	Hospital Sant Joan de Deu	Hospital Sant Joan de Deu	APR	2017	Post-PCV13	M	1.17222	-	-	Pneumonia	Blood	IPD	-	-	Quellung	24F	10	#dbb532	24F	4677	12-19-2-17-6-8-14	CC230	17	15	22	0.5	R	S	0.12	S	0.12	S	0.12	S	S	<= 0.5	S
34746_4#13	GPS_ES_2060HSJD	ERS4381579	ERR4501329	N	Spain	#61520d	Europe	#ff2722	Catalonia	41.8034	2.74243	Barcelona	Hospital Sant Joan de Deu	Hospital Sant Joan de Deu	APR	2013	Post-PCV13	M	1.4	-	-	Bacteraemia	Blood	IPD	-	-	Quellung	24F	10	#dbb532	24F	16416	12-719-2-17-10-22-14	CC230	17	15	22	0.5	R	S	0.12	S	0.12	S	0.12	S	S	<= 0.5	S
34746_4#14	GPS_ES_3809HSJD	ERS4381609	ERR4501330	N	Spain	#61520d	Europe	#ff2722	Catalonia	41.8034	2.74243	Barcelona	Hospital Sant Joan de Deu	Hospital Sant Joan de Deu	DEC	2017	Post-PCV13	F	1.16111	-	-	Bacteraemia	Blood	IPD	-	-	Quellung	24F	10	#dbb532	24F	4677	12-19-2-17-6-8-14	CC230	17	15	22	0.5	R	S	0.12	S	0.12	S	0.12	S	S	<= 0.5	S
34746_4#162	GPS_ES_557HSJD	ERS4381518	ERR4501391	N	Spain	#61520d	Europe	#ff2722	Catalonia	41.8034	2.74243	Barcelona	Hospital Sant Joan de Deu	Hospital Sant Joan de Deu	DEC	2009	Pre-PCV	F	1.12222	-	-	Pneumonia	Blood	IPD	-	-	Quellung	24F	10	#dbb532	24F	230	12-19-2-17-6-22-14	CC230	17	15	22	0.5	R	S	0.12	S	0.12	S	0.12	S	S	<= 0.5	S
34746_4#18	GPS_ES_2071HSJD	ERS4381582	ERR4501331	N	Spain	#61520d	Europe	#ff2722	Catalonia	41.8034	2.74243	Barcelona	Hospital Sant Joan de Deu	Hospital Sant Joan de Deu	JUN	2013	Post-PCV13	M	3.4	-	-	Arthritis	Joint fluid	IPD	-	-	Quellung	24F	10	#dbb532	24F	4677	12-19-2-17-6-8-14	CC230	17	15	22	0.5	R	S	0.12	S	0.12	S	0.12	S	S	<= 0.5	S
34746_4#19	GPS_ES_4009HSJD	ERS4381610	ERR4501332	N	Spain	#61520d	Europe	#ff2722	Catalonia	41.8034	2.74243	Barcelona	Hospital Sant Joan de Deu	Hospital Sant Joan de Deu	APR	2018	Post-PCV13	F	2.03333	-	-	Meningitis	CSF	IPD	-	-	Quellung	24F	10	#dbb532	24F	4677	12-19-2-17-6-8-14	CC230	17	15	22	0.5	R	S	0.12	S	0.12	S	0.12	S	S	<= 0.5	S
34746_4#2	GPS_ES_3589HSJD	ERS4381605	ERR4501323	N	Spain	#61520d	Europe	#ff2722	Catalonia	41.8034	2.74243	Barcelona	Hospital Sant Joan de Deu	Hospital Sant Joan de Deu	NOV	2017	Post-PCV13	M	1.57778	-	-	Bacteraemia	Blood	IPD	-	-	Quellung	24F	10	#dbb532	24F	4253	12-19-2-17-10-22-14	CC230	17	15	22	0.5	R	S	0.12	S	0.12	S	0.12	S	S	<= 0.5	S
34746_4#218	GPS_ES_932HSJD	ERS4381535	ERR4501405	N	Spain	#61520d	Europe	#ff2722	Catalonia	41.8034	2.74243	Barcelona	Hospital Sant Joan de Deu	Hospital Sant Joan de Deu	FEB	2010	Post-PCV7	F	1.15278	-	-	Pneumonia	Blood	IPD	-	-	Quellung	19A	10	#dbb532	24F	230	12-19-2-17-6-22-14	CC230	17	15	22	0.5	R	S	0.12	S	0.12	S	0.12	S	S	<= 0.5	S
34746_4#23	GPS_ES_2120HSJD	ERS4381580	ERR4501333	N	Spain	#61520d	Europe	#ff2722	Catalonia	41.8034	2.74243	Barcelona	Hospital Sant Joan de Deu	Hospital Sant Joan de Deu	NOV	2013	Post-PCV13	F	-	0.8	-	Pneumonia	Blood	IPD	-	-	Quellung	24F	10	#dbb532	24F	4677	12-19-2-17-6-8-14	CC230	17	15	NEW	0.5	R	S	0.25	S	0.12	S	0.12	S	S	<= 0.5	S
34746_4#234	GPS_ES_946HSJD	ERS4381538	ERR4501409	N	Spain	#61520d	Europe	#ff2722	Catalonia	41.8034	2.74243	Barcelona	Hospital Sant Joan de Deu	Hospital Sant Joan de Deu	OCT	2010	Post-PCV7	F	1	-	-	Pneumonia	Blood	IPD	-	-	Quellung	24F	10	#dbb532	24F	4677	12-19-2-17-6-8-14	CC230	17	15	22	0.5	R	S	0.12	S	0.12	S	0.12	S	S	<= 0.5	S
34746_4#238	GPS_ES_947HSJD	ERS4381539	ERR4501410	N	Spain	#61520d	Europe	#ff2722	Catalonia	41.8034	2.74243	Barcelona	Hospital Sant Joan de Deu	Hospital Sant Joan de Deu	OCT	2010	Post-PCV7	M	1.4	-	-	Bacteraemia	Blood	IPD	-	-	Quellung	24F	10	#dbb532	24F	4677	12-19-2-17-6-8-14	CC230	17	15	22	0.5	R	S	0.12	S	0.12	S	0.12	S	S	<= 0.5	S
34746_4#27	GPS_ES_2172HSJD	ERS4381584	ERR4501335	N	Spain	#61520d	Europe	#ff2722	Catalonia	41.8034	2.74243	Barcelona	Hospital Sant Joan de Deu	Hospital Sant Joan de Deu	JUL	2012	Post-PCV13	M	1	-	-	Bacteraemia	Blood	IPD	-	-	Quellung	24F	10	#dbb532	24F	4677	12-19-2-17-6-8-14	CC230	17	15	22	0.5	R	S	0.12	S	0.12	S	0.12	S	S	<= 0.5	S
34746_4#272	GPS_ES_1160HSJD	ERS4381546	ERR4501418	N	Spain	#61520d	Europe	#ff2722	Catalonia	41.8034	2.74243	Barcelona	Hospital Sant Joan de Deu	Hospital Sant Joan de Deu	FEB	2011	Post-PCV13	M	3.45833	-	-	Bacteraemia	Blood	IPD	-	-	Quellung	24F	10	#dbb532	24F	230	12-19-2-17-6-22-14	CC230	17	15	22	0.5	R	S	0.12	S	0.12	S	0.12	S	S	<= 0.5	S
34746_4#28	GPS_ES_4126HSJD	ERS4381612	ERR4501336	N	Spain	#61520d	Europe	#ff2722	Catalonia	41.8034	2.74243	Barcelona	Hospital Sant Joan de Deu	Hospital Sant Joan de Deu	MAY	2018	Post-PCV13	M	2.75556	-	-	Pneumonia	Blood	IPD	-	-	Quellung	24F	10	#dbb532	24F	4677	12-19-2-17-6-8-14	CC230	17	15	22	0.5	R	S	0.12	S	0.12	S	0.12	S	S	<= 0.5	S
34746_4#280	GPS_ES_1277HSJD	ERS4381548	ERR4501420	N	Spain	#61520d	Europe	#ff2722	Catalonia	41.8034	2.74243	Barcelona	Hospital Sant Joan de Deu	Hospital Sant Joan de Deu	JUN	2011	Post-PCV13	M	1.45556	-	-	Bacteraemia	Blood	IPD	-	-	Quellung	24F	10	#dbb532	24F	3980	12-19-1-17-6-22-14	CC230	17	15	22	0.5	R	S	0.12	S	0.12	S	0.12	S	S	<= 0.5	S
34746_4#284	GPS_ES_1292HSJD	ERS4381550	ERR4501421	N	Spain	#61520d	Europe	#ff2722	Catalonia	41.8034	2.74243	Barcelona	Hospital Sant Joan de Deu	Hospital Sant Joan de Deu	JUL	2011	Post-PCV13	M	1	-	-	Pneumonia	Blood	IPD	-	-	Quellung	24F	10	#dbb532	24F	4677	12-19-2-17-6-8-14	CC230	17	15	22	0.5	R	S	0.12	S	0.12	S	0.12	S	S	<= 0.5	S
34746_4#293	GPS_ES_1360HSJD	ERS4381551	ERR4501424	N	Spain	#61520d	Europe	#ff2722	Catalonia	41.8034	2.74243	Barcelona	Hospital Sant Joan de Deu	Hospital Sant Joan de Deu	AUG	2011	Post-PCV13	F	3.36389	-	-	Meningitis	Blood	IPD	-	-	Quellung	24F	10	#dbb532	24F	230	12-19-2-17-6-22-14	CC230	17	15	22	0.5	R	S	0.12	S	0.12	S	0.12	S	S	<= 0.5	S
34746_4#307	GPS_ES_1409HSJD	ERS4383302	ERR4501431	N	Spain	#61520d	Europe	#ff2722	Catalonia	41.8034	2.74243	Barcelona	Hospital Sant Joan de Deu	Hospital Sant Joan de Deu	NOV	2011	Post-PCV13	M	4	-	-	Bacteraemia	Blood	IPD	-	-	Quellung	24F	10	#dbb532	24F	4677	12-19-2-17-6-8-14	CC230	17	15	22	0.5	R	S	0.12	S	0.12	S	0.12	S	S	<= 0.5	S
34746_4#31	GPS_ES_2177HSJD	ERS4381585	ERR4501337	N	Spain	#61520d	Europe	#ff2722	Catalonia	41.8034	2.74243	Barcelona	Hospital Sant Joan de Deu	Hospital Sant Joan de Deu	OCT	2013	Post-PCV13	F	-	0.9	-	Bacteraemia	Blood	IPD	-	-	Quellung	24F	10	#dbb532	24F	4677	12-19-2-17-6-8-14	CC230	17	15	22	0.5	R	S	0.12	S	0.12	S	0.12	S	S	<= 0.5	S
34746_4#310	GPS_ES_1417HSJD	ERS4381556	ERR4501432	N	Spain	#61520d	Europe	#ff2722	Catalonia	41.8034	2.74243	Barcelona	Hospital Sant Joan de Deu	Hospital Sant Joan de Deu	NOV	2011	Post-PCV13	M	-	0.8	-	Bacteraemia	Blood	IPD	-	-	Quellung	24B	10	#dbb532	24F	230	12-19-2-17-6-22-14	CC230	17	15	22	0.5	R	S	0.12	S	0.12	S	0.12	S	S	<= 0.5	S
34746_4#311	GPS_ES_1636HSJD	ERS4383303	ERR4501433	N	Spain	#61520d	Europe	#ff2722	Catalonia	41.8034	2.74243	Barcelona	Hospital Sant Joan de Deu	Hospital Sant Joan de Deu	APR	2012	Post-PCV13	F	1.1	-	-	Pneumonia	Pleural fluid	IPD	-	-	Quellung	24F	10	#dbb532	24F	4677	12-19-2-17-6-8-14	CC230	17	15	22	0.5	R	S	0.12	S	0.12	S	0.12	S	S	<= 0.5	S
34746_4#314	GPS_ES_1424HSJD	ERS4381558	ERR4501434	N	Spain	#61520d	Europe	#ff2722	Catalonia	41.8034	2.74243	Barcelona	Hospital Sant Joan de Deu	Hospital Sant Joan de Deu	NOV	2011	Post-PCV13	F	2.5	-	-	Meningitis	Blood	IPD	-	-	Quellung	24F	10	#dbb532	24F	4677	12-19-2-17-6-8-14	CC230	17	15	22	0.5	R	S	0.12	S	0.12	S	0.12	S	S	<= 0.5	S
34746_4#315	GPS_ES_1900HSJD	ERS4381572	ERR4501435	N	Spain	#61520d	Europe	#ff2722	Catalonia	41.8034	2.74243	Barcelona	Hospital Sant Joan de Deu	Hospital Sant Joan de Deu	MAR	2013	Post-PCV13	F	3.9	-	-	Meningitis	CSF	IPD	-	-	Quellung	24F	10	#dbb532	24F	230	12-19-2-17-6-22-14	CC230	17	15	22	0.5	R	S	0.12	S	0.12	S	0.12	S	S	<= 0.5	S
34746_4#319	GPS_ES_2170HSJD	ERS4381583	ERR4501437	N	Spain	#61520d	Europe	#ff2722	Catalonia	41.8034	2.74243	Barcelona	Hospital Sant Joan de Deu	Hospital Sant Joan de Deu	APR	2013	Post-PCV13	F	1.3	-	-	Pneumonia	Blood	IPD	-	-	Quellung	24F	10	#dbb532	24F	230	12-19-2-17-6-22-14	CC230	17	15	22	0.5	R	S	0.12	S	0.12	S	0.12	S	S	<= 0.5	S
34746_4#32	GPS_ES_4143HSJD	ERS4381611	ERR4501338	N	Spain	#61520d	Europe	#ff2722	Catalonia	41.8034	2.74243	Barcelona	Hospital Sant Joan de Deu	Hospital Sant Joan de Deu	JUN	2018	Post-PCV13	M	2.32222	-	-	Bacteraemia	Blood	IPD	-	-	Quellung	24F	10	#dbb532	24F	4677	12-19-2-17-6-8-14	CC230	17	15	22	0.5	R	S	0.12	S	0.12	S	0.12	S	S	<= 0.5	S
34746_4#324	GPS_ES_2206HSJD	ERS4381586	ERR4501439	N	Spain	#61520d	Europe	#ff2722	Catalonia	41.8034	2.74243	Barcelona	Hospital Sant Joan de Deu	Hospital Sant Joan de Deu	JAN	2014	Post-PCV13	M	2.2	-	-	Pneumonia	Blood	IPD	-	-	Quellung	24F	10	#dbb532	24F	4677	12-19-2-17-6-8-14	CC230	17	15	22	0.5	R	S	0.12	S	0.12	S	0.12	S	S	<= 0.5	S
34746_4#331	GPS_ES_2506HSJD	ERS4381593	ERR4501443	N	Spain	#61520d	Europe	#ff2722	Catalonia	41.8034	2.74243	Barcelona	Hospital Sant Joan de Deu	Hospital Sant Joan de Deu	NOV	2014	Post-PCV13	F	-	0.7	-	Pneumonia	Blood	IPD	-	-	Quellung	24F	10	#dbb532	24F	4677	12-19-2-17-6-8-14	CC230	17	15	22	0.5	R	S	0.12	S	0.12	S	0.12	S	S	<= 0.5	S
34746_4#339	GPS_ES_2714HSJD	ERS4383305	ERR4501447	N	Spain	#61520d	Europe	#ff2722	Catalonia	41.8034	2.74243	Barcelona	Hospital Sant Joan de Deu	Hospital Sant Joan de Deu	APR	2015	Post-PCV13	F	1.63333	-	-	Pneumonia	Blood	IPD	-	-	Quellung	24F	10	#dbb532	24F	4677	12-19-2-17-6-8-14	CC230	17	0	22	0.25	R	S	0.06	S	0.12	S	0.12	S	S	<= 0.5	S
34746_4#344	GPS_ES_2754HSJD	ERS4381619	ERR4501449	N	Spain	#61520d	Europe	#ff2722	Catalonia	41.8034	2.74243	Barcelona	Hospital Sant Joan de Deu	Hospital Sant Joan de Deu	MAY	2015	Post-PCV13	M	1.74444	-	-	Bacteraemia	Blood	IPD	-	-	Quellung	24F	10	#dbb532	24F	4677	12-19-2-17-6-8-14	CC230	17	15	22	0.5	R	S	0.12	S	0.12	S	0.12	S	S	<= 0.5	S
34746_4#347	GPS_ES_1604HSJD	ERS4381566	ERR4501450	N	Spain	#61520d	Europe	#ff2722	Catalonia	41.8034	2.74243	Barcelona	Hospital Sant Joan de Deu	Hospital Sant Joan de Deu	MAR	2012	Post-PCV13	F	1.5	-	-	Bacteraemia	Blood	IPD	-	-	Quellung	24F	10	#dbb532	24F	230	12-19-2-17-6-22-14	CC230	17	15	22	0.5	R	S	0.12	S	0.12	S	0.12	S	S	<= 0.5	S
34746_4#348	GPS_ES_2755HSJD	ERS4381620	ERR4501451	N	Spain	#61520d	Europe	#ff2722	Catalonia	41.8034	2.74243	Barcelona	Hospital Sant Joan de Deu	Hospital Sant Joan de Deu	MAY	2015	Post-PCV13	M	2.03611	-	-	Pneumonia	Blood	IPD	-	-	Quellung	24F	10	#dbb532	24F	4677	12-19-2-17-6-8-14	CC230	17	15	22	0.5	R	S	0.12	S	0.12	S	0.12	S	S	<= 0.5	S
34746_4#35	GPS_ES_2179HSJD	ERS4383304	ERR4501339	N	Spain	#61520d	Europe	#ff2722	Catalonia	41.8034	2.74243	Barcelona	Hospital Sant Joan de Deu	Hospital Sant Joan de Deu	DEC	2013	Post-PCV13	M	2.9	-	-	Meningitis	CSF	IPD	-	-	Quellung	24F	10	#dbb532	24F	4253	12-19-2-17-10-22-14	CC230	17	15	22	0.5	R	S	0.12	S	0.12	S	0.12	S	S	<= 0.5	S
34746_4#350	GPS_ES_2772HSJD	ERS4383307	ERR4501452	N	Spain	#61520d	Europe	#ff2722	Catalonia	41.8034	2.74243	Barcelona	Hospital Sant Joan de Deu	Hospital Sant Joan de Deu	JUN	2015	Post-PCV13	M	1.82778	-	-	Pneumonia	Blood	IPD	-	-	Quellung	24F	10	#dbb532	24F	4677	12-19-2-17-6-8-14	CC230	17	15	22	0.5	R	S	0.12	S	0.12	S	0.12	S	S	<= 0.5	S
34746_4#354	GPS_ES_2819HSJD	ERS4381621	ERR4501454	N	Spain	#61520d	Europe	#ff2722	Catalonia	41.8034	2.74243	Barcelona	Hospital Sant Joan de Deu	Hospital Sant Joan de Deu	SEP	2015	Post-PCV13	F	3.14167	-	-	Pneumonia	Blood	IPD	-	-	Quellung	24F	10	#dbb532	24F	4677	12-19-2-17-6-8-14	CC230	17	15	22	0.5	R	S	0.12	S	0.12	S	0.12	S	S	<= 0.5	S
34746_4#356	GPS_ES_1631HSJD	ERS4381565	ERR4501455	N	Spain	#61520d	Europe	#ff2722	Catalonia	41.8034	2.74243	Barcelona	Hospital Sant Joan de Deu	Hospital Sant Joan de Deu	APR	2012	Post-PCV13	F	-	0.8	-	Meningitis	CSF	IPD	-	-	Quellung	24F	10	#dbb532	24F	4677	12-19-2-17-6-8-14	CC230	17	15	22	0.5	R	S	0.12	S	0.12	S	0.12	S	S	<= 0.5	S
34746_4#357	GPS_ES_3100HSJD	ERS4381627	ERR4501456	N	Spain	#61520d	Europe	#ff2722	Catalonia	41.8034	2.74243	Barcelona	Hospital Sant Joan de Deu	Hospital Sant Joan de Deu	APR	2016	Post-PCV13	F	1.27222	-	-	Meningitis	Blood	IPD	-	-	Quellung	24F	10	#dbb532	24F	4677	12-19-2-17-6-8-14	CC230	17	15	22	0.5	R	S	0.12	S	0.12	S	0.12	S	S	<= 0.5	S
34746_4#36	GPS_ES_4149HSJD	ERS4381614	ERR4501340	N	Spain	#61520d	Europe	#ff2722	Catalonia	41.8034	2.74243	Barcelona	Hospital Sant Joan de Deu	Hospital Sant Joan de Deu	JUL	2018	Post-PCV13	M	-	0.788889	-	Bacteraemia	Blood	IPD	-	-	Quellung	24F	10	#dbb532	24F	4677	12-19-2-17-6-8-14	CC230	17	15	22	0.5	R	S	0.12	S	0.12	S	0.12	S	S	<= 0.5	S
34746_4#362	GPS_ES_3330HSJD	ERS4381633	ERR4501458	N	Spain	#61520d	Europe	#ff2722	Catalonia	41.8034	2.74243	Barcelona	Hospital Sant Joan de Deu	Hospital Sant Joan de Deu	NOV	2016	Post-PCV13	F	-	0.7	-	Pneumonia	Blood	IPD	-	-	Quellung	24F	10	#dbb532	24F	4677	12-19-2-17-6-8-14	CC230	17	15	22	0.5	R	S	0.12	S	0.12	S	0.12	S	S	<= 0.5	S
34746_4#364	GPS_ES_1754HSJD	ERS4381570	ERR4501459	N	Spain	#61520d	Europe	#ff2722	Catalonia	41.8034	2.74243	Barcelona	Hospital Sant Joan de Deu	Hospital Sant Joan de Deu	OCT	2012	Post-PCV13	F	-	0.7	-	Bacteraemia	Blood	IPD	-	-	Quellung	24F	10	#dbb532	24F	4677	12-19-2-17-6-8-14	CC230	17	15	22	0.5	R	S	0.12	S	0.12	S	0.12	S	S	<= 0.5	S
34746_4#365	GPS_ES_3427HSJD	ERS4381598	ERR4501460	N	Spain	#61520d	Europe	#ff2722	Catalonia	41.8034	2.74243	Barcelona	Hospital Sant Joan de Deu	Hospital Sant Joan de Deu	FEB	2017	Post-PCV13	F	1.51111	-	-	Pneumonia	Blood	IPD	-	-	Quellung	24F	10	#dbb532	24F	4677	12-19-2-17-6-8-14	CC230	17	15	22	0.5	R	S	0.12	S	0.12	S	0.12	S	S	<= 0.5	S
34746_4#374	GPS_ES_3509HSJD	ERS4381601	ERR4501464	N	Spain	#61520d	Europe	#ff2722	Catalonia	41.8034	2.74243	Barcelona	Hospital Sant Joan de Deu	Hospital Sant Joan de Deu	MAR	2017	Post-PCV13	F	1.19167	-	-	Bacteraemia	Blood	IPD	-	-	Quellung	24F	10	#dbb532	24F	13324	12-19-2-17-6-8-857	CC230	17	15	22	0.5	R	S	0.12	S	0.12	S	0.12	S	S	<= 0.5	S
34746_4#378	GPS_ES_1938HSJD	ERS4381573	ERR4501466	N	Spain	#61520d	Europe	#ff2722	Catalonia	41.8034	2.74243	Barcelona	Hospital Sant Joan de Deu	Hospital Sant Joan de Deu	MAR	2013	Post-PCV13	F	2.5	-	-	Pneumonia	Blood	IPD	-	-	Quellung	24F	10	#dbb532	24F	230	12-19-2-17-6-22-14	CC230	17	15	22	0.5	R	S	0.12	S	0.12	S	0.12	S	S	<= 0.5	S
34746_4#379	GPS_ES_3565HSJD	ERS4381603	ERR4501467	N	Spain	#61520d	Europe	#ff2722	Catalonia	41.8034	2.74243	Barcelona	Hospital Sant Joan de Deu	Hospital Sant Joan de Deu	APR	2017	Post-PCV13	M	1.05	-	-	Bacteraemia	Blood	IPD	-	-	Quellung	24F	10	#dbb532	24F	230	12-19-2-17-6-22-14	CC230	17	15	22	0.5	R	S	0.12	S	0.12	S	0.12	S	S	<= 0.5	S
34746_4#382	GPS_ES_1974HSJD	ERS4381575	ERR4501468	N	Spain	#61520d	Europe	#ff2722	Catalonia	41.8034	2.74243	Barcelona	Hospital Sant Joan de Deu	Hospital Sant Joan de Deu	MAR	2013	Post-PCV13	M	1	-	-	Meningitis	Blood	IPD	-	-	Quellung	24F	10	#dbb532	24F	4677	12-19-2-17-6-8-14	CC230	17	15	22	0.5	R	S	0.12	S	0.12	S	0.12	S	S	<= 0.5	S
34746_4#383	GPS_ES_3584HSJD	ERS4381604	ERR4501469	N	Spain	#61520d	Europe	#ff2722	Catalonia	41.8034	2.74243	Barcelona	Hospital Sant Joan de Deu	Hospital Sant Joan de Deu	JUN	2017	Post-PCV13	F	4.07778	-	-	Bacteraemia	Blood	IPD	-	-	Quellung	24F	10	#dbb532	24F	13543	12-19-2-17-10-22-1	CC230	2	0	22	0.12	R	S	<= 0.03	S	<= 0.06	S	0.12	S	S	<= 0.5	S
34746_4#39	GPS_ES_2276HSJD	ERS4381588	ERR4501341	N	Spain	#61520d	Europe	#ff2722	Catalonia	41.8034	2.74243	Barcelona	Hospital Sant Joan de Deu	Hospital Sant Joan de Deu	FEB	2014	Post-PCV13	M	1.7	-	-	Pneumonia	Blood	IPD	-	-	Quellung	24F	10	#dbb532	24F	4677	12-19-2-17-6-8-14	CC230	17	15	22	0.5	R	S	0.12	S	0.12	S	0.12	S	S	<= 0.5	S
34746_4#40	GPS_ES_4170HSJD	ERS4381613	ERR4501342	N	Spain	#61520d	Europe	#ff2722	Catalonia	41.8034	2.74243	Barcelona	Hospital Sant Joan de Deu	Hospital Sant Joan de Deu	JUN	2018	Post-PCV13	M	1.24722	-	-	Bacteraemia	Blood	IPD	-	-	Quellung	24F	10	#dbb532	24F	4677	12-19-2-17-6-8-14	CC230	17	15	22	0.5	R	S	0.12	S	0.12	S	0.12	S	S	<= 0.5	S
34746_4#43	GPS_ES_2292HSJD	ERS4381587	ERR4501343	N	Spain	#61520d	Europe	#ff2722	Catalonia	41.8034	2.74243	Barcelona	Hospital Sant Joan de Deu	Hospital Sant Joan de Deu	FEB	2014	Post-PCV13	M	1.4	-	-	Pneumonia	Blood	IPD	-	-	Quellung	24F	10	#dbb532	24F	4677	12-19-2-17-6-8-14	CC230	17	15	22	0.5	R	S	0.12	S	0.12	S	0.12	S	S	<= 0.5	S
34746_4#45	GPS_ES_4225HSJD	ERS4381616	ERR4501345	N	Spain	#61520d	Europe	#ff2722	Catalonia	41.8034	2.74243	Barcelona	Hospital Sant Joan de Deu	Hospital Sant Joan de Deu	NOV	2018	Post-PCV13	M	2.01667	-	-	Pneumonia	Blood	IPD	-	-	Quellung	24F	10	#dbb532	24F	4253	12-19-2-17-10-22-14	CC230	17	15	22	0.5	R	S	0.12	S	0.12	S	0.12	S	S	<= 0.5	S
34746_4#48	GPS_ES_2401HSJD	ERS4381589	ERR4501346	N	Spain	#61520d	Europe	#ff2722	Catalonia	41.8034	2.74243	Barcelona	Hospital Sant Joan de Deu	Hospital Sant Joan de Deu	MAY	2014	Post-PCV13	F	4.4	-	-	Meningitis	CSF	IPD	-	-	Quellung	24F	10	#dbb532	24F	230	12-19-2-17-6-22-14	CC230	17	15	22	0.5	R	S	0.12	S	0.12	S	0.12	S	S	<= 0.5	S
34746_4#49	GPS_ES_4240HSJD	ERS4381617	ERR4501347	N	Spain	#61520d	Europe	#ff2722	Catalonia	41.8034	2.74243	Barcelona	Hospital Sant Joan de Deu	Hospital Sant Joan de Deu	NOV	2018	Post-PCV13	M	3.18611	-	-	Pneumonia	Blood	IPD	-	-	Quellung	24F	10	#dbb532	24F	4677	12-19-2-17-6-8-14	CC230	17	15	22	0.5	R	S	0.12	S	0.12	S	0.12	S	S	<= 0.5	S
34746_4#5	GPS_ES_2013HSJD	ERS4381576	ERR4501325	N	Spain	#61520d	Europe	#ff2722	Catalonia	41.8034	2.74243	Barcelona	Hospital Sant Joan de Deu	Hospital Sant Joan de Deu	MAY	2013	Post-PCV13	F	2	-	-	Bacteraemia	Blood	IPD	-	-	Quellung	24F	10	#dbb532	24F	230	12-19-2-17-6-22-14	CC230	17	15	22	0.5	R	S	0.12	S	0.12	S	0.12	S	S	<= 0.5	S
34746_4#57	GPS_ES_383HSJD	ERS4381504	ERR4501351	N	Spain	#61520d	Europe	#ff2722	Catalonia	41.8034	2.74243	Barcelona	Hospital Sant Joan de Deu	Hospital Sant Joan de Deu	SEP	2009	Pre-PCV	F	1.11944	-	-	Pneumonia	Blood	IPD	-	-	Quellung	24F	10	#dbb532	24F	4677	12-19-2-17-6-8-14	CC230	17	15	22	0.5	R	S	0.12	S	0.12	S	0.12	S	S	<= 0.5	S
34746_4#65	GPS_ES_2066HSJD	ERS4381581	ERR4501355	N	Spain	#61520d	Europe	#ff2722	Catalonia	41.8034	2.74243	Barcelona	Hospital Sant Joan de Deu	Hospital Sant Joan de Deu	MAY	2013	Post-PCV13	F	1	-	-	Bacteraemia	Blood	IPD	-	-	Quellung	24F	10	#dbb532	24F	4677	12-19-2-17-6-8-14	CC230	17	15	NEW	0.5	R	S	0.25	S	0.12	S	0.12	S	S	<= 0.5	S
34746_4#68	GPS_ES_2703HSJD	ERS4381597	ERR4501356	N	Spain	#61520d	Europe	#ff2722	Catalonia	41.8034	2.74243	Barcelona	Hospital Sant Joan de Deu	Hospital Sant Joan de Deu	MAR	2015	Post-PCV13	F	1.48889	-	-	Bacteraemia	Blood	IPD	-	-	Quellung	24F	10	#dbb532	24F	4677	12-19-2-17-6-8-14	CC230	17	15	22	0.5	R	S	0.12	S	0.12	S	0.12	S	S	<= 0.5	S
34746_4#69	GPS_ES_2713HSJD	ERS4381608	ERR4501357	N	Spain	#61520d	Europe	#ff2722	Catalonia	41.8034	2.74243	Barcelona	Hospital Sant Joan de Deu	Hospital Sant Joan de Deu	APR	2015	Post-PCV13	M	1.33611	-	-	Pneumonia	Blood	IPD	-	-	Quellung	24F	10	#dbb532	24F	4677	12-19-2-17-6-8-14	CC230	17	15	22	0.5	R	S	0.12	S	0.12	S	0.12	S	S	<= 0.5	S
34746_4#72	GPS_ES_2831HSJD	ERS4381623	ERR4501358	N	Spain	#61520d	Europe	#ff2722	Catalonia	41.8034	2.74243	Barcelona	Hospital Sant Joan de Deu	Hospital Sant Joan de Deu	OCT	2015	Post-PCV13	M	1.175	-	-	Bacteraemia	Blood	IPD	-	-	Quellung	24B	10	#dbb532	24F	4677	12-19-2-17-6-8-14	CC230	17	15	22	0.5	R	S	0.12	S	0.12	S	0.12	S	S	<= 0.5	S
34746_4#74	GPS_ES_3404HSJD	ERS4381632	ERR4501360	N	Spain	#61520d	Europe	#ff2722	Catalonia	41.8034	2.74243	Barcelona	Hospital Sant Joan de Deu	Hospital Sant Joan de Deu	JAN	2017	Post-PCV13	F	0.980556	-	-	Pneumonia	CSF	IPD	-	-	Quellung	24F	10	#dbb532	24F	4677	12-19-2-17-6-8-14	CC230	17	15	22	0.5	R	S	0.12	S	0.12	S	0.12	S	S	<= 0.5	S
34746_4#77	GPS_ES_2917HSJD	ERS4381624	ERR4501361	N	Spain	#61520d	Europe	#ff2722	Catalonia	41.8034	2.74243	Barcelona	Hospital Sant Joan de Deu	Hospital Sant Joan de Deu	OCT	2015	Post-PCV13	M	1.02222	-	-	Bacteraemia	Blood	IPD	-	-	Quellung	24B	10	#dbb532	24F	4677	12-19-2-17-6-8-14	CC230	17	15	22	0.5	R	S	0.12	S	0.12	S	0.12	S	S	<= 0.5	S
34746_4#81	GPS_ES_3070HSJD	ERS4381625	ERR4501363	N	Spain	#61520d	Europe	#ff2722	Catalonia	41.8034	2.74243	Barcelona	Hospital Sant Joan de Deu	Hospital Sant Joan de Deu	MAR	2016	Post-PCV13	M	2.24722	-	-	Pneumonia	Blood	IPD	-	-	Quellung	24F	10	#dbb532	24F	4677	12-19-2-17-6-8-14	CC230	17	15	22	0.5	R	S	0.12	S	0.12	S	0.12	S	S	<= 0.5	S
34746_4#85	GPS_ES_3126HSJD	ERS4381626	ERR4501365	N	Spain	#61520d	Europe	#ff2722	Catalonia	41.8034	2.74243	Barcelona	Hospital Sant Joan de Deu	Hospital Sant Joan de Deu	APR	2016	Post-PCV13	F	2.21111	-	-	Pneumonia	Blood	IPD	-	-	Quellung	24F	10	#dbb532	24F	4677	12-19-2-17-6-8-14	CC230	17	15	22	0.5	R	S	0.12	S	0.12	S	0.12	S	S	<= 0.5	S
34746_4#86	GPS_ES_123HSJD	ERS4383299	ERR4501366	N	Spain	#61520d	Europe	#ff2722	Catalonia	41.8034	2.74243	Barcelona	Hospital Sant Joan de Deu	Hospital Sant Joan de Deu	JAN	2009	Pre-PCV	M	1.00278	-	-	Bacteraemia	Blood	IPD	-	-	Quellung	24F	10	#dbb532	24F	230	12-19-2-17-6-22-14	CC230	17	15	22	0.5	R	S	0.12	S	0.12	S	0.12	S	S	<= 0.5	S
34746_4#89	GPS_ES_3140HSJD	ERS4381628	ERR4501367	N	Spain	#61520d	Europe	#ff2722	Catalonia	41.8034	2.74243	Barcelona	Hospital Sant Joan de Deu	Hospital Sant Joan de Deu	APR	2016	Post-PCV13	M	-	0.5	-	Bacteraemia	Blood	IPD	-	-	Quellung	24F	10	#dbb532	24F	4677	12-19-2-17-6-8-14	CC230	17	15	22	0.5	R	S	0.12	S	0.12	S	0.12	S	S	<= 0.5	S
34746_4#9	GPS_ES_2043HSJD	ERS4381578	ERR4501327	N	Spain	#61520d	Europe	#ff2722	Catalonia	41.8034	2.74243	Barcelona	Hospital Sant Joan de Deu	Hospital Sant Joan de Deu	APR	2012	Post-PCV13	F	1.2	-	-	Pneumonia	Blood	IPD	-	-	Quellung	24F	10	#dbb532	24F	230	12-19-2-17-6-22-14	CC230	17	15	22	0.5	R	S	0.12	S	0.12	S	0.12	S	S	<= 0.5	S
34746_4#93	GPS_ES_3174HSJD	ERS4381629	ERR4501369	N	Spain	#61520d	Europe	#ff2722	Catalonia	41.8034	2.74243	Barcelona	Hospital Sant Joan de Deu	Hospital Sant Joan de Deu	MAY	2016	Post-PCV13	M	1.05833	-	-	Pneumonia	Blood	IPD	-	-	Quellung	24F	10	#dbb532	24F	4677	12-19-2-17-6-8-14	CC230	17	15	22	0.5	R	S	0.12	S	0.12	S	0.12	S	S	<= 0.5	S
34746_4#97	GPS_ES_3243HSJD	ERS4381630	ERR4501371	N	Spain	#61520d	Europe	#ff2722	Catalonia	41.8034	2.74243	Barcelona	Hospital Sant Joan de Deu	Hospital Sant Joan de Deu	OCT	2016	Post-PCV13	F	2.98333	-	-	Pneumonia	Blood	IPD	-	-	Quellung	24F	10	#dbb532	24F	4677	12-19-2-17-6-8-14	CC230	17	15	22	0.5	R	S	0.12	S	0.12	S	0.12	S	S	<= 0.5	S
10395_5#23	PI0105	ERS242907	ERR352013	Y	Senegal	#ffa9eb	Africa	#b98aff	-	14.3667	-14.2833	Dakar	Hopital d‚ÄôEnfants Albert Royer	MRC Unit, the Gambia	DEC	2010	Pre-PCV	F	-	2	-	Meningitis	Cerebrospinal fluid	IPD	-	-	-	-	150	#51d2a1	24F	2818	58-9-54-10-6-88-31	CC2818	37	0	187	<= 0.03	S	S	<= 0.03	S	<= 0.06	S	<= 0.06	S	S	<= 0.5	S
10395_5#66	PI0265	ERS242950	ERR352056	Y	Ghana	#01a545	Africa	#b98aff	-	8	-1	Kumasi	Kumasi Teaching Hospital	MRC Unit The Gambia	-	2013	Post-PCV13	-	-	-	-	Meningitis	CSF	IPD	-	-	-	-	150	#51d2a1	24F	2208	58-9-54-10-6-88-19	CC2818	37	4	NEW	0.12	R	S	0.06	S	<= 0.06	S	0.12	S	S	<= 0.5	S
11657_8#38	PATH2206	ERS356561	ERR433730	Y	Peru	#a5abff	South America	#38a236	-	-8	-78	Lima	HNCH	Emory University	-	2006	Pre-PCV	M	12	-	-	Bacteremia	blood	IPD	-	-	-	-	295	#505e25	24F	5581	1-8-19-5-6-3-391	CC6139	2	0	0	<= 0.03	S	S	<= 0.03	S	<= 0.06	S	<= 0.06	S	S	<= 0.5	S
11658_1#64	PI0246	ERS355833	ERR433830	Y	Senegal	#ffa9eb	Africa	#b98aff	-	14.3667	-14.2833	Dakar	Hopital d‚ÄôEnfants Albert Royer	MRC Unit, the Gambia	JUN	2012	Pre-PCV	M	-	8	-	Meningitis	Cerebrospinal fluid	IPD	-	-	-	-	150	#51d2a1	24F	2208	58-9-54-10-6-88-19	CC2818	37	4	NEW	0.12	R	S	0.06	S	<= 0.06	S	0.12	S	S	<= 0.5	S
11658_8#8	PATH2288	ERS356643	ERR433949	Y	Peru	#a5abff	South America	#38a236	-	-8	-78	Lima	HEP	Emory University	-	2008	Pre-PCV	F	0	11	-	Meningitis	CSF	IPD	-	-	-	-	295	#505e25	24F	6139	1-8-19-5-6-3-425	CC6139	2	0	188	<= 0.03	S	S	<= 0.03	S	<= 0.06	S	<= 0.06	S	S	<= 0.5	S
11679_1#76	PATH2287	ERS356642	ERR434040	Y	Peru	#a5abff	South America	#38a236	-	-8	-78	Lima	INSN	Emory University	-	2008	Pre-PCV	F	0	1	-	Meningitis	CSF	IPD	-	-	-	-	295	#505e25	24F	6139	1-8-19-5-6-3-425	CC6139	2	0	188	<= 0.03	S	S	<= 0.03	S	<= 0.06	S	<= 0.06	S	S	<= 0.5	S
14410_4#25	GPS_GM_0288	ERS497209	ERR714127	Y	The Gambia	#ffb67a	Africa	#b98aff	Upper River Region	13.3944	-14.1753	-	Basse Health Center	MRC Unit, the Gambia	MAY	2013	Post-PCV13	F	-	5	-	Pneumonia	Blood	IPD	-	-	-	-	150	#51d2a1	24F	10776	58-9-54-10-6-17-31	CC2818	37	0	187	<= 0.03	S	S	<= 0.03	S	<= 0.06	S	<= 0.06	S	S	<= 0.5	S
14410_5#71	GPS_GM_0249	ERS497352	ERR714258	Y	The Gambia	#ffb67a	Africa	#b98aff	Central River Region	13.5708	-14.9631	-	Bansang Hospital	MRC Unit, the Gambia	OCT	2012	Post-PCV13	M	2.17	-	-	Pneumonia	Blood	IPD	-	-	-	-	150	#51d2a1	24F	2818	58-9-54-10-6-88-31	CC2818	37	0	187	<= 0.03	S	S	<= 0.03	S	<= 0.06	S	<= 0.06	S	S	<= 0.5	S
14410_5#76	GPS_GM_0254	ERS497369	ERR714263	-	West Africa	#N/A	Africa	#b98aff	-	53.4058	-2.9943	-	-	MRC Unit, the Gambia	-	-	NA	-	-	-	-	-	-	unknown	-	-	-	-	150	#51d2a1	24F	2818	58-9-54-10-6-88-31	CC2818	37	0	187	<= 0.03	S	S	<= 0.03	S	<= 0.06	S	<= 0.06	S	S	<= 0.5	S
14410_7#34	GPS_GM_0467	ERS497296	ERR714391	Y	The Gambia	#ffb67a	Africa	#b98aff	Western Region	13.25	-16.3167	Banjul	MRC Unit, The Gambia	MRC Unit, the Gambia	MAY	2003	Pre-PCV	F	45	-	-	-	Blood	IPD	-	-	-	-	150	#51d2a1	24F	2818	58-9-54-10-6-88-31	CC2818	37	0	187	<= 0.03	S	S	<= 0.03	S	<= 0.06	S	<= 0.06	S	S	<= 0.5	S
14410_8#83	GPS_ZA_1555	ERS508555	ERR714525	Y	South Africa	#b18ebf	Africa	#b98aff	Gauteng	-26	28	-	-	NICD	NOV	2006	Pre-PCV	F	4	-	-	-	CSF & Blood	IPD	-	-	-	-	206	#5667a9	24F	5077	58-32-62-10-6-130-9	CC7701	0	0	3	<= 0.03	S	S	<= 0.03	S	<= 0.06	S	<= 0.06	S	S	<= 0.5	S
14520_7#8	GPS_GM_0811	ERS525151	ERR730431	Y	Ghana	#01a545	Africa	#b98aff	Ashanti Region	6.75	-1.5	Kumasi	Kumasi Teaching Hospital	MRC Unit The Gambia	-	2013	Post-PCV13	-	-	-	-	-	CSF	IPD	-	-	-	-	150	#51d2a1	24F	2208	58-9-54-10-6-88-19	CC2818	37	4	NEW	0.12	R	S	0.06	S	<= 0.06	S	0.12	S	S	<= 0.5	S
14673_1#20	GPS_US_6002_01	ERS558039	ERR742352	Y	USA	#995300	North America	#7c6e2a	California	37.0744	-119.699	-	-	CDC	JUN	2001	Post-PCV7	-	2	-	-	Pneumonia	BLOOD	IPD	-	-	-	-	16	#ca5670	24F	72	2-13-2-4-9-4-1	CC66	2	0	0	<= 0.03	S	S	<= 0.03	S	<= 0.06	S	<= 0.06	S	S	<= 0.5	S
14673_5#15	GPS_US_PATH503	ERS558414	ERR742705	Y	Mozambique	#b5002d	Africa	#b98aff	-	-17.6	35.1833	-	-	Emory University	-	-	NA	-	-	-	-	-	blood	IPD	-	-	-	-	206	#5667a9	24F	5077	58-32-62-10-6-130-9	CC7701	0	0	3	<= 0.03	S	S	<= 0.03	S	<= 0.06	S	<= 0.06	S	S	<= 0.5	S
14673_5#31	GPS_US_PATH525	ERS558430	ERR742720	Y	Mozambique	#b5002d	Africa	#b98aff	-	-17.6	35.1833	-	-	Emory University	-	-	NA	-	-	-	-	-	blood	IPD	-	-	-	-	206	#5667a9	24F	5077	58-32-62-10-6-130-9	CC7701	0	0	3	<= 0.03	S	S	<= 0.03	S	<= 0.06	S	<= 0.06	S	S	<= 0.5	S
14673_5#90	GPS_US_PATH603	ERS558489	ERR742779	Y	Mozambique	#b5002d	Africa	#b98aff	-	-17.6	35.1833	-	-	Emory University	-	-	NA	-	-	-	-	-	blood	IPD	-	-	-	-	206	#5667a9	24F	5077	58-32-62-10-6-130-9	CC7701	0	0	3	<= 0.03	S	S	<= 0.03	S	<= 0.06	S	<= 0.06	S	S	<= 0.5	S
14673_6#24	GPS_US_PATH641	ERS558518	ERR742807	Y	Mozambique	#b5002d	Africa	#b98aff	-	-17.6	35.1833	-	-	Emory University	-	-	NA	-	-	-	-	-	CSF	IPD	-	-	-	-	206	#5667a9	24F	5077	58-32-62-10-6-130-9	CC7701	0	0	3	<= 0.03	S	S	<= 0.03	S	<= 0.06	S	<= 0.06	S	S	<= 0.5	S
14673_6#52	GPS_US_PATH674	ERS558546	ERR742832	Y	Mozambique	#b5002d	Africa	#b98aff	-	-17.6	35.1833	-	-	Emory University	-	-	NA	-	-	-	-	-	blood	IPD	-	-	-	-	206	#5667a9	24F	5077	58-32-62-10-6-130-9	CC7701	0	0	3	<= 0.03	S	S	<= 0.03	S	<= 0.06	S	<= 0.06	S	S	<= 0.5	S
15378_2#47	GPS_GM_0966	ERS627093	ERR862305	Y	The Gambia	#ffb67a	Africa	#b98aff	Western Region	13.25	-16.3167	Banjul	MRC Unit, The Gambia	MRC Unit, the Gambia	NOV	1993	Pre-PCV	-	2.5	-	-	-	Blood	IPD	-	-	-	-	462	#db7d6b	24F	3578	1-8-193-5-6-58-8	Singleton	2	4	2	<= 0.03	S	S	<= 0.03	S	<= 0.06	S	<= 0.06	S	S	<= 0.5	S
15531_3#72	GPS_MW_18615	ERS625967	ERR869979	Y	Malawi	#e63d2d	Africa	#b98aff	Southern	-16.5	27	Blantyre	Queen Elizabeth Central Hospital	Malawi Liverpool Wellcome Trust	-	-	NA	-	-	-	-	carriage	NP swab	Carriage	-	-	-	-	206	#5667a9	24F	5077	58-32-62-10-6-130-9	CC7701	0	0	3	<= 0.03	S	S	<= 0.03	S	<= 0.06	S	<= 0.06	S	S	<= 0.5	S
15531_6#17	GPS_GM_1103	ERS627202	ERR870209	Y	The Gambia	#ffb67a	Africa	#b98aff	Upper River Region	13.3944	-14.1753	Basse	Basse Health Center	MRC Unit, the Gambia	APR	2014	Post-PCV13	F	-	7	-	Pneumonia	Lung Aspirate	IPD	-	-	-	-	150	#51d2a1	24F	10610	58-9-29-10-6-88-31	CC2818	37	0	187	<= 0.03	S	S	<= 0.03	S	<= 0.06	S	<= 0.06	S	S	<= 0.5	S
15531_6#20	GPS_GM_1106	ERS627205	ERR870212	Y	The Gambia	#ffb67a	Africa	#b98aff	Upper River Region	13.3944	-14.1753	Basse	Basse Health Center	MRC Unit, the Gambia	FEB	2014	Post-PCV13	F	-	3	-	Pneumonia	Blood	IPD	-	-	-	-	150	#51d2a1	24F	10907	58-9-29-10-6-88-14	CC2818	37	0	187	<= 0.03	S	S	<= 0.03	S	<= 0.06	S	<= 0.06	S	S	<= 0.5	S
15531_6#65	GPS_GM_1152	ERS627251	ERR870257	Y	The Gambia	#ffb67a	Africa	#b98aff	Upper River Region	13.3944	-14.1753	Basse	Basse Health Center	MRC Unit, the Gambia	JUN	2014	Post-PCV13	M	-	8	-	Pneumonia	Blood	IPD	-	-	-	-	150	#51d2a1	24F	10610	58-9-29-10-6-88-31	CC2818	37	0	187	<= 0.03	S	S	<= 0.03	S	<= 0.06	S	<= 0.06	S	S	<= 0.5	S
15531_7#37	GPS_GM_1219	ERS627318	ERR870323	Y	The Gambia	#ffb67a	Africa	#b98aff	Western Region	13.25	-16.3167	Banjul	MRC Unit, The Gambia	MRC Unit, the Gambia	APR	2004	Pre-PCV	-	4	10	-	-	CSF	IPD	-	-	-	-	150	#51d2a1	24F	12752	401-25-54-14-6-735-14	Singleton	2	0	187	<= 0.03	S	S	<= 0.03	S	<= 0.06	S	<= 0.06	S	S	<= 0.5	S
15841_3#92	GPS_ZA_carriage_SP713	ERS639840	ERR909131	Y	South Africa	#b18ebf	Africa	#b98aff	Agincourt	43.7592	-79.3111	-	-	NICD	OCT	2011	Post-PCV7	M	4	50	-	-	NP	Carriage	-	-	-	-	206	#5667a9	24F	5077	58-32-62-10-6-130-9	CC7701	0	0	3	<= 0.03	S	S	<= 0.03	S	<= 0.06	S	<= 0.06	S	S	<= 0.5	S
15873_2#56	GPS_GM_1293	ERS654342	ERR913208	N	The Gambia	#ffb67a	Africa	#b98aff	Upper River Region	13.3944	-14.1753	Basse	Basse health Center	MRC Unit, the Gambia	APR	2014	Post-PCV13	F	1.33	-	-	Pneumonia	Blood	IPD	-	-	-	-	150	#51d2a1	24F	10610	58-9-29-10-6-88-31	CC2818	37	0	187	<= 0.03	S	S	<= 0.03	S	<= 0.06	S	<= 0.06	S	S	<= 0.5	S
15873_4#51	GPS_GM_1483	ERS654552	ERR913366	N	The Gambia	#ffb67a	Africa	#b98aff	Western Region	13.25	-16.3167	Sibanor	Medical Research Council Unit, The Gambia	MRC Unit, The Gambia	SEP	2013	Post-PCV13	M	-	-	28	Carriage	NP swab	Carriage	-	-	-	-	150	#51d2a1	24F	10610	58-9-29-10-6-88-31	CC2818	37	0	187	<= 0.03	S	S	<= 0.03	S	<= 0.06	S	<= 0.06	S	S	<= 0.5	S
15874_1#29	GPS_ZA_carriage_SP432	ERS639044	ERR913509	Y	South Africa	#b18ebf	Africa	#b98aff	Agincourt	43.7592	-79.3111	-	-	NICD	MAY	2011	Post-PCV7	M	2	24	-	-	NP	Carriage	-	-	-	-	206	#5667a9	24F	5077	58-32-62-10-6-130-9	CC7701	0	0	3	<= 0.03	S	S	<= 0.03	S	<= 0.06	S	<= 0.06	S	S	<= 0.5	S
16288_3#15	GPS_NP_0035	ERS653568	ERR979888	Y	Nepal	#a1d48d	Asia	#0094ff	Kathmandu Valley	27.7167	85.3667	Kathmandu	Patan Hospital	Oxford Vaccine Group	NOV	2008	Pre-PCV	M	10	-	-	AGN	Blood	IPD	-	-	-	-	206	#5667a9	24F	5077	58-32-62-10-6-130-9	CC7701	2	0	0	<= 0.03	S	S	<= 0.03	S	<= 0.06	S	<= 0.06	S	S	<= 0.5	S
16288_4#70	GPS_NP_4028	ERS653707	ERR980026	Y	Nepal	#a1d48d	Asia	#0094ff	Kathmandu Valley	27.7167	85.3667	Kathmandu	Patan Hospital	Oxford Vaccine Group	APR	2014	Post-PCV10	f	-	4	-	Pneumonia	NP swab	unknown	-	-	-	-	206	#5667a9	24F	7701	58-32-62-10-6-130-17	CC7701	2	4	3	<= 0.03	S	S	<= 0.03	S	<= 0.06	S	<= 0.06	S	S	<= 0.5	S
16288_5#60	GPS_NP_6094	ERS653780	ERR980098	Y	Nepal	#a1d48d	Asia	#0094ff	Kathmandu Valley	27.7167	85.3667	Kathmandu	Patan Hospital	Oxford Vaccine Group	MAY	2014	Post-PCV10	f	4	-	-	Carriage	NP swab	Carriage	-	-	-	-	206	#5667a9	24F	7702	58-351-62-10-6-130-17	CC7701	2	4	3	<= 0.03	S	S	<= 0.03	S	<= 0.06	S	<= 0.06	S	S	<= 0.5	S
16288_6#32	GPS_NP_6561	ERS653835	ERR980153	Y	Nepal	#a1d48d	Asia	#0094ff	Kathmandu Valley	27.7167	85.3667	Kathmandu	Patan Hospital	Oxford Vaccine Group	JUL	2014	Post-PCV10	f	1	-	-	Carriage	NP swab	Carriage	-	-	-	-	206	#5667a9	24F	7701	58-32-62-10-6-130-17	CC7701	2	4	3	<= 0.03	S	S	<= 0.03	S	<= 0.06	S	<= 0.06	S	S	<= 0.5	S
16288_7#17	GPS_NP_0019	ERS653903	ERR980216	Y	Nepal	#a1d48d	Asia	#0094ff	Kathmandu Valley	27.7167	85.3667	Kathmandu	Patan Hospital	Oxford Vaccine Group	MAR	2007	Pre-PCV	f	-	11	-	MENINGITIS	Blood	IPD	-	-	-	-	206	#5667a9	24F	7701	58-32-62-10-6-130-17	CC7701	2	4	3	<= 0.03	S	S	<= 0.03	S	<= 0.06	S	<= 0.06	S	S	<= 0.5	S
16288_7#57	GPS_NP_1187	ERS653943	ERR980249	Y	Nepal	#a1d48d	Asia	#0094ff	Kahmandu Valley	27.7167	85.3667	Kathamndu	Patan Hospital	Oxford Vaccine Group	MAR	2009	Pre-PCV	M	1	-	-	Carriage	NP swab	Carriage	-	-	-	-	206	#5667a9	24F	11049	58-5-1-1-6-130-9	Singleton	2	0	3	<= 0.03	S	S	<= 0.03	S	<= 0.06	S	<= 0.06	S	S	<= 0.5	S
16288_7#75	GPS_NP_1233	ERS653969	ERR980265	Y	Nepal	#a1d48d	Asia	#0094ff	Kahmandu Valley	27.7167	85.3667	Kathamndu	Patan Hospital	Oxford Vaccine Group	APR	2009	Pre-PCV	M	1	-	-	Carriage	NP swab	Carriage	-	-	-	-	206	#5667a9	24F	7702	58-351-62-10-6-130-17	CC7701	2	4	3	<= 0.03	S	S	<= 0.03	S	<= 0.06	S	<= 0.06	S	S	<= 0.5	S
17794_7#150	GPS_GM_1980	ERS719745	ERR1191972	N	The Gambia	#ffb67a	Africa	#b98aff	Western Region	13.25	-16.3167	Sibanor	MRC Unit, The Gambia	MRC Unit, the Gambia	SEP	2013	Post-PCV13	M	-	4.63333	-	Carriage	NP swab	Carriage	-	-	-	-	150	#51d2a1	24F	10776	58-9-54-10-6-17-31	CC2818	37	0	187	<= 0.03	S	S	<= 0.03	S	<= 0.06	S	<= 0.06	S	S	<= 0.5	S
18090_1#131	GPS_US_PATH4037	ERS740710	ERR1214451	Y	Qatar	#8bc0ff	Middle East	#a9aeba	Doha	25.2867	51.5333	-	-	Emory University	-	2010	Post-PCV7	M	81	-	-	Traumatic knee effusion with Bacterimia	blood	IPD	-	-	-	-	338	#e36b70	24F	6357	1-60-4-1-6-123-120	CC4892	0	2	394	0.06	S	S	<= 0.03	S	<= 0.06	S	<= 0.06	S	S	<= 0.5	S
18090_1#138	GPS_US_PATH4053	ERS740725	ERR1214458	Y	Qatar	#8bc0ff	Middle East	#a9aeba	Doha	25.2867	51.5333	-	-	Emory University	-	2010	Post-PCV7	M	-	-	TRUE	Meningitis	blood	IPD	-	-	-	-	16	#ca5670	24F	72	2-13-2-4-9-4-1	CC66	2	0	0	<= 0.03	S	S	<= 0.03	S	<= 0.06	S	<= 0.06	S	S	<= 0.5	S
18090_1#143	GPS_US_PATH4084	ERS740734	ERR1214463	Y	Qatar	#8bc0ff	Middle East	#a9aeba	Doha	25.2867	51.5333	-	-	Emory University	-	2010	Post-PCV7	M	-	7	-	Nephrotic syndrome	blood	IPD	-	-	-	-	16	#ca5670	24F	72	2-13-2-4-9-4-1	CC66	2	0	0	<= 0.03	S	S	<= 0.03	S	<= 0.06	S	<= 0.06	S	S	<= 0.5	S
18090_1#31	GPS_TR_48	ERS740157	ERR1214351	N	Turkey	#ff96db	Europe	#ff2722	CENTRAL ANATOLIA	38.5434	34.4812	ANKARA	HACETTEPE UNIVERSITY HOSPITALS	HACETTEPE UNIVERSITY	-	2007	Pre-PCV	-	0	-	-	-	BLOOD	IPD	-	-	-	-	16	#ca5670	24F	72	2-13-2-4-9-4-1	CC66	2	0	0	<= 0.03	S	S	<= 0.03	S	<= 0.06	S	<= 0.06	S	S	<= 0.5	S
18090_1#62	GPS_US_PATH367	ERS740573	ERR1214382	Y	Egypt	#ce4300	Africa	#b98aff	Cairo	30.0561	31.2394	-	-	Emory University	-	2008	Pre-PCV	F	55	-	-	-	Pleural fluid	IPD	-	-	-	-	338	#e36b70	24F	4892	1-60-4-1-6-1-120	CC4892	2	2	394	0.06	S	S	<= 0.03	S	<= 0.06	S	<= 0.06	S	S	<= 0.5	S
18090_1#64	GPS_US_PATH370	ERS740577	ERR1214384	Y	Egypt	#ce4300	Africa	#b98aff	Cairo	30.0561	31.2394	-	-	Emory University	-	2008	Pre-PCV	M	39	-	-	-	Pleural fluid	IPD	-	-	-	-	338	#e36b70	24F	4892	1-60-4-1-6-1-120	CC4892	2	2	394	0.06	S	S	<= 0.03	S	<= 0.06	S	<= 0.06	S	S	<= 0.5	S
19084_7#102	GPS_US_PATH2742_R1	ERS1021404	ERR1422431	Y	Peru	#a5abff	South America	#38a236	Coast	-13.9864	-70.0172	Lima	San Bartolome Hospital	Emory University	-	2007	Pre-PCV	F	7	-	-	Carriage	NP Swab	Carriage	-	-	-	-	295	#505e25	24F	5581	1-8-19-5-6-3-391	CC6139	2	0	0	<= 0.03	S	S	<= 0.03	S	<= 0.06	S	<= 0.06	S	S	<= 0.5	S
19084_7#140	GPS_US_PATH3173_R1	ERS1021442	ERR1422469	Y	Peru	#a5abff	South America	#38a236	Coast	-13.9864	-70.0172	Lima	Insituto Nacional de Salud del Ni√±o	Emory University	-	2008	Pre-PCV	F	15	-	-	Carriage	NP Swab	Carriage	-	-	-	-	295	#505e25	24F	6139	1-8-19-5-6-3-425	CC6139	2	0	188	<= 0.03	S	S	<= 0.03	S	<= 0.06	S	<= 0.06	S	S	<= 0.5	S
19084_8#103	GPS_US_PATH3662_R1	ERS1021589	ERR1422616	Y	Central African Republic	#01e07b	Africa	#b98aff	-	6.96667	20.6167	-	-	Emory University	-	1995	Pre-PCV	M	-	4	-	-	nasopharynx	Carriage	-	-	-	-	546	#3f9f84	24F	4225	58-9-54-1-56-1-64	Singleton	147	NEW	NEW	0.12	R	S	0.06	S	0.12	S	0.12	S	S	<= 0.5	S
19084_8#129	GPS_US_6306_99_R1	ERS1021615	ERR1422642	Y	USA	#995300	North America	#7c6e2a	Tennessee	35.9886	-85.9823	-	-	CDC	FEB	1999	Pre-PCV	-	48	-	-	Pneumonia	BLOOD	IPD	-	-	-	-	16	#ca5670	24F	72	2-13-2-4-9-4-1	CC66	2	0	0	<= 0.03	S	S	<= 0.03	S	<= 0.06	S	<= 0.06	S	S	<= 0.5	S
19183_3#112	GPS_GM_2296	ERS745612	ERR1430910	N	The Gambia	#ffb67a	Africa	#b98aff	Western Region	13.25	-16.3167	Sibanor	MRC, Unit The Gambia	MRC Unit, the Gambia	SEP	2013	Post-PCV13	F	3.48219	-	-	Carriage	NP swab	Carriage	-	-	-	-	150	#51d2a1	24F	10776	58-9-54-10-6-17-31	CC2818	37	0	187	<= 0.03	S	S	<= 0.03	S	<= 0.06	S	<= 0.06	S	S	<= 0.5	S
19341_1#154	GPS_GM_2635	ERS812011	ERR1453437	-	The Gambia	#ffb67a	Africa	#b98aff	Upper River Region	13.3944	-14.1753	Basse	Basse Health Center	MRC Unit, the Gambia	APR	2015	Post-PCV13	F	28	-	-	Pneumonia	Blood	IPD	-	-	-	-	150	#51d2a1	24F	10610	58-9-29-10-6-88-31	CC2818	37	0	187	<= 0.03	S	S	<= 0.03	S	<= 0.06	S	<= 0.06	S	S	<= 0.5	S
19646_1#107	GPS_GM_2405	ERS811775	ERR1540777	-	The Gambia	#ffb67a	Africa	#b98aff	Western Region	13.25	-16.3167	Sibanor	MRC Unit, The Gambia	MRC Unit, the Gambia	DEC	2013	Post-PCV13	M	2.94795	-	-	Carriage	NP swab	Carriage	-	-	-	-	150	#51d2a1	24F	10610	58-9-29-10-6-88-31	CC2818	37	0	187	<= 0.03	S	S	<= 0.03	S	<= 0.06	S	<= 0.06	S	S	<= 0.5	S
20402_4#100	GPS_GM_2788	ERS1222335	ERR1658167	-	The Gambia	#ffb67a	Africa	#b98aff	Western Region	13.25	-16.3167	Sibanor	Medical Research Council unit The Gambia	MRC Unit, the Gambia	FEB	2010	Post-PCV7	-	-	11.3548	-	Carriage	NP swab	Carriage	-	-	-	-	150	#51d2a1	24F	10610	58-9-29-10-6-88-31	CC2818	37	0	187	<= 0.03	S	S	<= 0.03	S	<= 0.06	S	<= 0.06	S	S	<= 0.5	S
20402_4#45	GPS_GM_2731	ERS1222278	ERR1658112	Y	Senegal	#ffa9eb	Africa	#b98aff	-	14.3667	-14.2833	Dakar	Hopital d‚ÄôEnfants Albert Royer	MRC Unit, the Gambia	FEB	2010	Pre-PCV	F	-	11	-	Meningitis	Cerebrospinal fluid	IPD	-	-	-	-	150	#51d2a1	24F	2818	58-9-54-10-6-88-31	CC2818	37	0	187	<= 0.03	S	S	<= 0.03	S	<= 0.06	S	<= 0.06	S	S	<= 0.5	S
20402_4#50	GPS_GM_2736	ERS1222283	ERR1658117	-	The Gambia	#ffb67a	Africa	#b98aff	Kanifing Municipal Council	13.4538	-16.6748	Fajikunda	Fajikunda health Centre	MRC Unit, the Gambia	JAN	2014	Post-PCV13	F	27	-	-	Carriage	NP swab	Carriage	-	-	-	-	150	#51d2a1	24F	10610	58-9-29-10-6-88-31	CC2818	37	0	187	<= 0.03	S	S	<= 0.03	S	<= 0.06	S	<= 0.06	S	S	<= 0.5	S
20402_4#6	GPS_GM_2692	ERS1222239	ERR1658073	-	The Gambia	#ffb67a	Africa	#b98aff	Kanifing Municipal Council	13.4538	-16.6748	Fajikunda	Fajikunda health Centre	MRC Unit, the Gambia	DEC	2013	Post-PCV13	F	27	-	-	Carriage	NP swab	Carriage	-	-	-	-	150	#51d2a1	24F	10610	58-9-29-10-6-88-31	CC2818	37	0	187	<= 0.03	S	S	<= 0.03	S	<= 0.06	S	<= 0.06	S	S	<= 0.5	S
21127_2#124	GPS_BR_0260_09	ERS1299537	ERR1788509	Y	Brazil	#7335ba	South America	#38a236	SP	-22.7502	-47.4128	S PAULO	Public Hospital	INSTITUTE ADOLFO LUTZ (IAL)	MAY	2009	Pre-PCV	M	10	-	-	BACTERAEMIA	BLOOD	IPD	-	-	-	-	16	#ca5670	24F	72	2-13-2-4-9-4-1	CC66	2	0	0	<= 0.03	S	S	<= 0.03	S	<= 0.06	S	<= 0.06	S	S	<= 0.5	S
21127_2#6	GPS_BR_0307_08	ERS1299876	ERR1788392	Y	Brazil	#7335ba	South America	#38a236	PR	-26.2272	-52.668	FRANCISCO BELTRAO	State Public Healty Laboratory	INSTITUTE ADOLFO LUTZ (IAL)	MAY	2008	Pre-PCV	M	20	-	-	MENINGITIS	CSF	IPD	-	-	-	-	16	#ca5670	24F	12840	2-13-2-4-9-742-1	CC66	2	0	0	<= 0.03	S	S	<= 0.03	S	<= 0.06	S	<= 0.06	S	S	<= 0.5	S
21242_6#30	GPS_PK_030	ERS1151496	ERR1799718	N	Pakistan	#008982	Asia	#0094ff	Karachi	24.8709	67.1145	Karachi	The Aga Khan University Hospital	The Aga Khan University Hospital	-	2015	Post-PCV10	-	-	11	-	-	Blood Culture	IPD	-	-	-	-	5	#9c34b3	24F	16275	7-13-8-6-15-92-8	CC172	24	1	242	0.25	R	S	0.25	S	<= 0.06	S	0.12	S	S	<= 0.5	S
21242_6#46	GPS_PK_046	ERS1151512	ERR1795502	N	Pakistan	#008982	Asia	#0094ff	Karachi	24.8709	67.1145	Karachi	The Aga Khan University Hospital	The Aga Khan University Hospital	Jan	2013	Post-PCV10	-	-	-	-	-	Nasopharyngeal swab	Carriage	-	-	-	-	5	#9c34b3	24F	4168	7-13-8-6-15-2-8	CC172	24	1	NEW	0.25	R	S	0.25	S	<= 0.06	S	0.12	S	S	<= 0.5	S
21242_6#50	GPS_PK_050	ERS1151516	ERR1799733	N	Pakistan	#008982	Asia	#0094ff	Karachi	24.8709	67.1145	Karachi	The Aga Khan University Hospital	The Aga Khan University Hospital	Jan	2013	Post-PCV10	-	-	-	-	-	Nasopharyngeal swab	Carriage	-	-	-	-	5	#9c34b3	24F	16080	7-13-736-6-15-2-8	CC172	24	1	NEW	0.25	R	S	0.25	S	<= 0.06	S	0.12	S	S	<= 0.5	S
21242_6#74	GPS_PK_074	ERS1151540	ERR1799751	N	Pakistan	#008982	Asia	#0094ff	Karachi	24.8709	67.1145	Karachi	The Aga Khan University Hospital	The Aga Khan University Hospital	Jan	2013	Post-PCV10	-	-	-	-	-	Nasopharyngeal swab	Carriage	-	-	-	-	5	#9c34b3	24F	4168	7-13-8-6-15-2-8	CC172	24	1	NEW	0.25	R	S	0.25	S	<= 0.06	S	0.12	S	S	<= 0.5	S
21242_6#80	GPS_PK_080	ERS1151546	ERR1795511	N	Pakistan	#008982	Asia	#0094ff	Karachi	24.8709	67.1145	Karachi	The Aga Khan University Hospital	The Aga Khan University Hospital	Jan	2013	Post-PCV10	-	-	-	-	-	Nasopharyngeal swab	Carriage	-	-	-	-	5	#9c34b3	24F	16287	2-13-8-6-15-92-8	CC172	24	1	242	0.25	R	S	0.25	S	<= 0.06	S	0.12	S	S	<= 0.5	S
21485_1#138	GPS_GM_3023	ERS1813437	ERR2089154	-	The Gambia	#ffb67a	Africa	#b98aff	Western Region	13.25	-16.3167	Sibanor	MRC Unit The Gambia	MRC Unit, the Gambia	AUG	2015	Post-PCV13	M	6.59	-	-	Carriage	NP swab	Carriage	-	-	-	-	150	#51d2a1	24F	10610	58-9-29-10-6-88-31	CC2818	37	0	187	<= 0.03	S	S	<= 0.03	S	<= 0.06	S	<= 0.06	S	S	<= 0.5	S
21485_1#38	GPS_GM_2921	ERS1813337	ERR2089054	-	The Gambia	#ffb67a	Africa	#b98aff	Western Region	13.25	-16.3167	Sibanor	MRC Unit The Gambia	MRC Unit, the Gambia	NOV	2015	Post-PCV13	M	6.7	-	-	Carriage	NP swab	Carriage	-	-	-	-	150	#51d2a1	24F	10610	58-9-29-10-6-88-31	CC2818	37	0	187	<= 0.03	S	S	<= 0.03	S	<= 0.06	S	<= 0.06	S	S	<= 0.5	S
21485_1#79	GPS_GM_2962	ERS1813378	ERR2089095	-	The Gambia	#ffb67a	Africa	#b98aff	Western Region	13.25	-16.3167	Sibanor	MRC Unit The Gambia	MRC Unit, the Gambia	OCT	2015	Post-PCV13	M	6.62	-	-	Carriage	NP swab	Carriage	-	-	-	-	150	#51d2a1	24F	10610	58-9-29-10-6-88-31	CC2818	37	0	187	<= 0.03	S	S	<= 0.03	S	<= 0.06	S	<= 0.06	S	S	<= 0.5	S
21523_1#14	GPS_GM_3064	ERS1813483	ERR2089196	N	The Gambia	#ffb67a	Africa	#b98aff	Upper River region	13.3944	-14.1753	Basse	Basse Health centre	MRC Unit, the Gambia	NOV	2015	Post-PCV13	M	1.25	-	-	Pneumonia	Blood	IPD	-	-	-	-	150	#51d2a1	24F	10610	58-9-29-10-6-88-31	CC2818	37	0	187	<= 0.03	S	S	<= 0.03	S	<= 0.06	S	<= 0.06	S	S	<= 0.5	S
21523_1#19	GPS_GM_3067	ERS1813488	ERR2089201	N	The Gambia	#ffb67a	Africa	#b98aff	Upper River region	13.3944	-14.1753	Basse	Basse Health centre	MRC Unit, the Gambia	AUG	2015	Post-PCV13	F	2.67	-	-	Septicaemia	Blood	IPD	-	-	-	-	150	#51d2a1	24F	10610	58-9-29-10-6-88-31	CC2818	37	0	187	<= 0.03	S	S	<= 0.03	S	<= 0.06	S	<= 0.06	S	S	<= 0.5	S
21523_1#30	GPS_GM_3074	ERS1813499	ERR2089212	N	The Gambia	#ffb67a	Africa	#b98aff	Western Region	13.25	-16.3167	Fajara	MRC the Gambia unit	MRC Unit, the Gambia	APR	2016	Post-PCV13	F	-	-	-	-	Blood	IPD	-	-	-	-	150	#51d2a1	24F	10610	58-9-29-10-6-88-31	CC2818	37	0	187	<= 0.03	S	S	<= 0.03	S	<= 0.06	S	<= 0.06	S	S	<= 0.5	S
21999_7#132	GPS_BR_0684_12	ERS1813677	ERR2089394	Y	Brazil	#7335ba	South America	#38a236	BA	-14.7925	-40.1435	SALVADOR	State Public Healty Laboratory	INSTITUTE ADOLFO LUTZ (IAL)	JUL	2012	Post-PCV13	F	-	8	-	MENINGITIS	BLOOD	IPD	-	-	-	-	16	#ca5670	24F	72	2-13-2-4-9-4-1	CC66	2	0	0	<= 0.03	S	S	<= 0.03	S	<= 0.06	S	<= 0.06	S	S	<= 0.5	S
21999_7#157	GPS_BR_0959_12	ERS1813702	ERR2089419	Y	Brazil	#7335ba	South America	#38a236	SP	-22.7502	-47.4128	ITAPECERICA DA SERRA	Private Hospital	INSTITUTE ADOLFO LUTZ (IAL)	SEP	2012	Post-PCV13	F	-	11	-	MENINGITIS	CSF	IPD	-	-	-	-	16	#ca5670	24F	72	2-13-2-4-9-4-1	CC66	2	0	0	<= 0.03	S	S	<= 0.03	S	<= 0.06	S	<= 0.06	S	S	<= 0.5	S
21999_8#162	GPS_NG_30030241	ERS1813892	ERR2089607	Y	Nigeria	#7a8c00	Africa	#b98aff	North West	9.44062	13.5557	Kano	Hasiya Bayero Pediatric Hospital	University of Nebraska Medical Center	APR	2015	Post-PCV10	F	-	11	-	Severe pneumonia, Sepsis	Blood	IPD	-	-	-	-	206	#5667a9	24F	16153	58-32-62-5-6-130-17	CC7701	2	NEW	3	<= 0.03	S	S	<= 0.03	S	<= 0.06	S	<= 0.06	S	S	<= 0.5	S
22027_1#107	GPS_IL_161768	ERS1814099	ERR2089727	Y	Israel	#cb5e43	Middle East	#a9aeba	-	31.75	35	Tel Sheva	Soroka Hospital Beer Sheva	Soroka University Medical Center	-	2009	Pre-PCV	M	0.89	-	-	-	blood	IPD	-	-	-	-	16	#ca5670	24F	13939	2-13-2-4-600-4-1	CC66	2	0	0	<= 0.03	S	S	<= 0.03	S	<= 0.06	S	<= 0.06	S	S	<= 0.5	S
22114_6#69	GPS_IL_183756	ERS1814062	ERR2089857	Y	Israel	#cb5e43	Middle East	#a9aeba	-	31.75	35	Rahat	Soroka Hospital Beer Sheva	Soroka University Medical Center	-	2007	Pre-PCV	M	2.36	-	-	-	blood	IPD	-	-	-	-	150	#51d2a1	24F	13896	58-9-54-10-6-1-8	Singleton	150	35	77	0.12	R	S	0.12	S	<= 0.06	S	<= 0.06	S	S	<= 0.5	S
22276_1#51	GPS_GM_3228	ERS1574333	ERR2089928	-	The Gambia	#ffb67a	Africa	#b98aff	Western Region	13.25	-16.3167	Sibanor	MRC Unit The Gambia	MRC Unit The Gambia	JAN	2014	Post-PCV13	M	4.33333	-	-	Carriage	NP swab	Carriage	-	-	-	-	150	#51d2a1	24F	10610	58-9-29-10-6-88-31	CC2818	37	0	187	<= 0.03	S	S	<= 0.03	S	<= 0.06	S	<= 0.06	S	S	<= 0.5	S
22335_7#67	GPS_IN_G47	ERS1642661	ERR2090169	Y	India	#e49aff	Asia	#0094ff	KARNATAKA	14.9567	75.7891	BANGALORE	Apollo Hospital	Kempegowda Institute of medical sciences	AUG	2015	Pre-PCV	M	32	-	-	MENINGITIS	CSF	IPD	-	-	-	-	6	#57a627	24F	162	7-11-10-1-6-8-14	CC156	2	0	363	0.06	S	S	<= 0.03	S	<= 0.06	S	0.12	S	S	<= 0.5	S
22841_1#13	GPS_IL_24635	ERS1699099	ERR2090554	Y	Israel	#cb5e43	Middle East	#a9aeba	-	31.75	35	Ramla	Asaf Harofe Hospital Be'er Ya'acov	Soroka University Medical Center	-	2010	Post-PCV7	M	1.27193	-	-	-	blood	IPD	-	-	-	-	16	#ca5670	24F	72	2-13-2-4-9-4-1	CC66	2	0	0	<= 0.03	S	S	<= 0.03	S	<= 0.06	S	<= 0.06	S	S	<= 0.5	S
22841_1#188	GPS_IL_26618	ERS1699455	ERR2090729	Y	Israel	#cb5e43	Middle East	#a9aeba	-	31.75	35	Tamra	Bnei Tzion Hospital Haifa	Soroka University Medical Center	-	2012	Post-PCV13	F	32.8235	-	-	-	blood	IPD	-	-	-	-	44	#b33321	24F	177	7-14-4-12-1-1-14	CC177	1	0	0	<= 0.03	S	S	<= 0.03	S	<= 0.06	S	<= 0.06	S	S	<= 0.5	S
22841_1#61	GPS_IL_25377	ERS1699149	ERR2090602	Y	Israel	#cb5e43	Middle East	#a9aeba	-	31.75	35	Natanya	Laniado hospital Netanya	Soroka University Medical Center	-	2011	Post-PCV13	F	1.13761	-	-	-	blood	IPD	-	-	-	-	16	#ca5670	24F	72	2-13-2-4-9-4-1	CC66	2	0	0	<= 0.03	S	S	<= 0.03	S	<= 0.06	S	<= 0.06	S	S	<= 0.5	S
22841_1#62	GPS_IL_25384	ERS1699150	ERR2090603	Y	Israel	#cb5e43	Middle East	#a9aeba	-	31.75	35	Tayibe	Meir Hospital Kfar Saba	Soroka University Medical Center	-	2011	Post-PCV13	M	0.762058	-	-	-	blood	IPD	-	-	-	-	150	#51d2a1	24F	13896	58-9-54-10-6-1-8	Singleton	150	35	77	0.12	R	S	0.12	S	<= 0.06	S	<= 0.06	S	S	<= 0.5	S
22841_2#11	GPS_IL_26996	ERS1699481	ERR2090742	Y	Israel	#cb5e43	Middle East	#a9aeba	-	31.75	35	Jerusalem	Hadassah Ein Kerem Hospital Jerusalem	Soroka University Medical Center	-	2013	Post-PCV13	F	32.4507	-	-	-	blood	IPD	-	-	-	-	16	#ca5670	24F	72	2-13-2-4-9-4-1	CC66	2	0	0	<= 0.03	S	S	<= 0.03	S	<= 0.06	S	<= 0.06	S	S	<= 0.5	S
22841_2#13	GPS_IL_27024	ERS1699483	ERR2090744	Y	Israel	#cb5e43	Middle East	#a9aeba	-	31.75	35	Kiryat Yam	Rambam Hospital Haifa	Soroka University Medical Center	-	2013	Post-PCV13	M	0.745617	-	-	-	blood	IPD	-	-	-	-	44	#b33321	24F	13906	7-14-4-8-1-1-14	CC177	1	0	0	<= 0.03	S	S	<= 0.03	S	<= 0.06	S	<= 0.06	S	S	<= 0.5	S
22841_2#97	GPS_IL_27569	ERS1699569	ERR2090828	Y	Israel	#cb5e43	Middle East	#a9aeba	-	31.75	35	Beit She'an	Emek Hospital Afula	Soroka University Medical Center	-	2014	Post-PCV13	F	2.89748	-	-	-	CSF	IPD	-	-	-	-	16	#ca5670	24F	72	2-13-2-4-9-4-1	CC66	2	0	0	<= 0.03	S	S	<= 0.03	S	<= 0.06	S	<= 0.06	S	S	<= 0.5	S
22841_3#144	GPS_IL_10022	ERS1699817	ERR2091065	Y	Israel	#cb5e43	Middle East	#a9aeba	Petah Tikva	32.0833	34.8833	-	Beilinson Hospital Petah Tikva	Soroka University Medical Center	-	2007	Pre-PCV	M	1.83	-	-	-	blood/CSF	IPD	-	-	-	-	16	#ca5670	24F	72	2-13-2-4-9-4-1	CC66	2	0	0	<= 0.03	S	S	<= 0.03	S	<= 0.06	S	<= 0.06	S	S	<= 0.5	S
22841_4#102	GPS_IL_25819	ERS1699301	ERR2091211	Y	Israel	#cb5e43	Middle East	#a9aeba	-	31.75	35	Lod	Asaf Harofe Hospital Be'er Ya'acov	Soroka University Medical Center	-	2011	Post-PCV13	F	2.97697	-	-	-	blood	IPD	-	-	-	-	16	#ca5670	24F	72	2-13-2-4-9-4-1	CC66	2	0	NEW	<= 0.03	S	S	<= 0.03	S	<= 0.06	S	<= 0.06	S	S	<= 0.5	S
22841_4#163	GPS_IL_26435	ERS1699362	ERR2091272	Y	Israel	#cb5e43	Middle East	#a9aeba	-	31.75	35	Rehovot	kaplan Hospital Rehovot	Soroka University Medical Center	-	2012	Post-PCV13	F	1.53235	-	-	-	blood	IPD	-	-	-	-	16	#ca5670	24F	72	2-13-2-4-9-4-1	CC66	2	0	0	<= 0.03	S	S	<= 0.03	S	<= 0.06	S	<= 0.06	S	S	<= 0.5	S
22841_4#179	GPS_IL_26562	ERS1699379	ERR2091288	Y	Israel	#cb5e43	Middle East	#a9aeba	-	31.75	35	Beer Sheva	Soroka Hospital Beer Sheva	Soroka University Medical Center	-	2012	Post-PCV13	F	0.416667	-	-	-	blood	IPD	-	-	-	-	150	#51d2a1	24F	13896	58-9-54-10-6-1-8	Singleton	150	35	77	0.12	R	S	0.12	S	<= 0.06	S	<= 0.06	S	S	<= 0.5	S
22841_4#32	GPS_IL_25584	ERS1699231	ERR2091141	Y	Israel	#cb5e43	Middle East	#a9aeba	-	31.75	35	Tel Aviv	Ichilov Hospital Tel Aviv	Soroka University Medical Center	-	2011	Post-PCV13	M	0.589367	-	-	-	blood	IPD	-	-	-	-	16	#ca5670	24F	72	2-13-2-4-9-4-1	CC66	2	0	0	<= 0.03	S	S	<= 0.03	S	<= 0.06	S	<= 0.06	S	S	<= 0.5	S
23430_4#2	GPS_KH_COMRU748	ERS2584087	ERR2681308	N	Cambodia	#c75a93	Asia	#0094ff	SIEM REAP PROVINCE	13.35	103.85	SIEM REAP	ANGKOR HOSPITAL FOR CHILDREN	CAMBODIA OXFORD MEDICAL RESEARCH UNIT	JAN	2017	Post-PCV13	F	3	-	-	CARRIAGE	NP SWAB	Carriage	-	-	-	-	16	#ca5670	24F	3386	2-13-2-4-9-4-31	CC66	2	NEW	48	0.25	R	S	0.5	S	0.12	S	0.25	S	S	<= 0.5	S
24371_8#288	GPS_BD_41949	ERS1980839	ERR2213078	Y	Bangladesh	#a67f00	Asia	#0094ff	-	24.0167	89.8667	-	KWMCH	CHRF	Apr	2011	Pre-PCV	M	2	3	-	Sepsis	Blood	IPD	-	-	-	-	485	#9349a2	24F	14559	12-8-54-3-17-112-9	CC14559	0	44	483	0.12	R	S	0.06	S	<= 0.06	S	0.12	S	S	<= 0.5	S
24371_8#299	GPS_BD_41649	ERS1980850	ERR2213089	Y	Bangladesh	#a67f00	Asia	#0094ff	-	24.0167	89.8667	-	KWMCH	CHRF	Dec	2010	Pre-PCV	M	2	1	-	Pneumonia/bronchopneumonia	Blood	IPD	-	-	-	-	485	#9349a2	24F	14559	12-8-54-3-17-112-9	CC14559	0	44	483	0.12	R	S	0.06	S	<= 0.06	S	0.12	S	S	<= 0.5	S
24497_7#107	GPS_BD_41265	ERS1980984	ERR2225366	Y	Bangladesh	#a67f00	Asia	#0094ff	-	24.0167	89.8667	-	SSF	CHRF	Jan	2006	Pre-PCV	F	-	3	-	Meningitis	Blood & CSF	IPD	-	-	-	-	485	#9349a2	24F	14561	12-8-54-47-17-112-9	CC14559	0	44	483	0.12	R	S	0.06	S	<= 0.06	S	0.12	S	S	<= 0.5	S
24497_7#139	GPS_BD_31163	ERS1981017	ERR2225398	Y	Bangladesh	#a67f00	Asia	#0094ff	-	24.0167	89.8667	-	DSH	CHRF	OCT	2005	Pre-PCV	F	2	6	-	Septicaemia / sepsis	Blood	IPD	-	-	-	-	485	#9349a2	24F	14561	12-8-54-47-17-112-9	CC14559	0	44	483	0.12	R	S	0.06	S	<= 0.06	S	0.12	S	S	<= 0.5	S
24775_1#133	GPS_BR_0307_08_R1	ERS2553103	ERR2667161	Y	Brazil	#7335ba	South America	#38a236	PR	-26.2272	-52.668	FRANCISCO BELTRAO	State Public Healty Laboratory	INSTITUTE ADOLFO LUTZ (IAL)	MAY	2008	Pre-PCV	M	20	-	-	MENINGITIS	CSF	IPD	-	-	-	-	16	#ca5670	24F	12840	2-13-2-4-9-742-1	CC66	2	0	0	<= 0.03	S	S	<= 0.03	S	<= 0.06	S	<= 0.06	S	S	<= 0.5	S
24775_1#145	GPS_BR_0712_08_R1	ERS2553115	ERR2667173	Y	Brazil	#7335ba	South America	#38a236	SP	-22.7502	-47.4128	SAO JOSE DOS CAMPOS	Public Hospital	INSTITUTE ADOLFO LUTZ (IAL)	SEP	2008	Pre-PCV	F	1	-	-	MENINGITIS	BLOOD	IPD	-	-	-	-	16	#ca5670	24F	72	2-13-2-4-9-4-1	CC66	2	0	0	<= 0.03	S	S	<= 0.03	S	<= 0.06	S	<= 0.06	S	S	<= 0.5	S
24775_1#246	GPS_PG_RG_2124	ERS2553218	ERR2667274	Y	Papua New Guinea	#b98aff	Oceania	#e5a462	Eastern Highlands Province	-6.5	145.667	Goroka	Goroka Base Hospital	PNGIMR	Jul	1990	Pre-PCV	F	3	-	-	Meningitis, Gastro	CSF	IPD	-	-	-	-	595	#35cf70	24F	6755	13-9-9-16-6-20-11	CC6755	NEW	NEW	NEW	0.12	R	S	0.12	S	0.12	S	<= 0.06	S	S	<= 0.5	S
24775_1#278	GPS_PG_TS_460	ERS2553251	ERR2667306	Y	Papua New Guinea	#b98aff	Oceania	#e5a462	Eastern Highlands Province	-6.5	145.667	Goroka	Goroka Base Hospital	PNGIMR	Jul	1995	Pre-PCV	F	-	8	-	Meningitis	CSF	IPD	-	-	-	-	595	#35cf70	24F	6755	13-9-9-16-6-20-11	CC6755	NEW	NEW	NEW	0.12	R	S	0.12	S	0.12	S	<= 0.06	S	S	<= 0.5	S
24775_1#313	GPS_PG_UA_604	ERS2553285	ERR2667341	Y	Papua New Guinea	#b98aff	Oceania	#e5a462	Eastern Highlands Province	-6.5	145.667	Goroka	Goroka Base Hospital	PNGIMR	Aug	1998	Pre-PCV	M	-	7	-	Meningitis	CSF	IPD	-	-	-	-	595	#35cf70	24F	6755	13-9-9-16-6-20-11	CC6755	NEW	NEW	NEW	0.12	R	S	0.12	S	0.12	S	<= 0.06	S	S	<= 0.5	S
24775_1#327	GPS_PG_UA_722	ERS2553299	ERR2667355	Y	Papua New Guinea	#b98aff	Oceania	#e5a462	Eastern Highlands Province	-6.5	145.667	Goroka	Goroka Base Hospital	PNGIMR	Feb	1999	Pre-PCV	M	-	11	-	Meningitis	CSF	IPD	-	-	-	-	595	#35cf70	24F	6755	13-9-9-16-6-20-11	CC6755	NEW	NEW	NEW	0.12	R	S	0.12	S	0.12	S	<= 0.06	S	S	<= 0.5	S
24775_1#331	GPS_PG_UA_768	ERS2553303	ERR2667359	Y	Papua New Guinea	#b98aff	Oceania	#e5a462	Eastern Highlands Province	-6.5	145.667	Goroka	Goroka Base Hospital	PNGIMR	May	1999	Pre-PCV	F	-	3	-	Meningitis	CSF	IPD	-	-	-	-	595	#35cf70	24F	6755	13-9-9-16-6-20-11	CC6755	NEW	NEW	NEW	0.12	R	S	0.12	S	0.12	S	<= 0.06	S	S	<= 0.5	S
24775_1#342	GPS_PG_UA_891	ERS2553314	ERR2667370	Y	Papua New Guinea	#b98aff	Oceania	#e5a462	Eastern Highlands Province	-6.5	145.667	Goroka	Goroka Base Hospital	PNGIMR	Jan	2000	Pre-PCV	M	-	7	-	Meningitis	CSF	IPD	-	-	-	-	595	#35cf70	24F	6755	13-9-9-16-6-20-11	CC6755	NEW	NEW	NEW	0.12	R	S	0.12	S	0.12	S	<= 0.06	S	S	<= 0.5	S
24775_1#355	GPS_PG_UA_1028	ERS2553327	ERR2667383	Y	Papua New Guinea	#b98aff	Oceania	#e5a462	Eastern Highlands Province	-6.5	145.667	Goroka	Goroka Base Hospital	PNGIMR	Jun	2000	Pre-PCV	M	-	3	-	Meningitis	CSF	IPD	-	-	-	-	595	#35cf70	24F	6755	13-9-9-16-6-20-11	CC6755	NEW	NEW	NEW	0.12	R	S	0.12	S	0.12	S	<= 0.06	S	S	<= 0.5	S
24936_1#22	GPS_PG_UA_1361	ERS2553352	ERR2668117	Y	Papua New Guinea	#b98aff	Oceania	#e5a462	Eastern Highlands Province	-6.5	145.667	Goroka	Goroka Base Hospital	PNGIMR	Jun	2002	Pre-PCV	F	-	4	-	Meningitis	CSF	IPD	-	-	-	-	595	#35cf70	24F	6755	13-9-9-16-6-20-11	CC6755	NEW	NEW	NEW	0.12	R	S	0.12	S	0.12	S	<= 0.06	S	S	<= 0.5	S
24936_1#23	GPS_PG_UA_1372	ERS2553353	ERR2668118	Y	Papua New Guinea	#b98aff	Oceania	#e5a462	Eastern Highlands Province	-6.5	145.667	Goroka	Goroka Base Hospital	PNGIMR	Jul	2002	Pre-PCV	M	-	2	-	Meningitis	CSF	IPD	-	-	-	-	595	#35cf70	24F	6755	13-9-9-16-6-20-11	CC6755	NEW	NEW	NEW	0.12	R	S	0.12	S	0.12	S	<= 0.06	S	S	<= 0.5	S
28420_2#381	GPS_KE_2009740068	ERS2862881	ERR3192445	-	Kenya	#f0892e	Africa	#b98aff	Western Kenya	-2.20927	37.4861	Kisumu	KEMRI CGHR	KEMRI	-	2009	Pre-PCV	-	-	-	-	bacteraemia	Blood	IPD	-	-	-	-	206	#5667a9	24F	5077	58-32-62-10-6-130-9	CC7701	2	0	3	<= 0.03	S	S	<= 0.03	S	<= 0.06	S	<= 0.06	S	S	<= 0.5	S
28522_3#246	GPS_IN_G23	ERS2995302	ERR3227801	Y	India	#e49aff	Asia	#0094ff	DELHI	28.6667	77.2167	DELHI	Lal Path lab	Kempegowda Institute of medical sciences	OCT	2014	Pre-PCV	M	70	-	-	Bacteraemia	Blood	IPD	-	-	-	-	16	#ca5670	24F	72	2-13-2-4-9-4-1	CC66	2	0	283	<= 0.03	S	S	<= 0.03	S	<= 0.06	S	<= 0.06	S	S	<= 0.5	S
28522_3#292	GPS_IN_G91	ERS2995243	ERR3227820	Y	India	#e49aff	Asia	#0094ff	TAMIL NADU	11.3909	78.6809	CHENNAI	Sundaram Medical Foundation	Kempegowda Institute of medical sciences	AUG	2016	Pre-PCV	M	69	-	-	Bacteraemia	Blood	IPD	-	-	-	-	16	#ca5670	24F	72	2-13-2-4-9-4-1	CC66	2	0	283	<= 0.03	S	S	<= 0.03	S	<= 0.06	S	<= 0.06	S	S	<= 0.5	S
28522_3#8	GPS_IN_G108	ERS2995297	ERR3227724	Y	India	#e49aff	Asia	#0094ff	KARNATAKA	14.9567	75.7891	BANGALORE	Columbia Asia Hospital	Kempegowda Institute of medical sciences	FEB	2017	Pre-PCV	M	99	-	-	Bacteraemia	Blood	IPD	-	-	-	-	16	#ca5670	24F	72	2-13-2-4-9-4-1	CC66	2	0	283	<= 0.03	S	S	<= 0.03	S	<= 0.06	S	<= 0.06	S	S	<= 0.5	S
28832_1#316	GPS_NP_8015	ERS2994573	ERR3270833	Y	Nepal	#a1d48d	Asia	#0094ff	Kathmandu Valley	27.7167	85.3667	Kathmandu	Patan Hospital	Oxford Vaccine Group	NOV	2017	Post-PCV10	M	-	8	25	Healthy	NP swab	Carriage	-	-	-	-	206	#5667a9	24F	7701	58-32-62-10-6-130-17	CC7701	2	4	3	<= 0.03	S	S	<= 0.03	S	<= 0.06	S	<= 0.06	S	S	<= 0.5	S
28832_1#320	GPS_NP_8119	ERS2994684	ERR3270835	Y	Nepal	#a1d48d	Asia	#0094ff	Kathmandu Valley	27.7167	85.3667	Kathmandu	Patan Hospital	Oxford Vaccine Group	DEC	2017	Post-PCV10	M	1.85525	-	-	Healthy	NP swab	Carriage	-	-	-	-	206	#5667a9	24F	5077	58-32-62-10-6-130-9	CC7701	2	0	3	<= 0.03	S	S	<= 0.03	S	<= 0.06	S	<= 0.06	S	S	<= 0.5	S
29102_1#183	GPS_NP_8265	ERS2994867	ERR3303321	Y	Nepal	#a1d48d	Asia	#0094ff	Kathmandu Valley	27.7167	85.3667	Kathmandu	Patan Hospital	Oxford Vaccine Group	MAY	2018	Post-PCV10	M	1.28493	-	-	Healthy	NP swab	Carriage	-	-	-	-	170	#a73e51	24F	16744	43-5-4-5-6-79-17	Singleton	2	4	53	<= 0.03	S	S	<= 0.03	S	<= 0.06	S	<= 0.06	S	S	<= 0.5	S
29330_2#293	GPS_BD_225118	ERS3033282	ERR3332202	-	Bangladesh	#a67f00	Asia	#0094ff	-	24.0167	89.8667	-	Sylhet	CHRF	March	2015	Pre-PCV	F	1	7	-	Pneumonia/Sepsis	Blood	IPD	-	-	-	-	206	#5667a9	24F	7701	58-32-62-10-6-130-17	CC7701	2	4	3	<= 0.03	S	S	<= 0.03	S	<= 0.06	S	<= 0.06	S	S	<= 0.5	S
29330_2#318	GPS_BD_1310027	ERS3033289	ERR3332227	-	Bangladesh	#a67f00	Asia	#0094ff	-	24.0167	89.8667	-	Sylhet	CHRF	April	2014	Pre-PCV	F	-	8	-	Pneumonia/Sepsis	BLood	IPD	-	-	-	-	206	#5667a9	24F	7701	58-32-62-10-6-130-17	CC7701	2	4	3	<= 0.03	S	S	<= 0.03	S	<= 0.06	S	<= 0.06	S	S	<= 0.5	S
29330_2#90	GPS_BD_4100577112	ERS3033227	ERR3331999	-	Bangladesh	#a67f00	Asia	#0094ff	-	24.0167	89.8667	-	KWMCH	CHRF	May	2016	Post-PCV10	M	-	10	-	Sepsis	Blood	IPD	-	-	-	-	206	#5667a9	24F	7701	58-32-62-10-6-130-17	CC7701	2	4	3	<= 0.03	S	S	<= 0.03	S	<= 0.06	S	<= 0.06	S	S	<= 0.5	S
29330_2#95	GPS_BD_260536	ERS3033337	ERR3332004	-	Bangladesh	#a67f00	Asia	#0094ff	-	24.0167	89.8667	-	Sylhet	CHRF	January	2017	Post-PCV10	F	-	3	-	Pneumonia/Sepsis	Blood	IPD	-	-	-	-	206	#5667a9	24F	7701	58-32-62-10-6-130-17	CC7701	2	4	3	<= 0.03	S	S	<= 0.03	S	<= 0.06	S	<= 0.06	S	S	<= 0.5	S
29339_1#63	GPS_BD_4101708113	ERS3033656	ERR3337336	-	Bangladesh	#a67f00	Asia	#0094ff	-	24.0167	89.8667	-	KWMCH	CHRF	July	2015	Pre-PCV	F	-	5	-	Pneumonia/bronchopneumonia	Blood	IPD	-	-	-	-	206	#5667a9	24F	7701	58-32-62-10-6-130-17	CC7701	2	4	3	<= 0.03	S	S	<= 0.03	S	<= 0.06	S	<= 0.06	S	S	<= 0.5	S
31585_6#290	GPS_IN_CS1496	ERS3655336	ERR3669376	Y	India	#e49aff	Asia	#0094ff	Tamil nadu	11.3909	78.6809	Vellore	-	Christian Medical College and Hospital	-	2000	Pre-PCV	-	-	-	-	-	CSF	IPD	-	-	-	-	206	#5667a9	24F	5077	58-32-62-10-6-130-9	CC7701	2	0	NEW	<= 0.03	S	S	<= 0.03	S	<= 0.06	S	<= 0.06	S	S	<= 0.5	S
31585_6#382	GPS_IN_CS850	ERS3655361	ERR3669399	Y	India	#e49aff	Asia	#0094ff	Tamil nadu	11.3909	78.6809	Vellore	-	Christian Medical College and Hospital	-	2001	Pre-PCV	-	-	-	-	-	CSF	IPD	-	-	-	-	206	#5667a9	24F	5077	58-32-62-10-6-130-9	CC7701	2	0	3	<= 0.03	S	S	<= 0.03	S	<= 0.06	S	<= 0.06	S	S	<= 0.5	S
31585_6#94	GPS_IN_CS734	ERS3655387	ERR3669330	Y	India	#e49aff	Asia	#0094ff	Tamil nadu	11.3909	78.6809	Vellore	-	Christian Medical College and Hospital	-	2001	Pre-PCV	-	-	-	-	-	CSF	IPD	-	-	-	-	206	#5667a9	24F	15714	58-32-62-10-6-92-5	CC7701	0	0	3	<= 0.03	S	S	<= 0.03	S	<= 0.06	S	<= 0.06	S	S	<= 0.5	S
31588_4#163	GPS_IN_B3260	ERS3655029	ERR3655243	Y	India	#e49aff	Asia	#0094ff	Tamil nadu	11.3909	78.6809	Vellore	-	Christian Medical College and Hospital	-	2009	Pre-PCV	F	3	-	-	-	BLOOD	IPD	-	-	-	-	206	#5667a9	24F	5077	58-32-62-10-6-130-9	CC7701	2	0	3	<= 0.03	S	S	<= 0.03	S	<= 0.06	S	<= 0.06	S	S	<= 0.5	S
31588_4#231	GPS_IN_B10717	ERS3654946	ERR3655294	Y	India	#e49aff	Asia	#0094ff	Tamil nadu	11.3909	78.6809	Vellore	-	Christian Medical College and Hospital	-	2000	Pre-PCV	-	-	-	-	-	BLOOD	IPD	-	-	-	-	206	#5667a9	24F	5077	58-32-62-10-6-130-9	CC7701	2	0	NEW	<= 0.03	S	S	<= 0.03	S	<= 0.06	S	<= 0.06	S	S	<= 0.5	S
31588_4#69	GPS_IN_B1679	ERS3655006	ERR3655173	Y	India	#e49aff	Asia	#0094ff	Tamil nadu	11.3909	78.6809	Vellore	-	Christian Medical College and Hospital	-	2009	Pre-PCV	M	4	-	-	-	BLOOD	IPD	-	-	-	-	206	#5667a9	24F	5077	58-32-62-10-6-130-9	CC7701	2	0	NEW	<= 0.03	S	S	<= 0.03	S	<= 0.06	S	<= 0.06	S	S	<= 0.5	S
32139_7#1	GPS_FR_4550	ERS3863228	ERR3796571	N	France	#c10057	Europe	#ff2722	Ile-de-France	48.6772	2.50266	-	-	CNRP/ACTIV	-	2003	Pre-PCV	M	-	5	-	carriage	NP swab	Carriage	-	-	-	-	16	#ca5670	24F	72	2-13-2-4-9-4-1	CC66	2	0	0	<= 0.03	S	S	<= 0.03	S	<= 0.06	S	<= 0.06	S	S	<= 0.5	S
32139_7#10	GPS_FR_44841	ERS3863399	ERR3796580	N	France	#c10057	Europe	#ff2722	Auvergne RhÔøΩne-Alpes	45.5176	4.54255	-	CNRP/ACTIV			2013	Post-PCV13	F	1	-	-	Other	blood	IPD	-	-	-	-	6	#57a627	24F	162	7-11-10-1-6-8-14	CC156	78	0	0	<= 0.03	S	S	<= 0.03	S	<= 0.06	S	<= 0.06	S	S	<= 0.5	S
32139_7#100	GPS_FR_27848	ERS3863299	ERR3796670	N	France	#c10057	Europe	#ff2722	Provence-Alpes-CÔøΩte d'Azur	44.0544	5.9732	-	CNRP/ACTIV		-	2008	Post-PCV7	M	-	7	-	carriage	NP swab	Carriage	-	-	-	-	16	#ca5670	24F	72	2-13-2-4-9-4-1	CC66	2	0	0	<= 0.03	S	S	<= 0.03	S	<= 0.06	S	<= 0.06	S	S	<= 0.5	S
32139_7#103	GPS_FR_49244	ERS3863455	ERR3796673	N	France	#c10057	Europe	#ff2722	Bretagne	47.0028	1.68221	-	CNRP/ACTIV		-	2014	Post-PCV13	F	1	-	-	carriage	NP swab	Carriage	-	-	-	-	6	#57a627	24F	162	7-11-10-1-6-8-14	CC156	78	0	0	<= 0.03	S	S	<= 0.03	S	<= 0.06	S	<= 0.06	S	S	<= 0.5	S
32139_7#104	GPS_FR_27909	ERS3863300	ERR3796674	N	France	#c10057	Europe	#ff2722	Pays de Loire	47.3509	-0.22569	-	CNRP/ACTIV		-	2008	Post-PCV7	M	-	6	-	Meningitis	blood	IPD	-	-	-	-	16	#ca5670	24F	72	2-13-2-4-9-4-1	CC66	2	0	0	<= 0.03	S	S	<= 0.03	S	<= 0.06	S	<= 0.06	S	S	<= 0.5	S
32139_7#105	GPS_FR_23006	ERS3863256	ERR3796675	N	France	#c10057	Europe	#ff2722	Auvergne RhÔøΩne-Alpes	45.5176	4.54255	-	CNRP/ACTIV			2007	Post-PCV7	F	-	9	-	carriage	NP swab	Carriage	-	-	-	-	16	#ca5670	24F	72	2-13-2-4-9-4-1	CC66	2	0	0	<= 0.03	S	S	<= 0.03	S	<= 0.06	S	<= 0.06	S	S	<= 0.5	S
32139_7#107	GPS_FR_49281	ERS3863456	ERR3796677	N	France	#c10057	Europe	#ff2722	Ile-de-France	48.6772	2.50266	-	CNRP/ACTIV		-	2013	Post-PCV13	F	1	-	-	carriage	NP swab	Carriage	-	-	-	-	6	#57a627	24F	162	7-11-10-1-6-8-14	CC156	78	0	0	<= 0.03	S	S	<= 0.03	S	<= 0.06	S	<= 0.06	S	S	<= 0.5	S
32139_7#108	GPS_FR_27959	ERS3863301	ERR3796678	N	France	#c10057	Europe	#ff2722	Provence-Alpes-CÔøΩte d'Azur	44.0544	5.9732	-	CNRP/ACTIV		-	2009	Post-PCV7	M	-	11	-	Meningitis	CSF	IPD	-	-	-	-	16	#ca5670	24F	72	2-13-2-4-9-4-1	CC66	2	0	0	<= 0.03	S	S	<= 0.03	S	<= 0.06	S	<= 0.06	S	S	<= 0.5	S
32139_7#109	GPS_FR_28842	ERS3863303	ERR3796679	N	France	#c10057	Europe	#ff2722	Provence-Alpes-CÔøΩte d'Azur	44.0544	5.9732	-	CNRP/ACTIV		-	2009	Post-PCV7	F	-	8	-	carriage	NP swab	Carriage	-	-	-	-	16	#ca5670	24F	72	2-13-2-4-9-4-1	CC66	2	0	0	<= 0.03	S	S	<= 0.03	S	<= 0.06	S	<= 0.06	S	S	<= 0.5	S
32139_7#11	GPS_FR_45710	ERS3863413	ERR3796581	N	France	#c10057	Europe	#ff2722	Grand Est	48.3854	5.48496	-	CNRP/ACTIV		-	2012	Post-PCV13	F	-	7	-	carriage	NP swab	Carriage	-	-	-	-	16	#ca5670	24F	72	2-13-2-4-9-4-1	CC66	2	0	0	<= 0.03	S	S	<= 0.03	S	<= 0.06	S	<= 0.06	S	S	<= 0.5	S
32139_7#111	GPS_FR_49915	ERS3863465	ERR3796681	N	France	#c10057	Europe	#ff2722	Auvergne RhÔøΩne-Alpes	45.5176	4.54255	-	CNRP/ACTIV			2015	Post-PCV13	M	1	-	-	carriage	NP swab	Carriage	-	-	-	-	6	#57a627	24F	162	7-11-10-1-6-8-14	CC156	78	0	0	<= 0.03	S	S	<= 0.03	S	<= 0.06	S	<= 0.06	S	S	<= 0.5	S
32139_7#112	GPS_FR_49388	ERS3863461	ERR3796682	N	France	#c10057	Europe	#ff2722	Grand Est	48.3854	5.48496	-	CNRP/ACTIV		-	2013	Post-PCV13	F	-	10	-	carriage	NP swab	Carriage	-	-	-	-	6	#57a627	24F	162	7-11-10-1-6-8-14	CC156	78	0	0	<= 0.03	S	S	<= 0.03	S	<= 0.06	S	<= 0.06	S	S	<= 0.5	S
32139_7#114	GPS_FR_23169	ERS3863258	ERR3796684	N	France	#c10057	Europe	#ff2722	Hauts de France	49.9632	2.81877	-	CNRP/ACTIV		-	2008	Post-PCV7	M	1	-	-	Meningitis	CSF	IPD	-	-	-	-	16	#ca5670	24F	72	2-13-2-4-9-4-1	CC66	2	0	0	<= 0.03	S	S	<= 0.03	S	<= 0.06	S	<= 0.06	S	S	<= 0.5	S
32139_7#115	GPS_FR_49924	ERS3863467	ERR3796685	N	France	#c10057	Europe	#ff2722	Provence-Alpes-CÔøΩte d'Azur	44.0544	5.9732	-	CNRP/ACTIV		-	2015	Post-PCV13	M	-	10	-	carriage	NP swab	Carriage	-	-	-	-	6	#57a627	24F	162	7-11-10-1-6-8-14	CC156	78	0	0	<= 0.03	S	S	<= 0.03	S	<= 0.06	S	<= 0.06	S	S	<= 0.5	S
32139_7#116	GPS_FR_49446	ERS3863457	ERR3796686	N	France	#c10057	Europe	#ff2722	Ile-de-France	48.6772	2.50266	-	CNRP/ACTIV		-	2013	Post-PCV13	M	1	-	-	carriage	NP swab	Carriage	-	-	-	-	6	#57a627	24F	162	7-11-10-1-6-8-14	CC156	78	0	0	<= 0.03	S	S	<= 0.03	S	<= 0.06	S	<= 0.06	S	S	<= 0.5	S
32139_7#117	GPS_FR_30835	ERS3863306	ERR3796687	N	France	#c10057	Europe	#ff2722	Ile-de-France	48.6772	2.50266	-	CNRP/ACTIV		-	2009	Post-PCV7	F	3	-	-	Meningitis	CSF	IPD	-	-	-	-	16	#ca5670	24F	72	2-13-2-4-9-4-1	CC66	2	0	NEW	<= 0.03	S	S	<= 0.03	S	<= 0.06	S	<= 0.06	S	S	<= 0.5	S
32139_7#118	GPS_FR_23184	ERS3863259	ERR3796688	N	France	#c10057	Europe	#ff2722	Hauts de France	49.9632	2.81877	-	CNRP/ACTIV		-	2008	Post-PCV7	F	1	-	-	carriage	NP swab	Carriage	-	-	-	-	16	#ca5670	24F	72	2-13-2-4-9-4-1	CC66	2	0	0	<= 0.03	S	S	<= 0.03	S	<= 0.06	S	<= 0.06	S	S	<= 0.5	S
32139_7#119	GPS_FR_49955	ERS3863469	ERR3796689	N	France	#c10057	Europe	#ff2722	Hauts de France	49.9632	2.81877	-	CNRP/ACTIV		-	2015	Post-PCV13	M	1	-	-	bacteraemia	blood	IPD	-	-	-	-	6	#57a627	24F	162	7-11-10-1-6-8-14	CC156	78	0	0	<= 0.03	S	S	<= 0.03	S	<= 0.06	S	<= 0.06	S	S	<= 0.5	S
32139_7#12	GPS_FR_58340	ERS3863628	ERR3796582	N	France	#c10057	Europe	#ff2722	Provence-Alpes-CÔøΩte d'Azur	44.0544	5.9732	-	CNRP/ACTIV		-	2018	Post-PCV13	M	7	-	-	Meningitis	CSF	IPD	-	-	-	-	6	#57a627	24F	162	7-11-10-1-6-8-14	CC156	78	0	0	<= 0.03	S	S	<= 0.03	S	<= 0.06	S	<= 0.06	S	S	<= 0.5	S
32139_7#123	GPS_FR_50298	ERS3863478	ERR3796693	N	France	#c10057	Europe	#ff2722	Normandie	49.1263	-0.07308	-	CNRP/ACTIV		-	2014	Post-PCV13	M	1	-	-	Pneumonia	blood	IPD	-	-	-	-	6	#57a627	24F	162	7-11-10-1-6-8-14	CC156	78	0	0	<= 0.03	S	S	<= 0.03	S	<= 0.06	S	<= 0.06	S	S	<= 0.5	S
32139_7#125	GPS_FR_34099	ERS3863270	ERR3796695	N	France	#c10057	Europe	#ff2722	Pays de Loire	47.3509	-0.22569	-	CNRP/ACTIV		-	2009	Post-PCV7	M	-	5	-	Meningitis	CSF	IPD	-	-	-	-	16	#ca5670	24F	72	2-13-2-4-9-4-1	CC66	2	0	0	<= 0.03	S	S	<= 0.03	S	<= 0.06	S	<= 0.06	S	S	<= 0.5	S
32139_7#126	GPS_FR_23262	ERS3863260	ERR3796696	N	France	#c10057	Europe	#ff2722	Nouvelle Aquitaine	44.9769	0.40929	-	CNRP/ACTIV		-	2008	Post-PCV7	M	1	-	-	carriage	NP swab	Carriage	-	-	-	-	16	#ca5670	24F	72	2-13-2-4-9-4-1	CC66	2	0	0	<= 0.03	S	S	<= 0.03	S	<= 0.06	S	<= 0.06	S	S	<= 0.5	S
32139_7#127	GPS_FR_50360	ERS3863477	ERR3796697	N	France	#c10057	Europe	#ff2722	Auvergne RhÔøΩne-Alpes	45.5176	4.54255	-	CNRP/ACTIV			2014	Post-PCV13	F	4	-	-	bacteraemia	blood	IPD	-	-	-	-	6	#57a627	24F	162	7-11-10-1-6-8-14	CC156	78	0	0	<= 0.03	S	S	<= 0.03	S	<= 0.06	S	<= 0.06	S	S	<= 0.5	S
32139_7#129	GPS_FR_34319	ERS3863271	ERR3796699	N	France	#c10057	Europe	#ff2722	Grand Est	48.3854	5.48496	-	CNRP/ACTIV		-	2009	Post-PCV7	M	1	-	-	carriage	NP swab	Carriage	-	-	-	-	16	#ca5670	24F	15742	2-13-2-4-9-939-1	CC66	2	0	0	<= 0.03	S	S	<= 0.03	S	<= 0.06	S	<= 0.06	S	S	<= 0.5	S
32139_7#130	GPS_FR_23354	ERS3863263	ERR3796700	N	France	#c10057	Europe	#ff2722	Ile-de-France	48.6772	2.50266	-	CNRP/ACTIV		-	2008	Post-PCV7	M	3	-	-	Meningitis	CSF	IPD	-	-	-	-	16	#ca5670	24F	72	2-13-2-4-9-4-1	CC66	2	0	0	<= 0.03	S	S	<= 0.03	S	<= 0.06	S	<= 0.06	S	S	<= 0.5	S
32139_7#132	GPS_FR_49931	ERS3863466	ERR3796702	N	France	#c10057	Europe	#ff2722	Auvergne RhÔøΩne-Alpes	45.5176	4.54255	-	CNRP/ACTIV			2015	Post-PCV13	M	1	-	-	Other	blood	IPD	-	-	-	-	6	#57a627	24F	162	7-11-10-1-6-8-14	CC156	78	0	0	<= 0.03	S	S	<= 0.03	S	<= 0.06	S	<= 0.06	S	S	<= 0.5	S
32139_7#134	GPS_FR_34384	ERS3863272	ERR3796704	N	France	#c10057	Europe	#ff2722	Grand Est	48.3854	5.48496	-	CNRP/ACTIV		-	2009	Post-PCV7	M	1	-	-	carriage	NP swab	Carriage	-	-	-	-	16	#ca5670	24F	72	2-13-2-4-9-4-1	CC66	2	0	0	<= 0.03	S	S	<= 0.03	S	<= 0.06	S	<= 0.06	S	S	<= 0.5	S
32139_7#135	GPS_FR_24175	ERS3863265	ERR3796705	N	France	#c10057	Europe	#ff2722	Bretagne	47.0028	1.68221	-	CNRP/ACTIV		-	2008	Post-PCV7	M	-	6	-	carriage	NP swab	Carriage	-	-	-	-	16	#ca5670	24F	72	2-13-2-4-9-4-1	CC66	2	0	0	<= 0.03	S	S	<= 0.03	S	<= 0.06	S	<= 0.06	S	S	<= 0.5	S
32139_7#136	GPS_FR_50422	ERS3863480	ERR3796706	N	France	#c10057	Europe	#ff2722	Bretagne	47.0028	1.68221	-	CNRP/ACTIV		-	2015	Post-PCV13	F	4	-	-	bacteraemia	blood	IPD	-	-	-	-	16	#ca5670	24F	72	2-13-2-4-9-4-1	CC66	2	0	0	<= 0.03	S	S	<= 0.03	S	<= 0.06	S	<= 0.06	S	S	<= 0.5	S
32139_7#139	GPS_FR_24200	ERS3863266	ERR3796709	N	France	#c10057	Europe	#ff2722	Grand Est	48.3854	5.48496	-	CNRP/ACTIV		-	2008	Post-PCV7	M	1	-	-	carriage	NP swab	Carriage	-	-	-	-	16	#ca5670	24F	72	2-13-2-4-9-4-1	CC66	2	0	0	<= 0.03	S	S	<= 0.03	S	<= 0.06	S	<= 0.06	S	S	<= 0.5	S
32139_7#14	GPS_FR_45591	ERS3863409	ERR3796584	N	France	#c10057	Europe	#ff2722	Ile-de-France	48.6772	2.50266	-	CNRP/ACTIV		-	2012	Post-PCV13	M	-	9	-	carriage	NP swab	Carriage	-	-	-	-	44	#b33321	24F	177	7-14-4-12-1-1-14	CC177	1	0	0	<= 0.03	S	S	<= 0.03	S	<= 0.06	S	<= 0.06	S	S	<= 0.5	S
32139_7#141	GPS_FR_50005	ERS3863471	ERR3796711	N	France	#c10057	Europe	#ff2722	Provence-Alpes-CÔøΩte d'Azur	44.0544	5.9732	-	CNRP/ACTIV		-	2015	Post-PCV13	M	-	10	-	carriage	NP swab	Carriage	-	-	-	-	6	#57a627	24F	162	7-11-10-1-6-8-14	CC156	78	0	0	<= 0.03	S	S	<= 0.03	S	<= 0.06	S	<= 0.06	S	S	<= 0.5	S
32139_7#142	GPS_FR_34493	ERS3863273	ERR3796712	N	France	#c10057	Europe	#ff2722	Hauts de France	49.9632	2.81877	-	CNRP/ACTIV		-	2009	Post-PCV7	M	1	-	-	carriage	NP swab	Carriage	-	-	-	-	16	#ca5670	24F	72	2-13-2-4-9-4-1	CC66	2	0	0	<= 0.03	S	S	<= 0.03	S	<= 0.06	S	<= 0.06	S	S	<= 0.5	S
32139_7#143	GPS_FR_24259	ERS3863267	ERR3796713	N	France	#c10057	Europe	#ff2722	Hauts de France	49.9632	2.81877	-	CNRP/ACTIV		-	2008	Post-PCV7	F	1	-	-	carriage	NP swab	Carriage	-	-	-	-	16	#ca5670	24F	72	2-13-2-4-9-4-1	CC66	2	0	0	<= 0.03	S	S	<= 0.03	S	<= 0.06	S	<= 0.06	S	S	<= 0.5	S
32139_7#148	GPS_FR_50789	ERS3863484	ERR3796718	N	France	#c10057	Europe	#ff2722	Hauts de France	49.9632	2.81877	-	CNRP/ACTIV		-	2014	Post-PCV13	M	17	-	-	Pneumonia	blood	IPD	-	-	-	-	6	#57a627	24F	162	7-11-10-1-6-8-14	CC156	78	0	0	<= 0.03	S	S	<= 0.03	S	<= 0.06	S	<= 0.06	S	S	<= 0.5	S
32139_7#149	GPS_FR_50036	ERS3863474	ERR3796719	N	France	#c10057	Europe	#ff2722	Grand Est	48.3854	5.48496	-	CNRP/ACTIV		-	2015	Post-PCV13	F	-	7	-	carriage	NP swab	Carriage	-	-	-	-	6	#57a627	24F	162	7-11-10-1-6-8-14	CC156	78	0	0	<= 0.03	S	S	<= 0.03	S	<= 0.06	S	<= 0.06	S	S	<= 0.5	S
32139_7#15	GPS_FR_45747	ERS3863415	ERR3796585	N	France	#c10057	Europe	#ff2722	Ile-de-France	48.6772	2.50266	-	CNRP/ACTIV		-	2012	Post-PCV13	F	-	8	-	carriage	NP swab	Carriage	-	-	-	-	6	#57a627	24F	162	7-11-10-1-6-8-14	CC156	78	0	0	<= 0.03	S	S	<= 0.03	S	<= 0.06	S	<= 0.06	S	S	<= 0.5	S
32139_7#150	GPS_FR_34543	ERS3863277	ERR3796720	N	France	#c10057	Europe	#ff2722	Grand Est	48.3854	5.48496	-	CNRP/ACTIV		-	2010	Post-PCV7	F	1	9	-	Meningitis	CSF	IPD	-	-	-	-	16	#ca5670	24F	72	2-13-2-4-9-4-1	CC66	2	0	0	<= 0.03	S	S	<= 0.03	S	<= 0.06	S	<= 0.06	S	S	<= 0.5	S
32139_7#151	GPS_FR_30013	ERS3863305	ERR3796721	N	France	#c10057	Europe	#ff2722	Ile-de-France	48.6772	2.50266	-	CNRP/ACTIV		-	2008	Post-PCV7	F	-	11	-	carriage	NP swab	Carriage	-	-	-	-	6	#57a627	24F	162	7-11-10-1-6-8-14	CC156	78	0	0	<= 0.03	S	S	<= 0.03	S	<= 0.06	S	<= 0.06	S	S	<= 0.5	S
32139_7#152	GPS_FR_50808	ERS3863486	ERR3796722	N	France	#c10057	Europe	#ff2722	Auvergne RhÔøΩne-Alpes	45.5176	4.54255	-	CNRP/ACTIV			2015	Post-PCV13	M	1	-	-	carriage	NP swab	Carriage	-	-	-	-	6	#57a627	24F	162	7-11-10-1-6-8-14	CC156	78	0	0	<= 0.03	S	S	<= 0.03	S	<= 0.06	S	<= 0.06	S	S	<= 0.5	S
32139_7#154	GPS_FR_34789	ERS3863279	ERR3796724	N	France	#c10057	Europe	#ff2722	Auvergne RhÔøΩne-Alpes	45.5176	4.54255	-	CNRP/ACTIV			2010	Post-PCV7	M	-	10	-	carriage	NP swab	Carriage	-	-	-	-	6	#57a627	24F	162	7-11-10-1-6-8-14	CC156	78	0	0	<= 0.03	S	S	<= 0.03	S	<= 0.06	S	<= 0.06	S	S	<= 0.5	S
32139_7#155	GPS_FR_30498	ERS3863304	ERR3796725	N	France	#c10057	Europe	#ff2722	Provence-Alpes-CÔøΩte d'Azur	44.0544	5.9732	-	CNRP/ACTIV		-	2008	Post-PCV7	M	-	6	-	Meningitis	CSF	IPD	-	-	-	-	16	#ca5670	24F	72	2-13-2-4-9-4-1	CC66	2	0	61	<= 0.03	S	S	<= 0.03	S	<= 0.06	S	0.12	S	S	<= 0.5	S
32139_7#157	GPS_FR_50074	ERS3863473	ERR3796727	N	France	#c10057	Europe	#ff2722	Ile-de-France	48.6772	2.50266	-	CNRP/ACTIV		-	2015	Post-PCV13	F	3	-	-	Other	other	unknown	-	-	-	-	6	#57a627	24F	162	7-11-10-1-6-8-14	CC156	78	0	0	<= 0.03	S	S	<= 0.03	S	<= 0.06	S	<= 0.06	S	S	<= 0.5	S
32139_7#158	GPS_FR_36801	ERS3863283	ERR3796728	N	France	#c10057	Europe	#ff2722	Grand Est	48.3854	5.48496	-	CNRP/ACTIV		-	2009	Post-PCV7	M	-	7	-	carriage	NP swab	Carriage	-	-	-	-	16	#ca5670	24F	72	2-13-2-4-9-4-1	CC66	2	0	0	<= 0.03	S	S	<= 0.03	S	<= 0.06	S	<= 0.06	S	S	<= 0.5	S
32139_7#161	GPS_FR_34643	ERS3863276	ERR3796731	N	France	#c10057	Europe	#ff2722	Provence-Alpes-CÔøΩte d'Azur	44.0544	5.9732	-	CNRP/ACTIV		-	2010	Post-PCV7	F	1	-	-	carriage	NP swab	Carriage	-	-	-	-	16	#ca5670	24F	72	2-13-2-4-9-4-1	CC66	2	0	0	<= 0.03	S	S	<= 0.03	S	<= 0.06	S	<= 0.06	S	S	<= 0.5	S
32139_7#162	GPS_FR_51490	ERS3863489	ERR3796732	N	France	#c10057	Europe	#ff2722	Ile-de-France	48.6772	2.50266	-	CNRP/ACTIV		-	2015	Post-PCV13	M	-	7	-	bacteraemia	blood	IPD	-	-	-	-	6	#57a627	24F	162	7-11-10-1-6-8-14	CC156	78	0	0	<= 0.03	S	S	<= 0.03	S	<= 0.06	S	<= 0.06	S	S	<= 0.5	S
32139_7#163	GPS_FR_50295	ERS3863476	ERR3796733	N	France	#c10057	Europe	#ff2722	Normandie	49.1263	-0.07308	-	CNRP/ACTIV		-	2014	Post-PCV13	M	12	-	-	Pneumonia	blood	IPD	-	-	-	-	6	#57a627	24F	162	7-11-10-1-6-8-14	CC156	78	0	0	<= 0.03	S	S	<= 0.03	S	<= 0.06	S	<= 0.06	S	S	<= 0.5	S
32139_7#164	GPS_FR_36926	ERS3863284	ERR3796734	N	France	#c10057	Europe	#ff2722	Provence-Alpes-CÔøΩte d'Azur	44.0544	5.9732	-	CNRP/ACTIV		-	2010	Post-PCV7	F	1	-	-	carriage	NP swab	Carriage	-	-	-	-	16	#ca5670	24F	72	2-13-2-4-9-4-1	CC66	2	0	0	<= 0.03	S	S	<= 0.03	S	<= 0.06	S	<= 0.06	S	S	<= 0.5	S
32139_7#167	GPS_FR_50702	ERS3863481	ERR3796737	N	France	#c10057	Europe	#ff2722	Nouvelle Aquitaine	44.9769	0.40929	-	CNRP/ACTIV		-	2015	Post-PCV13	M	-	5	-	Meningitis	CSF	IPD	-	-	-	-	6	#57a627	24F	162	7-11-10-1-6-8-14	CC156	78	0	0	<= 0.03	S	S	<= 0.03	S	<= 0.06	S	<= 0.06	S	S	<= 0.5	S
32139_7#168	GPS_FR_37202	ERS3863286	ERR3796738	N	France	#c10057	Europe	#ff2722	Auvergne RhÔøΩne-Alpes	45.5176	4.54255	-	CNRP/ACTIV			2010	Post-PCV7	M	4	-	-	Meningitis	CSF	IPD	-	-	-	-	16	#ca5670	24F	72	2-13-2-4-9-4-1	CC66	2	0	0	<= 0.03	S	S	<= 0.03	S	<= 0.06	S	<= 0.06	S	S	<= 0.5	S
32139_7#171	GPS_FR_37242	ERS3863287	ERR3796741	N	France	#c10057	Europe	#ff2722	Ile-de-France	48.6772	2.50266	-	CNRP/ACTIV		-	2010	Post-PCV7	F	1	-	-	Meningitis	CSF	IPD	-	-	-	-	16	#ca5670	24F	72	2-13-2-4-9-4-1	CC66	2	0	0	<= 0.03	S	S	<= 0.03	S	<= 0.06	S	<= 0.06	S	S	<= 0.5	S
32139_7#172	GPS_FR_34817	ERS3863281	ERR3796742	N	France	#c10057	Europe	#ff2722	Ile-de-France	48.6772	2.50266	-	CNRP/ACTIV		-	2010	Post-PCV7	F	1	-	-	carriage	NP swab	Carriage	-	-	-	-	6	#57a627	24F	162	7-11-10-1-6-8-14	CC156	78	0	0	<= 0.03	S	S	<= 0.03	S	<= 0.06	S	<= 0.06	S	S	<= 0.5	S
32139_7#173	GPS_FR_52104	ERS3863498	ERR3796743	N	France	#c10057	Europe	#ff2722	Ile-de-France	48.6772	2.50266	-	CNRP/ACTIV		-	2016	Post-PCV13	F	3	-	-	Meningitis	CSF	IPD	-	-	-	-	44	#b33321	24F	177	7-14-4-12-1-1-14	CC177	1	0	0	<= 0.03	S	S	<= 0.03	S	<= 0.06	S	<= 0.06	S	S	<= 0.5	S
32139_7#174	GPS_FR_51766	ERS3863492	ERR3796744	N	France	#c10057	Europe	#ff2722	Ile-de-France	48.6772	2.50266	-	CNRP/ACTIV		-	2015	Post-PCV13	M	-	11	-	bacteraemia	blood	IPD	-	-	-	-	6	#57a627	24F	162	7-11-10-1-6-8-14	CC156	78	0	0	<= 0.03	S	S	<= 0.03	S	<= 0.06	S	<= 0.06	S	S	<= 0.5	S
32139_7#175	GPS_FR_37319	ERS3863289	ERR3796745	N	France	#c10057	Europe	#ff2722	Ile-de-France	48.6772	2.50266	-	CNRP/ACTIV		-	2010	Post-PCV7	F	-	7	-	carriage	NP swab	Carriage	-	-	-	-	6	#57a627	24F	162	7-11-10-1-6-8-14	CC156	78	0	0	<= 0.03	S	S	<= 0.03	S	<= 0.06	S	<= 0.06	S	S	<= 0.5	S
32139_7#178	GPS_FR_51825	ERS3863493	ERR3796748	N	France	#c10057	Europe	#ff2722	Ile-de-France	48.6772	2.50266	-	CNRP/ACTIV		-	2016	Post-PCV13	M	1	-	-	carriage	NP swab	Carriage	-	-	-	-	18	#4cc48c	24F	15	1-5-4-5-5-3-8	CC15	17	31	18	2	R	S	1	S	0.5	I	1	I	S	1	I
32139_7#18	GPS_FR_45715	ERS3863412	ERR3796588	N	France	#c10057	Europe	#ff2722	Ile-de-France	48.6772	2.50266	-	CNRP/ACTIV		-	2012	Post-PCV13	F	1	-	-	carriage	NP swab	Carriage	-	-	-	-	16	#ca5670	24F	72	2-13-2-4-9-4-1	CC66	2	0	0	<= 0.03	S	S	<= 0.03	S	<= 0.06	S	<= 0.06	S	S	<= 0.5	S
32139_7#180	GPS_FR_35975	ERS3863282	ERR3796750	N	France	#c10057	Europe	#ff2722	Auvergne RhÔøΩne-Alpes	45.5176	4.54255	-	CNRP/ACTIV			2010	Post-PCV7	M	-	11	-	carriage	NP swab	Carriage	-	-	-	-	6	#57a627	24F	162	7-11-10-1-6-8-14	CC156	78	0	0	<= 0.03	S	S	<= 0.03	S	<= 0.06	S	<= 0.06	S	S	<= 0.5	S
32139_7#182	GPS_FR_51904	ERS3863491	ERR3796752	N	France	#c10057	Europe	#ff2722	Occitanie	43.6897	2.25905	-	CNRP/ACTIV		-	2015	Post-PCV13	M	7	-	-	bacteraemia	blood	IPD	-	-	-	-	6	#57a627	24F	162	7-11-10-1-6-8-14	CC156	78	0	0	<= 0.03	S	S	<= 0.03	S	<= 0.06	S	<= 0.06	S	S	<= 0.5	S
32139_7#183	GPS_FR_38546	ERS3863312	ERR3796753	N	France	#c10057	Europe	#ff2722	Ile-de-France	48.6772	2.50266	-	CNRP/ACTIV		-	2010	Post-PCV7	M	1	-	-	carriage	NP swab	Carriage	-	-	-	-	6	#57a627	24F	162	7-11-10-1-6-8-14	CC156	78	0	0	<= 0.03	S	S	<= 0.03	S	<= 0.06	S	<= 0.06	S	S	<= 0.5	S
32139_7#184	GPS_FR_36943	ERS3863285	ERR3796754	N	France	#c10057	Europe	#ff2722	Provence-Alpes-CÔøΩte d'Azur	44.0544	5.9732	-	CNRP/ACTIV		-	2010	Post-PCV7	F	1	-	-	carriage	NP swab	Carriage	-	-	-	-	16	#ca5670	24F	72	2-13-2-4-9-4-1	CC66	2	0	0	<= 0.03	S	S	<= 0.03	S	<= 0.06	S	<= 0.06	S	S	<= 0.5	S
32139_7#185	GPS_FR_52130	ERS3863499	ERR3796755	N	France	#c10057	Europe	#ff2722	Provence-Alpes-CÔøΩte d'Azur	44.0544	5.9732	-	CNRP/ACTIV		-	2016	Post-PCV13	F	1	-	-	carriage	NP swab	Carriage	-	-	-	-	6	#57a627	24F	162	7-11-10-1-6-8-14	CC156	78	0	0	<= 0.03	S	S	<= 0.03	S	<= 0.06	S	<= 0.06	S	S	<= 0.5	S
32139_7#187	GPS_FR_38584	ERS3863315	ERR3796757	N	France	#c10057	Europe	#ff2722	Ile-de-France	48.6772	2.50266	-	CNRP/ACTIV		-	2010	Post-PCV7	F	1	-	-	carriage	NP swab	Carriage	-	-	-	-	16	#ca5670	24F	72	2-13-2-4-9-4-1	CC66	2	0	0	<= 0.03	S	S	<= 0.03	S	<= 0.06	S	<= 0.06	S	S	<= 0.5	S
32139_7#19	GPS_FR_45755	ERS3863414	ERR3796589	N	France	#c10057	Europe	#ff2722	Ile-de-France	48.6772	2.50266	-	CNRP/ACTIV		-	2012	Post-PCV13	F	-	6	-	carriage	NP swab	Carriage	-	-	-	-	44	#b33321	24F	177	7-14-4-12-1-1-14	CC177	1	0	0	<= 0.03	S	S	<= 0.03	S	<= 0.06	S	<= 0.06	S	S	<= 0.5	S
32139_7#193	GPS_FR_37367	ERS3863291	ERR3796763	N	France	#c10057	Europe	#ff2722	Grand Est	48.3854	5.48496	-	CNRP/ACTIV		-	2010	Post-PCV7	M	1	-	-	carriage	NP swab	Carriage	-	-	-	-	6	#57a627	24F	162	7-11-10-1-6-8-14	CC156	78	0	0	<= 0.03	S	S	<= 0.03	S	<= 0.06	S	<= 0.06	S	S	<= 0.5	S
32139_7#194	GPS_FR_38601	ERS3863319	ERR3796764	N	France	#c10057	Europe	#ff2722	Ile-de-France	48.6772	2.50266	-	CNRP/ACTIV		-	2010	Post-PCV7	F	1	-	-	carriage	NP swab	Carriage	-	-	-	-	16	#ca5670	24F	72	2-13-2-4-9-4-1	CC66	2	0	0	<= 0.03	S	S	<= 0.03	S	<= 0.06	S	<= 0.06	S	S	<= 0.5	S
32139_7#197	GPS_FR_38853	ERS3863318	ERR3796767	N	France	#c10057	Europe	#ff2722	Occitanie	43.6897	2.25905	-	CNRP/ACTIV		-	2011	Post-PCV7	M	2	-	-	carriage	NP swab	Carriage	-	-	-	-	6	#57a627	24F	162	7-11-10-1-6-8-14	CC156	78	0	0	<= 0.03	S	S	<= 0.03	S	<= 0.06	S	<= 0.06	S	S	<= 0.5	S
32139_7#199	GPS_FR_52170	ERS3863503	ERR3796769	N	France	#c10057	Europe	#ff2722	Hauts de France	49.9632	2.81877	-	CNRP/ACTIV		-	2016	Post-PCV13	M	-	10	-	bacteraemia	blood	IPD	-	-	-	-	6	#57a627	24F	162	7-11-10-1-6-8-14	CC156	78	0	0	<= 0.03	S	S	<= 0.03	S	<= 0.06	S	<= 0.06	S	S	<= 0.5	S
32139_7#2	GPS_FR_44641	ERS3863396	ERR3796572	N	France	#c10057	Europe	#ff2722	Auvergne RhÔøΩne-Alpes	45.5176	4.54255	-	CNRP/ACTIV			2013	Post-PCV13	M	1	-	-	carriage	NP swab	Carriage	-	-	-	-	6	#57a627	24F	162	7-11-10-1-6-8-14	CC156	78	0	0	<= 0.03	S	S	<= 0.03	S	<= 0.06	S	<= 0.06	S	S	<= 0.5	S
32139_7#200	GPS_FR_37373	ERS3863294	ERR3796770	N	France	#c10057	Europe	#ff2722	Provence-Alpes-CÔøΩte d'Azur	44.0544	5.9732	-	CNRP/ACTIV		-	2010	Post-PCV7	F	-	6	-	carriage	NP swab	Carriage	-	-	-	-	16	#ca5670	24F	13939	2-13-2-4-600-4-1	CC66	2	0	0	<= 0.03	S	S	<= 0.03	S	<= 0.06	S	<= 0.06	S	S	<= 0.5	S
32139_7#201	GPS_FR_39012	ERS3863322	ERR3796771	N	France	#c10057	Europe	#ff2722	Grand Est	48.3854	5.48496	-	CNRP/ACTIV		-	2011	Post-PCV7	M	-	7	-	carriage	NP swab	Carriage	-	-	-	-	6	#57a627	24F	162	7-11-10-1-6-8-14	CC156	78	0	0	<= 0.03	S	S	<= 0.03	S	<= 0.06	S	<= 0.06	S	S	<= 0.5	S
32139_7#202	GPS_FR_52301	ERS3863507	ERR3796772	N	France	#c10057	Europe	#ff2722	Bourgogne Franche-ComtÔøΩ	47.2343	4.80681	-	CNRP/ACTIV		-	2014	Post-PCV13	M	1	-	-	Pneumonia	blood	IPD	-	-	-	-	6	#57a627	24F	162	7-11-10-1-6-8-14	CC156	78	0	0	<= 0.03	S	S	<= 0.03	S	<= 0.06	S	<= 0.06	S	S	<= 0.5	S
32139_7#203	GPS_FR_52174	ERS3863502	ERR3796773	N	France	#c10057	Europe	#ff2722	Auvergne RhÔøΩne-Alpes	45.5176	4.54255	-	CNRP/ACTIV			2016	Post-PCV13	M	1	-	-	carriage	NP swab	Carriage	-	-	-	-	6	#57a627	24F	162	7-11-10-1-6-8-14	CC156	78	0	0	<= 0.03	S	S	<= 0.03	S	<= 0.06	S	<= 0.06	S	S	<= 0.5	S
32139_7#207	GPS_FR_52185	ERS3863504	ERR3796777	N	France	#c10057	Europe	#ff2722	Grand Est	48.3854	5.48496	-	CNRP/ACTIV		-	2016	Post-PCV13	M	-	5	-	Meningitis	CSF	IPD	-	-	-	-	6	#57a627	24F	162	7-11-10-1-6-8-14	CC156	78	0	0	<= 0.03	S	S	<= 0.03	S	<= 0.06	S	<= 0.06	S	S	<= 0.5	S
32139_7#208	GPS_FR_38275	ERS3863310	ERR3796778	N	France	#c10057	Europe	#ff2722	Normandie	49.1263	-0.07308	-	CNRP/ACTIV		-	2010	Post-PCV7	F	2	-	-	Meningitis	CSF	IPD	-	-	-	-	16	#ca5670	24F	72	2-13-2-4-9-4-1	CC66	2	0	0	<= 0.03	S	S	<= 0.03	S	<= 0.06	S	<= 0.06	S	S	<= 0.5	S
32139_7#209	GPS_FR_39100	ERS3863327	ERR3796779	N	France	#c10057	Europe	#ff2722	Ile-de-France	48.6772	2.50266	-	CNRP/ACTIV		-	2011	Post-PCV7	F	3	-	-	carriage	NP swab	Carriage	-	-	-	-	6	#57a627	24F	162	7-11-10-1-6-8-14	CC156	78	0	0	<= 0.03	S	S	<= 0.03	S	<= 0.06	S	<= 0.06	S	S	<= 0.5	S
32139_7#211	GPS_FR_52790	ERS3863513	ERR3796781	N	France	#c10057	Europe	#ff2722	Auvergne RhÔøΩne-Alpes	45.5176	4.54255	-	CNRP/ACTIV			2015	Post-PCV13	F	-	10	-	bacteraemia	blood	IPD	-	-	-	-	6	#57a627	24F	162	7-11-10-1-6-8-14	CC156	78	0	0	<= 0.03	S	S	<= 0.03	S	<= 0.06	S	<= 0.06	S	S	<= 0.5	S
32139_7#212	GPS_FR_38327	ERS3863314	ERR3796782	N	France	#c10057	Europe	#ff2722	Hauts de France	49.9632	2.81877	-	CNRP/ACTIV		-	2010	Post-PCV7	M	-	5	-	Meningitis	CSF	IPD	-	-	-	-	6	#57a627	24F	162	7-11-10-1-6-8-14	CC156	78	0	0	<= 0.03	S	S	<= 0.03	S	<= 0.06	S	<= 0.06	S	S	<= 0.5	S
32139_7#214	GPS_FR_52559	ERS3863510	ERR3796784	N	France	#c10057	Europe	#ff2722	Occitanie	43.6897	2.25905	-	CNRP/ACTIV		-	2015	Post-PCV13	F	3	-	-	bacteraemia	blood	IPD	-	-	-	-	6	#57a627	24F	162	7-11-10-1-6-8-14	CC156	78	0	0	<= 0.03	S	S	<= 0.03	S	<= 0.06	S	<= 0.06	S	S	<= 0.5	S
32139_7#216	GPS_FR_38509	ERS3863311	ERR3796786	N	France	#c10057	Europe	#ff2722	Grand Est	48.3854	5.48496	-	CNRP/ACTIV		-	2011	Post-PCV7	F	1	-	-	carriage	NP swab	Carriage	-	-	-	-	16	#ca5670	24F	72	2-13-2-4-9-4-1	CC66	2	0	0	<= 0.03	S	S	<= 0.03	S	<= 0.06	S	<= 0.06	S	S	<= 0.5	S
32139_7#218	GPS_FR_39112	ERS3863330	ERR3796788	N	France	#c10057	Europe	#ff2722	Ile-de-France	48.6772	2.50266	-	CNRP/ACTIV		-	2011	Post-PCV7	M	2	-	-	carriage	NP swab	Carriage	-	-	-	-	6	#57a627	24F	162	7-11-10-1-6-8-14	CC156	78	0	0	<= 0.03	S	S	<= 0.03	S	<= 0.06	S	<= 0.06	S	S	<= 0.5	S
32139_7#22	GPS_FR_45867	ERS3863417	ERR3796592	N	France	#c10057	Europe	#ff2722	Ile-de-France	48.6772	2.50266	-	CNRP/ACTIV		-	2013	Post-PCV13	M	1	-	-	carriage	NP swab	Carriage	-	-	-	-	6	#57a627	24F	162	7-11-10-1-6-8-14	CC156	78	0	0	<= 0.03	S	S	<= 0.03	S	<= 0.06	S	<= 0.06	S	S	<= 0.5	S
32139_7#221	GPS_FR_38751	ERS3863316	ERR3796791	N	France	#c10057	Europe	#ff2722	Hauts de France	49.9632	2.81877	-	CNRP/ACTIV		-	2011	Post-PCV7	F	1	-	-	carriage	NP swab	Carriage	-	-	-	-	6	#57a627	24F	162	7-11-10-1-6-8-14	CC156	78	0	0	<= 0.03	S	S	<= 0.03	S	<= 0.06	S	<= 0.06	S	S	<= 0.5	S
32139_7#223	GPS_FR_39122	ERS3863331	ERR3796793	N	France	#c10057	Europe	#ff2722	Ile-de-France	48.6772	2.50266	-	CNRP/ACTIV		-	2011	Post-PCV7	F	4	-	-	carriage	NP swab	Carriage	-	-	-	-	6	#57a627	24F	162	7-11-10-1-6-8-14	CC156	78	0	0	<= 0.03	S	S	<= 0.03	S	<= 0.06	S	<= 0.06	S	S	<= 0.5	S
32139_7#226	GPS_FR_39192	ERS3863332	ERR3796796	N	France	#c10057	Europe	#ff2722	Ile-de-France	48.6772	2.50266	-	CNRP/ACTIV		-	2011	Post-PCV7	F	2	-	-	carriage	NP swab	Carriage	-	-	-	-	6	#57a627	24F	162	7-11-10-1-6-8-14	CC156	78	0	0	<= 0.03	S	S	<= 0.03	S	<= 0.06	S	<= 0.06	S	S	<= 0.5	S
32139_7#228	GPS_FR_38763	ERS3863317	ERR3796798	N	France	#c10057	Europe	#ff2722	Ile-de-France	48.6772	2.50266	-	CNRP/ACTIV		-	2011	Post-PCV7	M	-	11	-	carriage	NP swab	Carriage	-	-	-	-	6	#57a627	24F	162	7-11-10-1-6-8-14	CC156	78	0	0	<= 0.03	S	S	<= 0.03	S	<= 0.06	S	<= 0.06	S	S	<= 0.5	S
32139_7#229	GPS_FR_38876	ERS3863321	ERR3796799	N	France	#c10057	Europe	#ff2722	Auvergne RhÔøΩne-Alpes	45.5176	4.54255	-	CNRP/ACTIV			2011	Post-PCV7	M	-	7	-	Other	blood	IPD	-	-	-	-	6	#57a627	24F	162	7-11-10-1-6-8-14	CC156	78	0	0	<= 0.03	S	S	<= 0.03	S	<= 0.06	S	<= 0.06	S	S	<= 0.5	S
32139_7#23	GPS_FR_45782	ERS3863416	ERR3796593	N	France	#c10057	Europe	#ff2722	Ile-de-France	48.6772	2.50266	-	CNRP/ACTIV		-	2012	Post-PCV13	F	-	10	-	carriage	NP swab	Carriage	-	-	-	-	16	#ca5670	24F	72	2-13-2-4-9-4-1	CC66	2	0	0	<= 0.03	S	S	<= 0.03	S	<= 0.06	S	<= 0.06	S	S	<= 0.5	S
32139_7#230	GPS_FR_53534	ERS3863528	ERR3796800	N	France	#c10057	Europe	#ff2722	Grand Est	48.3854	5.48496	-	CNRP/ACTIV		-	2015	Post-PCV13	M	-	10	-	carriage	NP swab	Carriage	-	-	-	-	6	#57a627	24F	162	7-11-10-1-6-8-14	CC156	78	0	0	<= 0.03	S	S	<= 0.03	S	<= 0.06	S	<= 0.06	S	S	<= 0.5	S
32139_7#231	GPS_FR_39202	ERS3863335	ERR3796801	N	France	#c10057	Europe	#ff2722	Ile-de-France	48.6772	2.50266	-	CNRP/ACTIV		-	2011	Post-PCV7	F	2	-	-	carriage	NP swab	Carriage	-	-	-	-	6	#57a627	24F	162	7-11-10-1-6-8-14	CC156	78	0	0	<= 0.03	S	S	<= 0.03	S	<= 0.06	S	<= 0.06	S	S	<= 0.5	S
32139_7#232	GPS_FR_52992	ERS3863516	ERR3796802	N	France	#c10057	Europe	#ff2722	Grand Est	48.3854	5.48496	-	CNRP/ACTIV		-	2015	Post-PCV13	F	5	-	-	bacteraemia	blood	IPD	-	-	-	-	6	#57a627	24F	162	7-11-10-1-6-8-14	CC156	78	0	0	<= 0.03	S	S	<= 0.03	S	<= 0.06	S	<= 0.06	S	S	<= 0.5	S
32139_7#233	GPS_FR_53573	ERS3863531	ERR3796803	N	France	#c10057	Europe	#ff2722	Ile-de-France	48.6772	2.50266	-	CNRP/ACTIV		-	2015	Post-PCV13	F	-	11	-	carriage	NP swab	Carriage	-	-	-	-	6	#57a627	24F	162	7-11-10-1-6-8-14	CC156	78	0	0	<= 0.03	S	S	<= 0.03	S	<= 0.06	S	<= 0.06	S	S	<= 0.5	S
32139_7#234	GPS_FR_40035	ERS3863338	ERR3796804	N	France	#c10057	Europe	#ff2722	Ile-de-France	48.6772	2.50266	-	CNRP/ACTIV		-	2011	Post-PCV7	F	-	11	-	carriage	NP swab	Carriage	-	-	-	-	6	#57a627	24F	162	7-11-10-1-6-8-14	CC156	78	0	0	<= 0.03	S	S	<= 0.03	S	<= 0.06	S	<= 0.06	S	S	<= 0.5	S
32139_7#236	GPS_FR_38943	ERS3863325	ERR3796806	N	France	#c10057	Europe	#ff2722	Bretagne	47.0028	1.68221	-	CNRP/ACTIV		-	2011	Post-PCV7	F	3	-	-	carriage	NP swab	Carriage	-	-	-	-	6	#57a627	24F	162	7-11-10-1-6-8-14	CC156	78	0	0	<= 0.03	S	S	<= 0.03	S	<= 0.06	S	<= 0.06	S	S	<= 0.5	S
32139_7#240	GPS_FR_38996	ERS3863323	ERR3796810	N	France	#c10057	Europe	#ff2722	Occitanie	43.6897	2.25905	-	CNRP/ACTIV		-	2011	Post-PCV7	M	2	-	-	Meningitis	CSF	IPD	-	-	-	-	16	#ca5670	24F	9770	2-13-2-4-9-114-1	CC66	2	0	0	<= 0.03	S	S	<= 0.03	S	<= 0.06	S	<= 0.06	S	S	<= 0.5	S
32139_7#241	GPS_FR_53898	ERS3863561	ERR3796811	N	France	#c10057	Europe	#ff2722	Auvergne RhÔøΩne-Alpes	45.5176	4.54255	-	CNRP/ACTIV			2016	Post-PCV13	M	15	-	-	bacteraemia	blood	IPD	-	-	-	-	6	#57a627	24F	162	7-11-10-1-6-8-14	CC156	78	0	0	<= 0.03	S	S	<= 0.03	S	<= 0.06	S	<= 0.06	S	S	<= 0.5	S
32139_7#244	GPS_FR_39036	ERS3863326	ERR3796814	N	France	#c10057	Europe	#ff2722	Ile-de-France	48.6772	2.50266	-	CNRP/ACTIV		-	2011	Post-PCV7	M	1	-	-	carriage	NP swab	Carriage	-	-	-	-	5	#9c34b3	24F	338	7-13-8-6-1-6-8	CC172	2	1	1	0.25	R	S	0.06	S	<= 0.06	S	0.12	S	S	<= 0.5	S
32139_7#246	GPS_FR_54016	ERS3863563	ERR3796816	N	France	#c10057	Europe	#ff2722	Provence-Alpes-CÔøΩte d'Azur	44.0544	5.9732	-	CNRP/ACTIV		-	2016	Post-PCV13	M	-	9	-	Meningitis	CSF	IPD	-	-	-	-	6	#57a627	24F	162	7-11-10-1-6-8-14	CC156	78	0	0	<= 0.03	S	S	<= 0.03	S	<= 0.06	S	<= 0.06	S	S	<= 0.5	S
32139_7#247	GPS_FR_40585	ERS3863344	ERR3796817	N	France	#c10057	Europe	#ff2722	Grand Est	48.3854	5.48496	-	CNRP/ACTIV		-	2011	Post-PCV7	F	1	5	-	Other	blood	IPD	-	-	-	-	6	#57a627	24F	162	7-11-10-1-6-8-14	CC156	78	0	0	<= 0.03	S	S	<= 0.03	S	<= 0.06	S	<= 0.06	S	S	<= 0.5	S
32139_7#248	GPS_FR_39059	ERS3863328	ERR3796818	N	France	#c10057	Europe	#ff2722	Ile-de-France	48.6772	2.50266	-	CNRP/ACTIV		-	2011	Post-PCV7	M	1	-	-	carriage	NP swab	Carriage	-	-	-	-	6	#57a627	24F	162	7-11-10-1-6-8-14	CC156	78	0	0	<= 0.03	S	S	<= 0.03	S	<= 0.06	S	<= 0.06	S	S	<= 0.5	S
32139_7#249	GPS_FR_53354	ERS3863524	ERR3796819	N	France	#c10057	Europe	#ff2722	Ile-de-France	48.6772	2.50266	-	CNRP/ACTIV		-	2014	Post-PCV13	F	-	5	-	carriage	NP swab	Carriage	-	-	-	-	6	#57a627	24F	162	7-11-10-1-6-8-14	CC156	78	0	0	<= 0.03	S	S	<= 0.03	S	<= 0.06	S	<= 0.06	S	S	<= 0.5	S
32139_7#251	GPS_FR_40874	ERS3863343	ERR3796821	N	France	#c10057	Europe	#ff2722	Hauts de France	49.9632	2.81877	-	CNRP/ACTIV		-	2011	Post-PCV7	F	2	-	-	bacteraemia	blood	IPD	-	-	-	-	6	#57a627	24F	162	7-11-10-1-6-8-14	CC156	78	0	0	<= 0.03	S	S	<= 0.03	S	<= 0.06	S	<= 0.06	S	S	<= 0.5	S
32139_7#252	GPS_FR_39184	ERS3863333	ERR3796822	N	France	#c10057	Europe	#ff2722	Ile-de-France	48.6772	2.50266	-	CNRP/ACTIV		-	2011	Post-PCV7	M	4	-	-	carriage	NP swab	Carriage	-	-	-	-	18	#4cc48c	24F	15751	1-5-718-5-5-3-8	CC15	17	31	18	2	R	S	1	S	0.5	I	1	I	S	1	I
32139_7#253	GPS_FR_53458	ERS3863526	ERR3796823	N	France	#c10057	Europe	#ff2722	Ile-de-France	48.6772	2.50266	-	CNRP/ACTIV		-	2015	Post-PCV13	F	1	-	-	carriage	NP swab	Carriage	-	-	-	-	6	#57a627	24F	162	7-11-10-1-6-8-14	CC156	78	0	0	<= 0.03	S	S	<= 0.03	S	<= 0.06	S	<= 0.06	S	S	<= 0.5	S
32139_7#255	GPS_FR_40960	ERS3863342	ERR3796825	N	France	#c10057	Europe	#ff2722	Normandie	49.1263	-0.07308	-	CNRP/ACTIV		-	2011	Post-PCV7	M	4	-	-	Pneumonia	blood	IPD	-	-	-	-	6	#57a627	24F	162	7-11-10-1-6-8-14	CC156	78	0	0	<= 0.03	S	S	<= 0.03	S	<= 0.06	S	<= 0.06	S	S	<= 0.5	S
32139_7#256	GPS_FR_39195	ERS3863334	ERR3796826	N	France	#c10057	Europe	#ff2722	Ile-de-France	48.6772	2.50266	-	CNRP/ACTIV		-	2011	Post-PCV7	F	4	-	-	carriage	NP swab	Carriage	-	-	-	-	6	#57a627	24F	162	7-11-10-1-6-8-14	CC156	78	0	0	<= 0.03	S	S	<= 0.03	S	<= 0.06	S	<= 0.06	S	S	<= 0.5	S
32139_7#257	GPS_FR_39203	ERS3863336	ERR3796827	N	France	#c10057	Europe	#ff2722	Ile-de-France	48.6772	2.50266	-	CNRP/ACTIV		-	2011	Post-PCV7	F	2	-	-	carriage	NP swab	Carriage	-	-	-	-	16	#ca5670	24F	72	2-13-2-4-9-4-1	CC66	2	0	0	<= 0.03	S	S	<= 0.03	S	<= 0.06	S	<= 0.06	S	S	<= 0.5	S
32139_7#26	GPS_FR_15565	ERS3863231	ERR3796596	N	France	#c10057	Europe	#ff2722	Ile-de-France	48.6772	2.50266	-	CNRP/ACTIV		-	2005	Post-PCV7	M	1	-	-	carriage	NP swab	Carriage	-	-	-	-	16	#ca5670	24F	72	2-13-2-4-9-4-1	CC66	2	0	0	<= 0.03	S	S	<= 0.03	S	<= 0.06	S	<= 0.06	S	S	<= 0.5	S
32139_7#260	GPS_FR_41040	ERS3863345	ERR3796830	N	France	#c10057	Europe	#ff2722	Pays de Loire	47.3509	-0.22569	-	CNRP/ACTIV		-	2011	Post-PCV7	M	-	5	-	Other	blood	IPD	-	-	-	-	16	#ca5670	24F	72	2-13-2-4-9-4-1	CC66	2	0	0	<= 0.03	S	S	<= 0.03	S	<= 0.06	S	<= 0.06	S	S	<= 0.5	S
32139_7#261	GPS_FR_53535	ERS3863529	ERR3796831	N	France	#c10057	Europe	#ff2722	Ile-de-France	48.6772	2.50266	-	CNRP/ACTIV		-	2015	Post-PCV13	F	1	-	-	carriage	NP swab	Carriage	-	-	-	-	6	#57a627	24F	162	7-11-10-1-6-8-14	CC156	78	0	0	<= 0.03	S	S	<= 0.03	S	<= 0.06	S	<= 0.06	S	S	<= 0.5	S
32139_7#263	GPS_FR_41264	ERS3863346	ERR3796833	N	France	#c10057	Europe	#ff2722	Grand Est	48.3854	5.48496	-	CNRP/ACTIV		-	2011	Post-PCV7	M	1	-	-	carriage	NP swab	Carriage	-	-	-	-	16	#ca5670	24F	72	2-13-2-4-9-4-1	CC66	2	0	0	<= 0.03	S	S	<= 0.03	S	<= 0.06	S	<= 0.06	S	S	<= 0.5	S
32139_7#267	GPS_FR_41320	ERS3863347	ERR3796837	N	France	#c10057	Europe	#ff2722	Auvergne RhÔøΩne-Alpes	45.5176	4.54255	-	CNRP/ACTIV			2011	Post-PCV7	M	-	7	-	carriage	NP swab	Carriage	-	-	-	-	6	#57a627	24F	162	7-11-10-1-6-8-14	CC156	78	0	0	<= 0.03	S	S	<= 0.03	S	<= 0.06	S	<= 0.06	S	S	<= 0.5	S
32139_7#268	GPS_FR_39215	ERS3863339	ERR3796838	N	France	#c10057	Europe	#ff2722	Ile-de-France	48.6772	2.50266	-	CNRP/ACTIV		-	2011	Post-PCV7	M	4	-	-	carriage	NP swab	Carriage	-	-	-	-	6	#57a627	24F	162	7-11-10-1-6-8-14	CC156	78	0	0	<= 0.03	S	S	<= 0.03	S	<= 0.06	S	<= 0.06	S	S	<= 0.5	S
32139_7#269	GPS_FR_53599	ERS3863533	ERR3796839	N	France	#c10057	Europe	#ff2722	Ile-de-France	48.6772	2.50266	-	CNRP/ACTIV		-	2015	Post-PCV13	F	-	7	-	carriage	NP swab	Carriage	-	-	-	-	44	#b33321	24F	177	7-14-4-12-1-1-14	CC177	1	0	0	<= 0.03	S	S	<= 0.03	S	<= 0.06	S	<= 0.06	S	S	<= 0.5	S
32139_7#27	GPS_FR_45887	ERS3863419	ERR3796597	N	France	#c10057	Europe	#ff2722	Ile-de-France	48.6772	2.50266	-	CNRP/ACTIV		-	2013	Post-PCV13	M	-	8	-	carriage	NP swab	Carriage	-	-	-	-	6	#57a627	24F	162	7-11-10-1-6-8-14	CC156	78	0	0	<= 0.03	S	S	<= 0.03	S	<= 0.06	S	<= 0.06	S	S	<= 0.5	S
32139_7#271	GPS_FR_41646	ERS3863349	ERR3796841	N	France	#c10057	Europe	#ff2722	Ile-de-France	48.6772	2.50266	-	CNRP/ACTIV		-	2012	Post-PCV13	M	1	-	-	Other	blood	IPD	-	-	-	-	6	#57a627	24F	162	7-11-10-1-6-8-14	CC156	78	0	0	<= 0.03	S	S	<= 0.03	S	<= 0.06	S	<= 0.06	S	S	<= 0.5	S
32139_7#273	GPS_FR_41651	ERS3863351	ERR3796843	N	France	#c10057	Europe	#ff2722	Occitanie	43.6897	2.25905	-	CNRP/ACTIV		-	2012	Post-PCV13	F	-	10	-	Meningitis	CSF	IPD	-	-	-	-	16	#ca5670	24F	72	2-13-2-4-9-4-1	CC66	2	0	0	<= 0.03	S	S	<= 0.03	S	<= 0.06	S	<= 0.06	S	S	<= 0.5	S
32139_7#275	GPS_FR_54178	ERS3863538	ERR3796845	N	France	#c10057	Europe	#ff2722	Grand Est	48.3854	5.48496	-	CNRP/ACTIV		-	2016	Post-PCV13	F	-	11	-	carriage	NP swab	Carriage	-	-	-	-	6	#57a627	24F	162	7-11-10-1-6-8-14	CC156	78	0	0	<= 0.03	S	S	<= 0.03	S	<= 0.06	S	<= 0.06	S	S	<= 0.5	S
32139_7#277	GPS_FR_41673	ERS3863352	ERR3796847	N	France	#c10057	Europe	#ff2722	Ile-de-France	48.6772	2.50266	-	CNRP/ACTIV		-	2012	Post-PCV13	M	-	6	-	Meningitis	CSF	IPD	-	-	-	-	16	#ca5670	24F	72	2-13-2-4-9-4-1	CC66	NEW	0	0	<= 0.03	S	S	<= 0.03	S	<= 0.06	S	<= 0.06	S	S	<= 0.5	S
32139_7#278	GPS_FR_53897	ERS3863562	ERR3796848	N	France	#c10057	Europe	#ff2722	Auvergne RhÔøΩne-Alpes	45.5176	4.54255	-	CNRP/ACTIV			2016	Post-PCV13	F	-	6	-	Meningitis	CSF	IPD	-	-	-	-	6	#57a627	24F	162	7-11-10-1-6-8-14	CC156	78	0	0	<= 0.03	S	S	<= 0.03	S	<= 0.06	S	<= 0.06	S	S	<= 0.5	S
32139_7#28	GPS_FR_45783	ERS3863418	ERR3796598	N	France	#c10057	Europe	#ff2722	Ile-de-France	48.6772	2.50266	-	CNRP/ACTIV		-	2012	Post-PCV13	M	-	8	-	carriage	NP swab	Carriage	-	-	-	-	6	#57a627	24F	162	7-11-10-1-6-8-14	CC156	78	0	0	<= 0.03	S	S	<= 0.03	S	<= 0.06	S	<= 0.06	S	S	<= 0.5	S
32139_7#284	GPS_FR_41866	ERS3863360	ERR3796854	N	France	#c10057	Europe	#ff2722	Ile-de-France	48.6772	2.50266	-	CNRP/ACTIV		-	2011	Post-PCV7	F	1	10	-	carriage	NP swab	Carriage	-	-	-	-	44	#b33321	24F	177	7-14-4-12-1-1-14	CC177	1	0	0	<= 0.03	S	S	<= 0.03	S	<= 0.06	S	<= 0.06	S	S	<= 0.5	S
32139_7#285	GPS_FR_41970	ERS3863364	ERR3796855	N	France	#c10057	Europe	#ff2722	Ile-de-France	48.6772	2.50266	-	CNRP/ACTIV		-	2012	Post-PCV13	M	1	-	-	carriage	NP swab	Carriage	-	-	-	-	6	#57a627	24F	162	7-11-10-1-6-8-14	CC156	78	0	0	<= 0.03	S	S	<= 0.03	S	<= 0.06	S	<= 0.06	S	S	<= 0.5	S
32139_7#287	GPS_FR_54227	ERS3863540	ERR3796857	N	France	#c10057	Europe	#ff2722	Grand Est	48.3854	5.48496	-	CNRP/ACTIV		-	2016	Post-PCV13	F	1	6	-	carriage	NP swab	Carriage	-	-	-	-	6	#57a627	24F	162	7-11-10-1-6-8-14	CC156	78	0	0	<= 0.03	S	S	<= 0.03	S	<= 0.06	S	<= 0.06	S	S	<= 0.5	S
32139_7#289	GPS_FR_41780	ERS3863356	ERR3796859	N	France	#c10057	Europe	#ff2722	Ile-de-France	48.6772	2.50266	-	CNRP/ACTIV		-	2011	Post-PCV7	M	1	7	-	carriage	NP swab	Carriage	-	-	-	-	6	#57a627	24F	162	7-11-10-1-6-8-14	CC156	78	0	0	<= 0.03	S	S	<= 0.03	S	<= 0.06	S	<= 0.06	S	S	<= 0.5	S
32139_7#29	GPS_FR_59482	ERS3863636	ERR3796599	N	France	#c10057	Europe	#ff2722	Grand Est	48.3854	5.48496	-	CNRP/ACTIV		-	2017	Post-PCV13	M	1	-	-	carriage	NP swab	Carriage	-	-	-	-	6	#57a627	24F	162	7-11-10-1-6-8-14	CC156	78	0	0	<= 0.03	S	S	<= 0.03	S	<= 0.06	S	<= 0.06	S	S	<= 0.5	S
32139_7#292	GPS_FR_41982	ERS3863366	ERR3796862	N	France	#c10057	Europe	#ff2722	Bretagne	47.0028	1.68221	-	CNRP/ACTIV		-	2012	Post-PCV13	F	1	-	-	carriage	NP swab	Carriage	-	-	-	-	16	#ca5670	24F	72	2-13-2-4-9-4-1	CC66	2	0	0	<= 0.03	S	S	<= 0.03	S	<= 0.06	S	<= 0.06	S	S	<= 0.5	S
32139_7#293	GPS_FR_42062	ERS3863367	ERR3796863	N	France	#c10057	Europe	#ff2722	Bretagne	47.0028	1.68221	-	CNRP/ACTIV		-	2011	Post-PCV7	F	1	-	-	Other	blood	IPD	-	-	-	-	16	#ca5670	24F	72	2-13-2-4-9-4-1	CC66	2	0	0	<= 0.03	S	S	<= 0.03	S	<= 0.06	S	<= 0.06	S	S	<= 0.5	S
32139_7#294	GPS_FR_41801	ERS3863358	ERR3796864	N	France	#c10057	Europe	#ff2722	Ile-de-France	48.6772	2.50266	-	CNRP/ACTIV		-	2011	Post-PCV7	F	-	8	-	carriage	NP swab	Carriage	-	-	-	-	6	#57a627	24F	162	7-11-10-1-6-8-14	CC156	78	0	0	<= 0.03	S	S	<= 0.03	S	<= 0.06	S	<= 0.06	S	S	<= 0.5	S
32139_7#296	GPS_FR_54289	ERS3863545	ERR3796866	N	France	#c10057	Europe	#ff2722	Bretagne	47.0028	1.68221	-	CNRP/ACTIV		-	2016	Post-PCV13	F	1	-	-	carriage	NP swab	Carriage	-	-	-	-	6	#57a627	24F	162	7-11-10-1-6-8-14	CC156	78	0	0	<= 0.03	S	S	<= 0.03	S	<= 0.06	S	<= 0.06	S	S	<= 0.5	S
32139_7#297	GPS_FR_41806	ERS3863357	ERR3796867	N	France	#c10057	Europe	#ff2722	Ile-de-France	48.6772	2.50266	-	CNRP/ACTIV		-	2011	Post-PCV7	F	1	-	-	carriage	NP swab	Carriage	-	-	-	-	6	#57a627	24F	162	7-11-10-1-6-8-14	CC156	78	0	0	<= 0.03	S	S	<= 0.03	S	<= 0.06	S	<= 0.06	S	S	<= 0.5	S
32139_7#299	GPS_FR_54418	ERS3863547	ERR3796869	N	France	#c10057	Europe	#ff2722	Ile-de-France	48.6772	2.50266	-	CNRP/ACTIV		-	2016	Post-PCV13	M	4	-	-	carriage	NP swab	Carriage	-	-	-	-	6	#57a627	24F	162	7-11-10-1-6-8-14	CC156	78	0	0	<= 0.03	S	S	<= 0.03	S	<= 0.06	S	<= 0.06	S	S	<= 0.5	S
32139_7#3	GPS_FR_45603	ERS3863410	ERR3796573	N	France	#c10057	Europe	#ff2722	Ile-de-France	48.6772	2.50266	-	CNRP/ACTIV		-	2012	Post-PCV13	F	1	-	-	carriage	NP swab	Carriage	-	-	-	-	6	#57a627	24F	162	7-11-10-1-6-8-14	CC156	78	0	0	<= 0.03	S	S	<= 0.03	S	<= 0.06	S	<= 0.06	S	S	<= 0.5	S
32139_7#30	GPS_FR_16049	ERS3863232	ERR3796600	N	France	#c10057	Europe	#ff2722	Ile-de-France	48.6772	2.50266	-	CNRP/ACTIV		-	2005	Post-PCV7	M	1	-	-	carriage	NP swab	Carriage	-	-	-	-	16	#ca5670	24F	72	2-13-2-4-9-4-1	CC66	2	0	0	<= 0.03	S	S	<= 0.03	S	<= 0.06	S	<= 0.06	S	S	<= 0.5	S
32139_7#300	GPS_FR_42484	ERS3863368	ERR3796870	N	France	#c10057	Europe	#ff2722	Ile-de-France	48.6772	2.50266	-	CNRP/ACTIV		-	2011	Post-PCV7	M	-	11	-	Meningitis	CSF	IPD	-	-	-	-	6	#57a627	24F	162	7-11-10-1-6-8-14	CC156	78	0	0	<= 0.03	S	S	<= 0.03	S	<= 0.06	S	<= 0.06	S	S	<= 0.5	S
32139_7#301	GPS_FR_54436	ERS3863550	ERR3796871	N	France	#c10057	Europe	#ff2722	Pays de Loire	47.3509	-0.22569	-	CNRP/ACTIV		-	2016	Post-PCV13	M	-	6	-	Meningitis	CSF	IPD	-	-	-	-	6	#57a627	24F	162	7-11-10-1-6-8-14	CC156	78	0	0	<= 0.03	S	S	<= 0.03	S	<= 0.06	S	<= 0.06	S	S	<= 0.5	S
32139_7#302	GPS_FR_41827	ERS3863359	ERR3796872	N	France	#c10057	Europe	#ff2722	Grand Est	48.3854	5.48496	-	CNRP/ACTIV		-	2011	Post-PCV7	M	1	-	-	carriage	NP swab	Carriage	-	-	-	-	6	#57a627	24F	162	7-11-10-1-6-8-14	CC156	78	0	0	<= 0.03	S	S	<= 0.03	S	<= 0.06	S	<= 0.06	S	S	<= 0.5	S
32139_7#304	GPS_FR_42815	ERS3863369	ERR3796874	N	France	#c10057	Europe	#ff2722	Ile-de-France	48.6772	2.50266	-	CNRP/ACTIV		-	2012	Post-PCV13	M	-	12	-	Meningitis	CSF	IPD	-	-	-	-	6	#57a627	24F	162	7-11-10-1-6-8-14	CC156	78	0	0	<= 0.03	S	S	<= 0.03	S	<= 0.06	S	<= 0.06	S	S	<= 0.5	S
32139_7#306	GPS_FR_41905	ERS3863361	ERR3796876	N	France	#c10057	Europe	#ff2722	Grand Est	48.3854	5.48496	-	CNRP/ACTIV		-	2012	Post-PCV13	M	-	7	-	carriage	NP swab	Carriage	-	-	-	-	6	#57a627	24F	15752	7-11-10-1-6-940-14	CC156	2	0	77	0.06	S	S	<= 0.03	S	<= 0.06	S	<= 0.06	S	S	<= 0.5	S
32139_7#308	GPS_FR_42847	ERS3863370	ERR3796878	N	France	#c10057	Europe	#ff2722	Hauts de France	49.9632	2.81877	-	CNRP/ACTIV		-	2012	Post-PCV13	F	-	7	-	Meningitis	CSF	IPD	-	-	-	-	6	#57a627	24F	162	7-11-10-1-6-8-14	CC156	78	0	0	<= 0.03	S	S	<= 0.03	S	<= 0.06	S	<= 0.06	S	S	<= 0.5	S
32139_7#31	GPS_FR_46056	ERS3863423	ERR3796601	N	France	#c10057	Europe	#ff2722	Ile-de-France	48.6772	2.50266	-	CNRP/ACTIV		-	2013	Post-PCV13	F	9	-	-	Meningitis	CSF	IPD	-	-	-	-	6	#57a627	24F	162	7-11-10-1-6-8-14	CC156	78	0	0	<= 0.03	S	S	<= 0.03	S	<= 0.06	S	<= 0.06	S	S	<= 0.5	S
32139_7#310	GPS_FR_41913	ERS3863362	ERR3796880	N	France	#c10057	Europe	#ff2722	Ile-de-France	48.6772	2.50266	-	CNRP/ACTIV		-	2012	Post-PCV13	F	1	-	-	carriage	NP swab	Carriage	-	-	-	-	5	#9c34b3	24F	338	7-13-8-6-1-6-8	CC172	2	1	1	0.25	R	S	0.06	S	<= 0.06	S	0.12	S	S	<= 0.5	S
32139_7#312	GPS_FR_43404	ERS3863371	ERR3796882	N	France	#c10057	Europe	#ff2722	Occitanie	43.6897	2.25905	-	CNRP/ACTIV		-	2011	Post-PCV7	F	-	6	-	Meningitis	blood	IPD	-	-	-	-	6	#57a627	24F	162	7-11-10-1-6-8-14	CC156	78	0	0	<= 0.03	S	S	<= 0.03	S	<= 0.06	S	<= 0.06	S	S	<= 0.5	S
32139_7#314	GPS_FR_41947	ERS3863365	ERR3796884	N	France	#c10057	Europe	#ff2722	Ile-de-France	48.6772	2.50266	-	CNRP/ACTIV		-	2012	Post-PCV13	F	1	-	-	carriage	NP swab	Carriage	-	-	-	-	6	#57a627	24F	162	7-11-10-1-6-8-14	CC156	78	0	0	<= 0.03	S	S	<= 0.03	S	<= 0.06	S	<= 0.06	S	S	<= 0.5	S
32139_7#317	GPS_FR_54706	ERS3863557	ERR3796887	N	France	#c10057	Europe	#ff2722	Grand Est	48.3854	5.48496	-	CNRP/ACTIV		-	2017	Post-PCV13	M	9	-	-	Meningitis	CSF	IPD	-	-	-	-	6	#57a627	24F	162	7-11-10-1-6-8-14	CC156	78	0	0	<= 0.03	S	S	<= 0.03	S	<= 0.06	S	<= 0.06	S	S	<= 0.5	S
32139_7#318	GPS_FR_41964	ERS3863363	ERR3796888	N	France	#c10057	Europe	#ff2722	Ile-de-France	48.6772	2.50266	-	CNRP/ACTIV		-	2012	Post-PCV13	M	1	-	-	carriage	NP swab	Carriage	-	-	-	-	6	#57a627	24F	162	7-11-10-1-6-8-14	CC156	78	0	0	<= 0.03	S	S	<= 0.03	S	<= 0.06	S	<= 0.06	S	S	<= 0.5	S
32139_7#320	GPS_FR_43523	ERS3863373	ERR3796890	N	France	#c10057	Europe	#ff2722	Grand Est	48.3854	5.48496	-	CNRP/ACTIV		-	2012	Post-PCV13	M	-	5	-	Meningitis	blood	IPD	-	-	-	-	6	#57a627	24F	162	7-11-10-1-6-8-14	CC156	78	0	0	<= 0.03	S	S	<= 0.03	S	<= 0.06	S	<= 0.06	S	S	<= 0.5	S
32139_7#321	GPS_FR_43620	ERS3863374	ERR3796891	N	France	#c10057	Europe	#ff2722	Provence-Alpes-CÔøΩte d'Azur	44.0544	5.9732	-	CNRP/ACTIV		-	2011	Post-PCV7	M	1	-	-	carriage	NP swab	Carriage	-	-	-	-	6	#57a627	24F	162	7-11-10-1-6-8-14	CC156	78	0	0	<= 0.03	S	S	<= 0.03	S	<= 0.06	S	<= 0.06	S	S	<= 0.5	S
32139_7#322	GPS_FR_54730	ERS3863559	ERR3796892	N	France	#c10057	Europe	#ff2722	Auvergne RhÔøΩne-Alpes	45.5176	4.54255	-	CNRP/ACTIV			2017	Post-PCV13	F	2	-	-	carriage	NP swab	Carriage	-	-	-	-	6	#57a627	24F	162	7-11-10-1-6-8-14	CC156	78	0	0	<= 0.03	S	S	<= 0.03	S	<= 0.06	S	<= 0.06	S	S	<= 0.5	S
32139_7#324	GPS_FR_55309	ERS3863577	ERR3796894	N	France	#c10057	Europe	#ff2722	Ile-de-France	48.6772	2.50266	-	CNRP/ACTIV		-	2016	Post-PCV13	F	1	-	-	carriage	NP swab	Carriage	-	-	-	-	6	#57a627	24F	162	7-11-10-1-6-8-14	CC156	78	0	0	<= 0.03	S	S	<= 0.03	S	<= 0.06	S	<= 0.06	S	S	<= 0.5	S
32139_7#326	GPS_FR_54772	ERS3863558	ERR3796896	N	France	#c10057	Europe	#ff2722	Ile-de-France	48.6772	2.50266	-	CNRP/ACTIV		-	2017	Post-PCV13	M	6	-	-	carriage	NP swab	Carriage	-	-	-	-	6	#57a627	24F	162	7-11-10-1-6-8-14	CC156	78	0	0	<= 0.03	S	S	<= 0.03	S	<= 0.06	S	<= 0.06	S	S	<= 0.5	S
32139_7#327	GPS_FR_44049	ERS3863384	ERR3796897	N	France	#c10057	Europe	#ff2722	Auvergne RhÔøΩne-Alpes	45.5176	4.54255	-	CNRP/ACTIV			2012	Post-PCV13	F	2	-	-	Pneumonia	blood	IPD	-	-	-	-	6	#57a627	24F	162	7-11-10-1-6-8-14	CC156	78	0	0	<= 0.03	S	S	<= 0.03	S	<= 0.06	S	<= 0.06	S	S	<= 0.5	S
32139_7#328	GPS_FR_43653	ERS3863378	ERR3796898	N	France	#c10057	Europe	#ff2722	Ile-de-France	48.6772	2.50266	-	CNRP/ACTIV		-	2012	Post-PCV13	M	-	9	-	carriage	NP swab	Carriage	-	-	-	-	6	#57a627	24F	162	7-11-10-1-6-8-14	CC156	78	0	0	<= 0.03	S	S	<= 0.03	S	<= 0.06	S	<= 0.06	S	S	<= 0.5	S
32139_7#331	GPS_FR_44103	ERS3863385	ERR3796901	N	France	#c10057	Europe	#ff2722	Grand Est	48.3854	5.48496	-	CNRP/ACTIV		-	2012	Post-PCV13	M	-	6	-	Pneumonia	blood	IPD	-	-	-	-	16	#ca5670	24F	72	2-13-2-4-9-4-1	CC66	2	0	0	<= 0.03	S	S	<= 0.03	S	<= 0.06	S	<= 0.06	S	S	<= 0.5	S
32139_7#335	GPS_FR_44155	ERS3863386	ERR3796905	N	France	#c10057	Europe	#ff2722	Hauts de France	49.9632	2.81877	-	CNRP/ACTIV		-	2012	Post-PCV13	F	1	-	-	Pneumonia	blood	IPD	-	-	-	-	6	#57a627	24F	162	7-11-10-1-6-8-14	CC156	78	0	0	<= 0.03	S	S	<= 0.03	S	<= 0.06	S	<= 0.06	S	S	<= 0.5	S
32139_7#336	GPS_FR_43765	ERS3863377	ERR3796906	N	France	#c10057	Europe	#ff2722	Occitanie	43.6897	2.25905	-	CNRP/ACTIV		-	2012	Post-PCV13	M	1	-	-	Meningitis	CSF	IPD	-	-	-	-	6	#57a627	24F	162	7-11-10-1-6-8-14	CC156	78	0	0	<= 0.03	S	S	<= 0.03	S	<= 0.06	S	<= 0.06	S	S	<= 0.5	S
32139_7#339	GPS_FR_44301	ERS3863390	ERR3796909	N	France	#c10057	Europe	#ff2722	Pays de Loire	47.3509	-0.22569	-	CNRP/ACTIV		-	2012	Post-PCV13	F	-	1	-	bacteraemia	blood	IPD	-	-	-	-	16	#ca5670	24F	72	2-13-2-4-9-4-1	CC66	2	0	0	<= 0.03	S	S	<= 0.03	S	<= 0.06	S	<= 0.06	S	S	<= 0.5	S
32139_7#34	GPS_FR_16175	ERS3863235	ERR3796604	N	France	#c10057	Europe	#ff2722	Grand Est	48.3854	5.48496	-	CNRP/ACTIV		-	2006	Post-PCV7	M	-	8	-	carriage	NP swab	Carriage	-	-	-	-	16	#ca5670	24F	72	2-13-2-4-9-4-1	CC66	2	0	0	<= 0.03	S	S	<= 0.03	S	<= 0.06	S	<= 0.06	S	S	<= 0.5	S
32139_7#340	GPS_FR_43852	ERS3863379	ERR3796910	N	France	#c10057	Europe	#ff2722	Auvergne RhÔøΩne-Alpes	45.5176	4.54255	-	CNRP/ACTIV			2012	Post-PCV13	M	2	-	-	Pneumonia	blood	IPD	-	-	-	-	6	#57a627	24F	162	7-11-10-1-6-8-14	CC156	78	0	0	<= 0.03	S	S	<= 0.03	S	<= 0.06	S	<= 0.06	S	S	<= 0.5	S
32139_7#342	GPS_FR_54935	ERS3863571	ERR3796912	N	France	#c10057	Europe	#ff2722	Ile-de-France	48.6772	2.50266	-	CNRP/ACTIV		-	2015	Post-PCV13	M	-	5	-	carriage	NP swab	Carriage	-	-	-	-	6	#57a627	24F	162	7-11-10-1-6-8-14	CC156	78	0	0	<= 0.03	S	S	<= 0.03	S	<= 0.06	S	<= 0.06	S	S	<= 0.5	S
32139_7#343	GPS_FR_44411	ERS3863393	ERR3796913	N	France	#c10057	Europe	#ff2722	Grand Est	48.3854	5.48496	-	CNRP/ACTIV		-	2012	Post-PCV13	F	1	-	-	carriage	NP swab	Carriage	-	-	-	-	6	#57a627	24F	162	7-11-10-1-6-8-14	CC156	78	0	0	<= 0.03	S	S	<= 0.03	S	<= 0.06	S	<= 0.06	S	S	<= 0.5	S
32139_7#347	GPS_FR_44610	ERS3863395	ERR3796917	N	France	#c10057	Europe	#ff2722	Auvergne RhÔøΩne-Alpes	45.5176	4.54255	-	CNRP/ACTIV			2013	Post-PCV13	M	1	-	-	Pneumonia	blood	IPD	-	-	-	-	6	#57a627	24F	162	7-11-10-1-6-8-14	CC156	78	0	0	<= 0.03	S	S	<= 0.03	S	<= 0.06	S	<= 0.06	S	S	<= 0.5	S
32139_7#348	GPS_FR_43940	ERS3863382	ERR3796918	N	France	#c10057	Europe	#ff2722	Auvergne RhÔøΩne-Alpes	45.5176	4.54255	-	CNRP/ACTIV			2012	Post-PCV13	M	1	-	-	Meningitis	CSF	IPD	-	-	-	-	6	#57a627	24F	162	7-11-10-1-6-8-14	CC156	78	0	0	<= 0.03	S	S	<= 0.03	S	<= 0.06	S	<= 0.06	S	S	<= 0.5	S
32139_7#349	GPS_FR_43977	ERS3863381	ERR3796919	N	France	#c10057	Europe	#ff2722	Auvergne RhÔøΩne-Alpes	45.5176	4.54255	-	CNRP/ACTIV			2012	Post-PCV13	M	1	-	-	carriage	NP swab	Carriage	-	-	-	-	6	#57a627	24F	162	7-11-10-1-6-8-14	CC156	78	0	0	<= 0.03	S	S	<= 0.03	S	<= 0.06	S	<= 0.06	S	S	<= 0.5	S
32139_7#35	GPS_FR_46406	ERS3863424	ERR3796605	N	France	#c10057	Europe	#ff2722	Ile-de-France	48.6772	2.50266	-	CNRP/ACTIV		-	2013	Post-PCV13	F	1	-	-	bacteraemia	blood	IPD	-	-	-	-	6	#57a627	24F	162	7-11-10-1-6-8-14	CC156	78	0	0	<= 0.03	S	S	<= 0.03	S	<= 0.06	S	<= 0.06	S	S	<= 0.5	S
32139_7#352	GPS_FR_44913	ERS3863400	ERR3796922	N	France	#c10057	Europe	#ff2722	Provence-Alpes-CÔøΩte d'Azur	44.0544	5.9732	-	CNRP/ACTIV		-	2012	Post-PCV13	M	5	-	-	Pneumonia	blood	IPD	-	-	-	-	16	#ca5670	24F	72	2-13-2-4-9-4-1	CC66	2	0	0	<= 0.03	S	S	<= 0.03	S	<= 0.06	S	<= 0.06	S	S	<= 0.5	S
32139_7#353	GPS_FR_45058	ERS3863401	ERR3796923	N	France	#c10057	Europe	#ff2722	Hauts de France	49.9632	2.81877	-	CNRP/ACTIV		-	2012	Post-PCV13	M	-	4	-	Pneumonia	blood	IPD	-	-	-	-	6	#57a627	24F	162	7-11-10-1-6-8-14	CC156	78	0	0	<= 0.03	S	S	<= 0.03	S	<= 0.06	S	<= 0.06	S	S	<= 0.5	S
32139_7#357	GPS_FR_44249	ERS3863387	ERR3796927	N	France	#c10057	Europe	#ff2722	Occitanie	43.6897	2.25905	-	CNRP/ACTIV		-	2012	Post-PCV13	F	-	9	-	bacteraemia	blood	IPD	-	-	-	-	16	#ca5670	24F	72	2-13-2-4-9-4-1	CC66	2	0	0	<= 0.03	S	S	<= 0.03	S	<= 0.06	S	<= 0.06	S	S	<= 0.5	S
32139_7#358	GPS_FR_45067	ERS3863404	ERR3796928	N	France	#c10057	Europe	#ff2722	Auvergne RhÔøΩne-Alpes	45.5176	4.54255	-	CNRP/ACTIV			2012	Post-PCV13	F	2	-	-	Pneumonia	blood	IPD	-	-	-	-	6	#57a627	24F	162	7-11-10-1-6-8-14	CC156	78	0	0	<= 0.03	S	S	<= 0.03	S	<= 0.06	S	<= 0.06	S	S	<= 0.5	S
32139_7#359	GPS_FR_57663	ERS3863611	ERR3796929	N	France	#c10057	Europe	#ff2722	Occitanie	43.6897	2.25905	-	CNRP/ACTIV		-	2017	Post-PCV13	F	1	-	-	Meningitis	CSF	IPD	-	-	-	-	6	#57a627	24F	162	7-11-10-1-6-8-14	CC156	78	0	0	<= 0.03	S	S	<= 0.03	S	<= 0.06	S	<= 0.06	S	S	<= 0.5	S
32139_7#36	GPS_FR_46158	ERS3863422	ERR3796606	N	France	#c10057	Europe	#ff2722	Occitanie	43.6897	2.25905	-	CNRP/ACTIV		-	2013	Post-PCV13	F	-	9	-	Meningitis	CSF	IPD	-	-	-	-	6	#57a627	24F	162	7-11-10-1-6-8-14	CC156	78	0	0	<= 0.03	S	S	<= 0.03	S	<= 0.06	S	<= 0.06	S	S	<= 0.5	S
32139_7#360	GPS_FR_55162	ERS3863576	ERR3796930	N	France	#c10057	Europe	#ff2722	Ile-de-France	48.6772	2.50266	-	CNRP/ACTIV		-	2016	Post-PCV13	M	1	-	-	carriage	NP swab	Carriage	-	-	-	-	6	#57a627	24F	162	7-11-10-1-6-8-14	CC156	78	0	0	<= 0.03	S	S	<= 0.03	S	<= 0.06	S	<= 0.06	S	S	<= 0.5	S
32139_7#361	GPS_FR_45124	ERS3863403	ERR3796931	N	France	#c10057	Europe	#ff2722	Hauts de France	49.9632	2.81877	-	CNRP/ACTIV		-	2012	Post-PCV13	M	-	10	-	Meningitis	CSF	IPD	-	-	-	-	6	#57a627	24F	162	7-11-10-1-6-8-14	CC156	78	0	0	<= 0.03	S	S	<= 0.03	S	<= 0.06	S	<= 0.06	S	S	<= 0.5	S
32139_7#363	GPS_FR_55190	ERS3863575	ERR3796933	N	France	#c10057	Europe	#ff2722	Ile-de-France	48.6772	2.50266	-	CNRP/ACTIV		-	2015	Post-PCV13	M	1	-	-	carriage	NP swab	Carriage	-	-	-	-	6	#57a627	24F	162	7-11-10-1-6-8-14	CC156	78	0	0	<= 0.03	S	S	<= 0.03	S	<= 0.06	S	<= 0.06	S	S	<= 0.5	S
32139_7#364	GPS_FR_44279	ERS3863388	ERR3796934	N	France	#c10057	Europe	#ff2722	Pays de Loire	47.3509	-0.22569	-	CNRP/ACTIV		-	2012	Post-PCV13	F	-	10	-	Meningitis	CSF	IPD	-	-	-	-	6	#57a627	24F	162	7-11-10-1-6-8-14	CC156	78	0	0	<= 0.03	S	S	<= 0.03	S	<= 0.06	S	<= 0.06	S	S	<= 0.5	S
32139_7#365	GPS_FR_45184	ERS3863402	ERR3796935	N	France	#c10057	Europe	#ff2722	Normandie	49.1263	-0.07308	-	CNRP/ACTIV		-	2012	Post-PCV13	M	-	7	-	Pneumonia	blood	IPD	-	-	-	-	6	#57a627	24F	162	7-11-10-1-6-8-14	CC156	78	0	0	<= 0.03	S	S	<= 0.03	S	<= 0.06	S	<= 0.06	S	S	<= 0.5	S
32139_7#366	GPS_FR_57803	ERS3863618	ERR3796936	N	France	#c10057	Europe	#ff2722	Nouvelle Aquitaine	44.9769	0.40929	-	CNRP/ACTIV		-	2018	Post-PCV13	M	1	-	-	carriage	NP swab	Carriage	-	-	-	-	16	#ca5670	24F	72	2-13-2-4-9-4-1	CC66	2	0	0	<= 0.03	S	S	<= 0.03	S	<= 0.06	S	<= 0.06	S	S	<= 0.5	S
32139_7#367	GPS_FR_55205	ERS3863578	ERR3796937	N	France	#c10057	Europe	#ff2722	Ile-de-France	48.6772	2.50266	-	CNRP/ACTIV		-	2016	Post-PCV13	F	-	11	-	carriage	NP swab	Carriage	-	-	-	-	6	#57a627	24F	162	7-11-10-1-6-8-14	CC156	2	0	0	<= 0.03	S	S	<= 0.03	S	<= 0.06	S	<= 0.06	S	S	<= 0.5	S
32139_7#368	GPS_FR_44327	ERS3863389	ERR3796938	N	France	#c10057	Europe	#ff2722	Normandie	49.1263	-0.07308	-	CNRP/ACTIV		-	2012	Post-PCV13	M	1	-	-	Other	blood	IPD	-	-	-	-	6	#57a627	24F	162	7-11-10-1-6-8-14	CC156	78	0	0	<= 0.03	S	S	<= 0.03	S	<= 0.06	S	<= 0.06	S	S	<= 0.5	S
32139_7#369	GPS_FR_45257	ERS3863405	ERR3796939	N	France	#c10057	Europe	#ff2722	Hauts de France	49.9632	2.81877	-	CNRP/ACTIV		-	2013	Post-PCV13	M	3	-	-	Pneumonia	blood	IPD	-	-	-	-	6	#57a627	24F	162	7-11-10-1-6-8-14	CC156	78	0	0	<= 0.03	S	S	<= 0.03	S	<= 0.06	S	<= 0.06	S	S	<= 0.5	S
32139_7#372	GPS_FR_44375	ERS3863392	ERR3796942	N	France	#c10057	Europe	#ff2722	Provence-Alpes-CÔøΩte d'Azur	44.0544	5.9732	-	CNRP/ACTIV		-	2012	Post-PCV13	F	-	10	-	carriage	NP swab	Carriage	-	-	-	-	6	#57a627	24F	162	7-11-10-1-6-8-14	CC156	78	0	0	<= 0.03	S	S	<= 0.03	S	<= 0.06	S	<= 0.06	S	S	<= 0.5	S
32139_7#373	GPS_FR_45387	ERS3863406	ERR3796943	N	France	#c10057	Europe	#ff2722	Centre Val de Loire	47.4848	1.68437	-	CNRP/ACTIV		-	2012	Post-PCV13	M	3	-	-	bacteraemia	blood	IPD	-	-	-	-	6	#57a627	24F	162	7-11-10-1-6-8-14	CC156	78	0	0	<= 0.03	S	S	<= 0.03	S	<= 0.06	S	<= 0.06	S	S	<= 0.5	S
32139_7#376	GPS_FR_44404	ERS3863391	ERR3796946	N	France	#c10057	Europe	#ff2722	Grand Est	48.3854	5.48496	-	CNRP/ACTIV		-	2012	Post-PCV13	M	1	-	-	carriage	NP swab	Carriage	-	-	-	-	6	#57a627	24F	162	7-11-10-1-6-8-14	CC156	78	0	0	<= 0.03	S	S	<= 0.03	S	<= 0.06	S	<= 0.06	S	S	<= 0.5	S
32139_7#377	GPS_FR_45569	ERS3863407	ERR3796947	N	France	#c10057	Europe	#ff2722	Ile-de-France	48.6772	2.50266	-	CNRP/ACTIV		-	2012	Post-PCV13	M	1	-	-	carriage	NP swab	Carriage	-	-	-	-	6	#57a627	24F	162	7-11-10-1-6-8-14	CC156	78	0	0	<= 0.03	S	S	<= 0.03	S	<= 0.06	S	<= 0.06	S	S	<= 0.5	S
32139_7#379	GPS_FR_55481	ERS3863581	ERR3796949	N	France	#c10057	Europe	#ff2722	Ile-de-France	48.6772	2.50266	-	CNRP/ACTIV		-	2016	Post-PCV13	F	1	-	-	carriage	NP swab	Carriage	-	-	-	-	6	#57a627	24F	162	7-11-10-1-6-8-14	CC156	78	0	0	<= 0.03	S	S	<= 0.03	S	<= 0.06	S	<= 0.06	S	S	<= 0.5	S
32139_7#38	GPS_FR_17193	ERS3863234	ERR3796608	N	France	#c10057	Europe	#ff2722	Ile-de-France	48.6772	2.50266	-	CNRP/ACTIV		-	2006	Post-PCV7	F	8	-	-	Meningitis	CSF	IPD	-	-	-	-	16	#ca5670	24F	72	2-13-2-4-9-4-1	CC66	2	0	0	<= 0.03	S	S	<= 0.03	S	<= 0.06	S	<= 0.06	S	S	<= 0.5	S
32139_7#380	GPS_FR_44424	ERS3863394	ERR3796950	N	France	#c10057	Europe	#ff2722	Provence-Alpes-CÔøΩte d'Azur	44.0544	5.9732	-	CNRP/ACTIV		-	2012	Post-PCV13	F	-	8	-	Meningitis	CSF	IPD	-	-	-	-	6	#57a627	24F	162	7-11-10-1-6-8-14	CC156	78	0	0	<= 0.03	S	S	<= 0.03	S	<= 0.06	S	<= 0.06	S	S	<= 0.5	S
32139_7#381	GPS_FR_55584	ERS3863586	ERR3796951	N	France	#c10057	Europe	#ff2722	Ile-de-France	48.6772	2.50266	-	CNRP/ACTIV		-	2015	Post-PCV13	M	1	-	-	carriage	NP swab	Carriage	-	-	-	-	16	#ca5670	24F	72	2-13-2-4-9-4-1	CC66	2	0	0	<= 0.03	S	S	<= 0.03	S	<= 0.06	S	<= 0.06	S	S	<= 0.5	S
32139_7#382	GPS_FR_45578	ERS3863408	ERR3796952	N	France	#c10057	Europe	#ff2722	Grand Est	48.3854	5.48496	-	CNRP/ACTIV		-	2012	Post-PCV13	F	-	7	-	carriage	NP swab	Carriage	-	-	-	-	6	#57a627	24F	162	7-11-10-1-6-8-14	CC156	78	0	0	<= 0.03	S	S	<= 0.03	S	<= 0.06	S	<= 0.06	S	S	<= 0.5	S
32139_7#39	GPS_FR_46707	ERS3863426	ERR3796609	N	France	#c10057	Europe	#ff2722	Grand Est	48.3854	5.48496	-	CNRP/ACTIV		-	2013	Post-PCV13	F	-	11	-	carriage	NP swab	Carriage	-	-	-	-	6	#57a627	24F	162	7-11-10-1-6-8-14	CC156	78	0	0	<= 0.03	S	S	<= 0.03	S	<= 0.06	S	<= 0.06	S	S	<= 0.5	S
32139_7#40	GPS_FR_46356	ERS3863421	ERR3796610	N	France	#c10057	Europe	#ff2722	Pays de Loire	47.3509	-0.22569	-	CNRP/ACTIV		-	2013	Post-PCV13	M	2	-	-	bacteraemia	blood	IPD	-	-	-	-	6	#57a627	24F	162	7-11-10-1-6-8-14	CC156	78	0	0	<= 0.03	S	S	<= 0.03	S	<= 0.06	S	<= 0.06	S	S	<= 0.5	S
32139_7#42	GPS_FR_19670	ERS3863236	ERR3796612	N	France	#c10057	Europe	#ff2722	Ile-de-France	48.6772	2.50266	-	CNRP/ACTIV		-	2006	Post-PCV7	M	1	-	-	carriage	NP swab	Carriage	-	-	-	-	16	#ca5670	24F	72	2-13-2-4-9-4-1	CC66	2	0	0	<= 0.03	S	S	<= 0.03	S	<= 0.06	S	<= 0.06	S	S	<= 0.5	S
32139_7#43	GPS_FR_46792	ERS3863427	ERR3796613	N	France	#c10057	Europe	#ff2722	Ile-de-France	48.6772	2.50266	-	CNRP/ACTIV		-	2013	Post-PCV13	F	-	6	-	carriage	NP swab	Carriage	-	-	-	-	6	#57a627	24F	162	7-11-10-1-6-8-14	CC156	78	0	0	<= 0.03	S	S	<= 0.03	S	<= 0.06	S	<= 0.06	S	S	<= 0.5	S
32139_7#46	GPS_FR_19749	ERS3863237	ERR3796616	N	France	#c10057	Europe	#ff2722	Hauts de France	49.9632	2.81877	-	CNRP/ACTIV		-	2006	Post-PCV7	M	-	6	-	Meningitis	CSF	IPD	-	-	-	-	16	#ca5670	24F	72	2-13-2-4-9-4-1	CC66	2	0	0	<= 0.03	S	S	<= 0.03	S	<= 0.06	S	<= 0.06	S	S	<= 0.5	S
32139_7#47	GPS_FR_46884	ERS3863430	ERR3796617	N	France	#c10057	Europe	#ff2722	Ile-de-France	48.6772	2.50266	-	CNRP/ACTIV		-	2013	Post-PCV13	F	-	6	-	carriage	NP swab	Carriage	-	-	-	-	6	#57a627	24F	162	7-11-10-1-6-8-14	CC156	78	0	0	<= 0.03	S	S	<= 0.03	S	<= 0.06	S	<= 0.06	S	S	<= 0.5	S
32139_7#48	GPS_FR_46811	ERS3863428	ERR3796618	N	France	#c10057	Europe	#ff2722	Ile-de-France	48.6772	2.50266	-	CNRP/ACTIV		-	2013	Post-PCV13	M	1	-	-	carriage	NP swab	Carriage	-	-	-	-	6	#57a627	24F	162	7-11-10-1-6-8-14	CC156	78	0	0	<= 0.03	S	S	<= 0.03	S	<= 0.06	S	<= 0.06	S	S	<= 0.5	S
32139_7#49	GPS_FR_20178	ERS3863242	ERR3796619	N	France	#c10057	Europe	#ff2722	Grand Est	48.3854	5.48496	-	CNRP/ACTIV		-	2007	Post-PCV7	F	-	11	-	carriage	NP swab	Carriage	-	-	-	-	16	#ca5670	24F	72	2-13-2-4-9-4-1	CC66	2	0	0	<= 0.03	S	S	<= 0.03	S	<= 0.06	S	<= 0.06	S	S	<= 0.5	S
32139_7#5	GPS_FR_7047	ERS3863229	ERR3796575	N	France	#c10057	Europe	#ff2722	Ile-de-France	48.6772	2.50266	-	CNRP/ACTIV		-	2003	Pre-PCV	M	4	-	-	other	other	unknown	-	-	-	-	16	#ca5670	24F	72	2-13-2-4-9-4-1	CC66	2	0	0	<= 0.03	S	S	<= 0.03	S	<= 0.06	S	<= 0.06	S	S	<= 0.5	S
32139_7#50	GPS_FR_19763	ERS3863238	ERR3796620	N	France	#c10057	Europe	#ff2722	Provence-Alpes-CÔøΩte d'Azur	44.0544	5.9732	-	CNRP/ACTIV		-	2006	Post-PCV7	F	-	7	-	carriage	NP swab	Carriage	-	-	-	-	16	#ca5670	24F	72	2-13-2-4-9-4-1	CC66	2	0	0	<= 0.03	S	S	<= 0.03	S	<= 0.06	S	<= 0.06	S	S	<= 0.5	S
32139_7#51	GPS_FR_46935	ERS3863431	ERR3796621	N	France	#c10057	Europe	#ff2722	Grand Est	48.3854	5.48496	-	CNRP/ACTIV		-	2013	Post-PCV13	M	1	-	-	carriage	NP swab	Carriage	-	-	-	-	6	#57a627	24F	162	7-11-10-1-6-8-14	CC156	78	0	0	<= 0.03	S	S	<= 0.03	S	<= 0.06	S	<= 0.06	S	S	<= 0.5	S
32139_7#52	GPS_FR_46873	ERS3863429	ERR3796622	N	France	#c10057	Europe	#ff2722	Ile-de-France	48.6772	2.50266	-	CNRP/ACTIV		-	2013	Post-PCV13	F	-	6	-	carriage	NP swab	Carriage	-	-	-	-	6	#57a627	24F	162	7-11-10-1-6-8-14	CC156	78	0	0	<= 0.03	S	S	<= 0.03	S	<= 0.06	S	<= 0.06	S	S	<= 0.5	S
32139_7#53	GPS_FR_46972	ERS3863435	ERR3796623	N	France	#c10057	Europe	#ff2722	Hauts de France	49.9632	2.81877	-	CNRP/ACTIV		-	2014	Post-PCV13	M	5	-	-	bacteraemia	blood	IPD	-	-	-	-	6	#57a627	24F	162	7-11-10-1-6-8-14	CC156	78	0	0	<= 0.03	S	S	<= 0.03	S	<= 0.06	S	<= 0.06	S	S	<= 0.5	S
32139_7#54	GPS_FR_22425	ERS3863250	ERR3796624	N	France	#c10057	Europe	#ff2722	Grand Est	48.3854	5.48496	-	CNRP/ACTIV		-	2007	Post-PCV7	F	2	-	-	bacteraemia	blood	IPD	-	-	-	-	16	#ca5670	24F	72	2-13-2-4-9-4-1	CC66	2	0	0	<= 0.03	S	S	<= 0.03	S	<= 0.06	S	<= 0.06	S	S	<= 0.5	S
32139_7#57	GPS_FR_47115	ERS3863434	ERR3796627	N	France	#c10057	Europe	#ff2722	Ile-de-France	48.6772	2.50266	-	CNRP/ACTIV		-	2014	Post-PCV13	M	2	-	-	carriage	NP swab	Carriage	-	-	-	-	6	#57a627	24F	162	7-11-10-1-6-8-14	CC156	78	0	0	<= 0.03	S	S	<= 0.03	S	<= 0.06	S	<= 0.06	S	S	<= 0.5	S
32139_7#59	GPS_FR_19929	ERS3863241	ERR3796629	N	France	#c10057	Europe	#ff2722	Ile-de-France	48.6772	2.50266	-	CNRP/ACTIV		-	2007	Post-PCV7	M	1	-	-	carriage	NP swab	Carriage	-	-	-	-	16	#ca5670	24F	72	2-13-2-4-9-4-1	CC66	2	0	0	<= 0.03	S	S	<= 0.03	S	<= 0.06	S	<= 0.06	S	S	<= 0.5	S
32139_7#6	GPS_FR_44692	ERS3863398	ERR3796576	N	France	#c10057	Europe	#ff2722	Provence-Alpes-CÔøΩte d'Azur	44.0544	5.9732	-	CNRP/ACTIV		-	2013	Post-PCV13	F	-	7	-	carriage	NP swab	Carriage	-	-	-	-	6	#57a627	24F	162	7-11-10-1-6-8-14	CC156	78	0	0	<= 0.03	S	S	<= 0.03	S	<= 0.06	S	<= 0.06	S	S	<= 0.5	S
32139_7#60	GPS_FR_47065	ERS3863433	ERR3796630	N	France	#c10057	Europe	#ff2722	Centre Val de Loire	47.4848	1.68437	-	CNRP/ACTIV		-	2013	Post-PCV13	F	1	1	-	bacteraemia	blood	IPD	-	-	-	-	6	#57a627	24F	162	7-11-10-1-6-8-14	CC156	78	0	0	<= 0.03	S	S	<= 0.03	S	<= 0.06	S	<= 0.06	S	S	<= 0.5	S
32139_7#64	GPS_FR_47398	ERS3863436	ERR3796634	N	France	#c10057	Europe	#ff2722	Auvergne RhÔøΩne-Alpes	45.5176	4.54255	-	CNRP/ACTIV			2013	Post-PCV13	F	1	-	-	Meningitis	CSF	IPD	-	-	-	-	6	#57a627	24F	162	7-11-10-1-6-8-14	CC156	78	0	0	<= 0.03	S	S	<= 0.03	S	<= 0.06	S	<= 0.06	S	S	<= 0.5	S
32139_7#65	GPS_FR_47407	ERS3863438	ERR3796635	N	France	#c10057	Europe	#ff2722	Hauts de France	49.9632	2.81877	-	CNRP/ACTIV		-	2014	Post-PCV13	F	-	11	-	bacteraemia	blood	IPD	-	-	-	-	6	#57a627	24F	162	7-11-10-1-6-8-14	CC156	78	0	0	<= 0.03	S	S	<= 0.03	S	<= 0.06	S	<= 0.06	S	S	<= 0.5	S
32139_7#67	GPS_FR_20286	ERS3863244	ERR3796637	N	France	#c10057	Europe	#ff2722	Auvergne RhÔøΩne-Alpes	45.5176	4.54255	-	CNRP/ACTIV			2007	Post-PCV7	M	1	-	-	carriage	NP swab	Carriage	-	-	-	-	16	#ca5670	24F	72	2-13-2-4-9-4-1	CC66	2	0	0	<= 0.03	S	S	<= 0.03	S	<= 0.06	S	<= 0.06	S	S	<= 0.5	S
32139_7#68	GPS_FR_47549	ERS3863439	ERR3796638	N	France	#c10057	Europe	#ff2722	Grand Est	48.3854	5.48496	-	CNRP/ACTIV		-	2014	Post-PCV13	F	3	-	-	carriage	NP swab	Carriage	-	-	-	-	6	#57a627	24F	162	7-11-10-1-6-8-14	CC156	78	0	0	<= 0.03	S	S	<= 0.03	S	<= 0.06	S	<= 0.06	S	S	<= 0.5	S
32139_7#69	GPS_FR_47902	ERS3863443	ERR3796639	N	France	#c10057	Europe	#ff2722	Ile-de-France	48.6772	2.50266	-	CNRP/ACTIV		-	2014	Post-PCV13	M	-	9	-	Meningitis	CSF	IPD	-	-	-	-	16	#ca5670	24F	72	2-13-2-4-9-4-1	CC66	2	0	0	<= 0.03	S	S	<= 0.03	S	<= 0.06	S	<= 0.06	S	S	<= 0.5	S
32139_7#7	GPS_FR_45620	ERS3863411	ERR3796577	N	France	#c10057	Europe	#ff2722	Ile-de-France	48.6772	2.50266	-	CNRP/ACTIV		-	2012	Post-PCV13	M	1	-	-	carriage	NP swab	Carriage	-	-	-	-	6	#57a627	24F	162	7-11-10-1-6-8-14	CC156	78	0	0	<= 0.03	S	S	<= 0.03	S	<= 0.06	S	<= 0.06	S	S	<= 0.5	S
32139_7#70	GPS_FR_23551	ERS3863264	ERR3796640	N	France	#c10057	Europe	#ff2722	Bretagne	47.0028	1.68221	-	CNRP/ACTIV		-	2008	Post-PCV7	F	1	-	-	carriage	NP swab	Carriage	-	-	-	-	16	#ca5670	24F	72	2-13-2-4-9-4-1	CC66	2	0	0	<= 0.03	S	S	<= 0.03	S	<= 0.06	S	<= 0.06	S	S	<= 0.5	S
32139_7#71	GPS_FR_20291	ERS3863243	ERR3796641	N	France	#c10057	Europe	#ff2722	Auvergne RhÔøΩne-Alpes	45.5176	4.54255	-	CNRP/ACTIV			2007	Post-PCV7	M	1	-	-	carriage	NP swab	Carriage	-	-	-	-	16	#ca5670	24F	72	2-13-2-4-9-4-1	CC66	2	0	0	<= 0.03	S	S	<= 0.03	S	<= 0.06	S	<= 0.06	S	S	<= 0.5	S
32139_7#73	GPS_FR_48011	ERS3863446	ERR3796643	N	France	#c10057	Europe	#ff2722	Ile-de-France	48.6772	2.50266	-	CNRP/ACTIV		-	2014	Post-PCV13	M	1	-	-	Meningitis	CSF	IPD	-	-	-	-	6	#57a627	24F	162	7-11-10-1-6-8-14	CC156	78	0	0	<= 0.03	S	S	<= 0.03	S	<= 0.06	S	<= 0.06	S	S	<= 0.5	S
32139_7#74	GPS_FR_24188	ERS3863268	ERR3796644	N	France	#c10057	Europe	#ff2722	Ile-de-France	48.6772	2.50266	-	CNRP/ACTIV		-	2008	Post-PCV7	M	-	8	-	carriage	NP swab	Carriage	-	-	-	-	16	#ca5670	24F	72	2-13-2-4-9-4-1	CC66	2	0	0	<= 0.03	S	S	<= 0.03	S	<= 0.06	S	<= 0.06	S	S	<= 0.5	S
32139_7#75	GPS_FR_20330	ERS3863245	ERR3796645	N	France	#c10057	Europe	#ff2722	Grand Est	48.3854	5.48496	-	CNRP/ACTIV		-	2007	Post-PCV7	F	1	-	-	carriage	NP swab	Carriage	-	-	-	-	16	#ca5670	24F	72	2-13-2-4-9-4-1	CC66	2	0	0	<= 0.03	S	S	<= 0.03	S	<= 0.06	S	<= 0.06	S	S	<= 0.5	S
32139_7#77	GPS_FR_48012	ERS3863447	ERR3796647	N	France	#c10057	Europe	#ff2722	Auvergne RhÔøΩne-Alpes	45.5176	4.54255	-	CNRP/ACTIV			2014	Post-PCV13	F	1	-	-	bacteraemia	blood	IPD	-	-	-	-	6	#57a627	24F	162	7-11-10-1-6-8-14	CC156	78	0	0	<= 0.03	S	S	<= 0.03	S	<= 0.06	S	<= 0.06	S	S	<= 0.5	S
32139_7#78	GPS_FR_25548	ERS3863269	ERR3796648	N	France	#c10057	Europe	#ff2722	Ile-de-France	48.6772	2.50266	-	CNRP/ACTIV		-	2007	Post-PCV7	F	11	-	-	Meningitis	CSF	IPD	-	-	-	-	16	#ca5670	24F	72	2-13-2-4-9-4-1	CC66	2	0	0	<= 0.03	S	S	<= 0.03	S	<= 0.06	S	<= 0.06	S	S	<= 0.5	S
32139_7#79	GPS_FR_20366	ERS3863247	ERR3796649	N	France	#c10057	Europe	#ff2722	Ile-de-France	48.6772	2.50266	-	CNRP/ACTIV		-	2007	Post-PCV7	F	1	-	-	carriage	NP swab	Carriage	-	-	-	-	16	#ca5670	24F	72	2-13-2-4-9-4-1	CC66	2	0	0	<= 0.03	S	S	<= 0.03	S	<= 0.06	S	<= 0.06	S	S	<= 0.5	S
32139_7#81	GPS_FR_20443	ERS3863246	ERR3796651	N	France	#c10057	Europe	#ff2722	Grand Est	48.3854	5.48496	-	CNRP/ACTIV		-	2007	Post-PCV7	M	1	-	-	carriage	NP swab	Carriage	-	-	-	-	16	#ca5670	24F	72	2-13-2-4-9-4-1	CC66	2	0	0	<= 0.03	S	S	<= 0.03	S	<= 0.06	S	<= 0.06	S	S	<= 0.5	S
32139_7#83	GPS_FR_48174	ERS3863444	ERR3796653	N	France	#c10057	Europe	#ff2722	Hauts de France	49.9632	2.81877	-	CNRP/ACTIV		-	2014	Post-PCV13	M	1	-	-	bacteraemia	blood	IPD	-	-	-	-	6	#57a627	24F	162	7-11-10-1-6-8-14	CC156	78	0	0	<= 0.03	S	S	<= 0.03	S	<= 0.06	S	<= 0.06	S	S	<= 0.5	S
32139_7#84	GPS_FR_25764	ERS3863292	ERR3796654	N	France	#c10057	Europe	#ff2722	Centre Val de Loire	47.4848	1.68437	-	CNRP/ACTIV		-	2008	Post-PCV7	M	2	-	-	Meningitis	CSF	IPD	-	-	-	-	16	#ca5670	24F	72	2-13-2-4-9-4-1	CC66	2	0	0	<= 0.03	S	S	<= 0.03	S	<= 0.06	S	<= 0.06	S	S	<= 0.5	S
32139_7#86	GPS_FR_48725	ERS3863449	ERR3796656	N	France	#c10057	Europe	#ff2722	Ile-de-France	48.6772	2.50266	-	CNRP/ACTIV		-	2013	Post-PCV13	M	-	6	-	Meningitis	CSF	IPD	-	-	-	-	6	#57a627	24F	162	7-11-10-1-6-8-14	CC156	78	0	0	<= 0.03	S	S	<= 0.03	S	<= 0.06	S	<= 0.06	S	S	<= 0.5	S
32139_7#87	GPS_FR_48369	ERS3863448	ERR3796657	N	France	#c10057	Europe	#ff2722	Pays de Loire	47.3509	-0.22569	-	CNRP/ACTIV		-	2013	Post-PCV13	M	1	-	-	Meningitis	CSF	IPD	-	-	-	-	6	#57a627	24F	162	7-11-10-1-6-8-14	CC156	2	0	0	<= 0.03	S	S	<= 0.03	S	<= 0.06	S	<= 0.06	S	S	<= 0.5	S
32139_7#88	GPS_FR_26741	ERS3863295	ERR3796658	N	France	#c10057	Europe	#ff2722	Normandie	49.1263	-0.07308	-	CNRP/ACTIV		-	2007	Post-PCV7	F	-	10	-	Meningitis	CSF	IPD	-	-	-	-	16	#ca5670	24F	72	2-13-2-4-9-4-1	CC66	2	0	0	<= 0.03	S	S	<= 0.03	S	<= 0.06	S	<= 0.06	S	S	<= 0.5	S
32139_7#9	GPS_FR_13171	ERS3863227	ERR3796579	N	France	#c10057	Europe	#ff2722	Ile-de-France	48.6772	2.50266	-	CNRP/ACTIV		-	2005	Post-PCV7	F	1	-	-	carriage	NP swab	Carriage	-	-	-	-	16	#ca5670	24F	72	2-13-2-4-9-4-1	CC66	2	0	0	<= 0.03	S	S	<= 0.03	S	<= 0.06	S	<= 0.06	S	S	<= 0.5	S
32139_7#91	GPS_FR_48926	ERS3863451	ERR3796661	N	France	#c10057	Europe	#ff2722	Pays de Loire	47.3509	-0.22569	-	CNRP/ACTIV		-	2014	Post-PCV13	M	2	-	-	bacteraemia	blood	IPD	-	-	-	-	6	#57a627	24F	162	7-11-10-1-6-8-14	CC156	78	0	0	<= 0.03	S	S	<= 0.03	S	<= 0.06	S	<= 0.06	S	S	<= 0.5	S
32139_7#92	GPS_FR_26764	ERS3863296	ERR3796662	N	France	#c10057	Europe	#ff2722	Normandie	49.1263	-0.07308	-	CNRP/ACTIV		-	2007	Post-PCV7	M	-	8	-	Meningitis	CSF	IPD	-	-	-	-	16	#ca5670	24F	72	2-13-2-4-9-4-1	CC66	2	0	0	<= 0.03	S	S	<= 0.03	S	<= 0.06	S	<= 0.06	S	S	<= 0.5	S
32139_7#94	GPS_FR_49195	ERS3863453	ERR3796664	N	France	#c10057	Europe	#ff2722	Hauts de France	49.9632	2.81877	-	CNRP/ACTIV		-	2014	Post-PCV13	M	4	-	-	Pneumonia	blood	IPD	-	-	-	-	6	#57a627	24F	162	7-11-10-1-6-8-14	CC156	78	0	0	<= 0.03	S	S	<= 0.03	S	<= 0.06	S	<= 0.06	S	S	<= 0.5	S
32139_7#95	GPS_FR_49194	ERS3863452	ERR3796665	N	France	#c10057	Europe	#ff2722	Ile-de-France	48.6772	2.50266	-	CNRP/ACTIV		-	2014	Post-PCV13	F	3	-	-	Meningitis	blood	IPD	-	-	-	-	6	#57a627	24F	162	7-11-10-1-6-8-14	CC156	78	0	0	<= 0.03	S	S	<= 0.03	S	<= 0.06	S	<= 0.06	S	S	<= 0.5	S
32139_7#96	GPS_FR_26828	ERS3863297	ERR3796666	N	France	#c10057	Europe	#ff2722	Centre Val de Loire	47.4848	1.68437	-	CNRP/ACTIV		-	2008	Post-PCV7	F	1	-	-	Meningitis	CSF	IPD	-	-	-	-	16	#ca5670	24F	72	2-13-2-4-9-4-1	CC66	2	0	0	<= 0.03	S	S	<= 0.03	S	<= 0.06	S	<= 0.06	S	S	<= 0.5	S
32139_7#98	GPS_FR_49466	ERS3863458	ERR3796668	N	France	#c10057	Europe	#ff2722	Ile-de-France	48.6772	2.50266	-	CNRP/ACTIV		-	2014	Post-PCV13	M	1	-	-	carriage	NP swab	Carriage	-	-	-	-	6	#57a627	24F	162	7-11-10-1-6-8-14	CC156	78	0	0	<= 0.03	S	S	<= 0.03	S	<= 0.06	S	<= 0.06	S	S	<= 0.5	S
32139_7#99	GPS_FR_49198	ERS3863454	ERR3796669	N	France	#c10057	Europe	#ff2722	Auvergne RhÔøΩne-Alpes	45.5176	4.54255	-	CNRP/ACTIV			2014	Post-PCV13	F	1	-	-	carriage	NP swab	Carriage	-	-	-	-	6	#57a627	24F	162	7-11-10-1-6-8-14	CC156	78	0	0	<= 0.03	S	S	<= 0.03	S	<= 0.06	S	<= 0.06	S	S	<= 0.5	S
32386_2#102	GPS_FR_57859	ERS3863619	ERR3831146	N	France	#c10057	Europe	#ff2722	Auvergne RhÔøΩne-Alpes	45.5176	4.54255	-	CNRP/ACTIV			2018	Post-PCV13	F	4	-	-	carriage	NP swab	Carriage	-	-	-	-	6	#57a627	24F	162	7-11-10-1-6-8-14	CC156	78	0	0	<= 0.03	S	S	<= 0.03	S	<= 0.06	S	<= 0.06	S	S	<= 0.5	S
32386_2#127	GPS_FR_59450	ERS3863639	ERR3831152	N	France	#c10057	Europe	#ff2722	Ile-de-France	48.6772	2.50266	-	-	CNRP/ACTIV	-	2017	Post-PCV13	M	1	-	-	carriage	NP swab	Carriage	-	-	-	-	6	#57a627	24F	162	7-11-10-1-6-8-14	CC156	78	0	0	<= 0.03	S	S	<= 0.03	S	<= 0.06	S	<= 0.06	S	S	<= 0.5	S
32386_2#2	GPS_FR_55705	ERS3863585	ERR3831121	N	France	#c10057	Europe	#ff2722	Ile-de-France	48.6772	2.50266	-	-	CNRP/ACTIV	-	2017	Post-PCV13	F	-	7	-	carriage	NP swab	Carriage	-	-	-	-	6	#57a627	24F	162	7-11-10-1-6-8-14	CC156	78	0	0	<= 0.03	S	S	<= 0.03	S	<= 0.06	S	<= 0.06	S	S	<= 0.5	S
32386_2#57	GPS_FR_56909	ERS3863604	ERR3831135	N	France	#c10057	Europe	#ff2722	Ile-de-France	48.6772	2.50266	-	-	CNRP/ACTIV	-	2017	Post-PCV13	M	-	12	-	Meningitis	CSF	IPD	-	-	-	-	6	#57a627	24F	162	7-11-10-1-6-8-14	CC156	78	0	0	<= 0.03	S	S	<= 0.03	S	<= 0.06	S	<= 0.06	S	S	<= 0.5	S
32386_2#6	GPS_FR_55706	ERS3863587	ERR3831122	N	France	#c10057	Europe	#ff2722	Ile-de-France	48.6772	2.50266	-	-	CNRP/ACTIV	-	2017	Post-PCV13	M	-	6	-	carriage	NP swab	Carriage	-	-	-	-	44	#b33321	24F	177	7-14-4-12-1-1-14	CC177	1	0	0	<= 0.03	S	S	<= 0.03	S	<= 0.06	S	<= 0.06	S	S	<= 0.5	S
32386_2#61	GPS_FR_56929	ERS3863606	ERR3831136	N	France	#c10057	Europe	#ff2722	Ile-de-France	48.6772	2.50266	-	-	CNRP/ACTIV	-	2017	Post-PCV13	F	4	-	-	carriage	NP swab	Carriage	-	-	-	-	6	#57a627	24F	162	7-11-10-1-6-8-14	CC156	78	0	0	<= 0.03	S	S	<= 0.03	S	<= 0.06	S	<= 0.06	S	S	<= 0.5	S
32386_2#69	GPS_FR_56962	ERS3863609	ERR3831138	N	France	#c10057	Europe	#ff2722	Nouvelle Aquitaine	44.9769	0.40929	-	-	CNRP/ACTIV	-	2017	Post-PCV13	F	15	-	-	Meningitis	CSF	IPD	-	-	-	-	6	#57a627	24F	162	7-11-10-1-6-8-14	CC156	78	0	0	<= 0.03	S	S	<= 0.03	S	<= 0.06	S	<= 0.06	S	S	<= 0.5	S
32386_2#77	GPS_FR_57232	ERS3863610	ERR3831140	N	France	#c10057	Europe	#ff2722	Ile-de-France	48.6772	2.50266	-	-	CNRP/ACTIV	-	2017	Post-PCV13	M	3	-	-	Meningitis	CSF	IPD	-	-	-	-	18	#4cc48c	24F	15	1-5-4-5-5-3-8	CC15	17	31	18	2	R	S	1	S	0.5	I	1	I	S	1	I
32386_2#86	GPS_FR_57697	ERS3863615	ERR3831142	N	France	#c10057	Europe	#ff2722	Provence-Alpes-CÔøΩte d'Azur	44.0544	5.9732	-	-	CNRP/ACTIV	-	2018	Post-PCV13	F	1	-	-	carriage	NP swab	Carriage	-	-	-	-	6	#57a627	24F	162	7-11-10-1-6-8-14	CC156	78	0	0	<= 0.03	S	S	<= 0.03	S	<= 0.06	S	<= 0.06	S	S	<= 0.5	S
32386_2#94	GPS_FR_57789	ERS3863617	ERR3831144	N	France	#c10057	Europe	#ff2722	Hauts de France	49.9632	2.81877	-	-	CNRP/ACTIV	-	2018	Post-PCV13	F	3	-	-	bacteraemia	blood	IPD	-	-	-	-	6	#57a627	24F	162	7-11-10-1-6-8-14	CC156	78	0	0	<= 0.03	S	S	<= 0.03	S	<= 0.06	S	<= 0.06	S	S	<= 0.5	S
9716_7#52	5543385_3418203_1390	ERS215344	ERR311115	Y	Malawi	#e63d2d	Africa	#b98aff	northern	46.8803	-96.7936	Karonga	Karonga Prevention Service	Malawi Liverpool Wellcome Trust	JUL	2009	Pre-PCV	F	-	7.79605	-	carriage	NP swab	Carriage	-	-	-	-	206	#5667a9	24F	5077	58-32-62-10-6-130-9	CC7701	0	0	3	<= 0.03	S	S	<= 0.03	S	<= 0.06	S	<= 0.06	S	S	<= 0.5	S
9950_1#35	2009214597	ERS221713	ERR326359	-	USA	#995300	North America	#7c6e2a	-	40	-100	-	-	CDC	-	-	NA	-	-	-	-	-	-	unknown	-	-	-	-	16	#ca5670	24F	72	2-13-2-4-9-4-1	CC66	2	0	0	<= 0.03	S	S	<= 0.03	S	<= 0.06	S	<= 0.06	S	S	<= 0.5	S
9950_2#42	0718-99	ERS221826	ERR326457	-	USA	#995300	North America	#7c6e2a	Maryland	39.4781	-76.8536	-	-	-	-	-	NA	-	-	-	-	-	-	unknown	-	-	-	-	16	#ca5670	24F	72	2-13-2-4-9-4-1	CC66	2	0	0	<= 0.03	S	S	<= 0.03	S	<= 0.06	S	<= 0.06	S	S	<= 0.5	S
[truncated: 67 more columns]

## Sheet: Global GPSC10
ID	Public name	ERS	ERR	Selection_Random__autocolour	Country	Country__colour	Continent	Continent__colour	Region__autocolour	latitude	longitude	City	Facility where collected	Submitting Institution	Month	Year	PCV_period__autocolour	Gender__autocolour	Age_Years__autocolour	Age_months	Age_days	Disease__autocolour	Source__autocolour	Clinical_manifestation__autocolour	HIV status	Underlying conditions	Phenotypic Serotype Method	Phenotypic Serotype	GPSC	GPSC__colour	in_silico_serotype	in_silico_serotype__colour	ST__autocolour	MLST_profile__autocolour	CC__autocolour	MLST_locus_variant__autocolour	PBP1A	PBP2B	PBP2X	WGS_PEN	WGS_PEN_SIR_Meningitis	WGS_PEN_SIR_Nonmeningitis	WGS_AMO	WGS_AMO_SIR	WGS_MER	WGS_MER_SIR	WGS_TAX	WGS_TAX_SIR_Meningitis	WGS_TAX_SIR_Nonmeningitis
32139_7#235	GPS_FR_53039	ERS3863518	ERR3796805	N	France	#c10057	Europe	#ff2722	Hauts de France	49.9632	2.81877		CNRP/ACTIV			2016	Late_PCV13_period	M	3			Other	blood	IPD			Latex agglutination	24F	10	#dbb532	24F	#019755	4253	12-19-2-17-10-22-14	CC230	ST230-SLV	17	15	367	0.25	R	S	0.25	S	0.12	S	0.12	S	S
32139_7#250	GPS_FR_54042	ERS3863564	ERR3796820	N	France	#c10057	Europe	#ff2722	Hauts de France	49.9632	2.81877		CNRP/ACTIV			2016	Late_PCV13_period	F	1			bacteraemia	blood	IPD			Latex agglutination	24F	10	#dbb532	24F	#019755	4253	12-19-2-17-10-22-14	CC230	ST230-SLV	17	15	367	0.25	R	S	0.25	S	0.12	S	0.12	S	S
32139_7#186	GPS_FR_52040	ERS3863495	ERR3796756	N	France	#c10057	Europe	#ff2722	Hauts de France	49.9632	2.81877		CNRP/ACTIV			2016	Late_PCV13_period	M	1			carriage	NP swab	Carriage			Latex agglutination	24F	10	#dbb532	24F	#019755	4253	12-19-2-17-10-22-14	CC230	ST230-SLV	17	15	367	0.25	R	S	0.25	S	0.12	S	0.12	S	S
32139_7#137	GPS_FR_49943	ERS3863470	ERR3796707	N	France	#c10057	Europe	#ff2722	Hauts de France	49.9632	2.81877		CNRP/ACTIV			2015	Late_PCV13_period	F	2			bacteraemia	blood	IPD			Latex agglutination	24F	10	#dbb532	24F	#019755	4253	12-19-2-17-10-22-14	CC230	ST230-SLV	17	15	367	0.25	R	S	0.25	S	0.12	S	0.12	S	S
32139_7#128	GPS_FR_49787	ERS3863464	ERR3796698	N	France	#c10057	Europe	#ff2722	Provence-Alpes-CÔøΩte d'Azur	44.0544	5.9732		CNRP/ACTIV			2015	Late_PCV13_period	M	0	12		Meningitis	CSF	IPD			Latex agglutination	24F	10	#dbb532	24F	#019755	230	12-19-2-17-6-22-14	CC230	ST230	17	15	22	0.5	R	S	0.12	S	0.12	S	0.12	S	S
32139_7#133	GPS_FR_49934	ERS3863468	ERR3796703	N	France	#c10057	Europe	#ff2722	Hauts de France	49.9632	2.81877		CNRP/ACTIV			2015	Late_PCV13_period	M	1			carriage	NP swab	Carriage			Latex agglutination	24F	10	#dbb532	24F	#019755	4253	12-19-2-17-10-22-14	CC230	ST230-SLV	17	15	367	0.25	R	S	0.25	S	0.12	S	0.12	S	S
32139_7#16	GPS_FR_58388	ERS3863630	ERR3796586	N	France	#c10057	Europe	#ff2722	Occitanie	43.6897	2.25905		CNRP/ACTIV			2018	Late_PCV13_period	M	1			Meningitis	CSF	IPD			Latex agglutination	24F	10	#dbb532	24F	#019755	4677	12-19-2-17-6-8-14	CC230	ST230-SLV	17	15	22	0.5	R	S	0.12	S	0.12	S	0.12	S	S
32139_7#206	GPS_FR_52302	ERS3863509	ERR3796776	N	France	#c10057	Europe	#ff2722	Auvergne RhÔøΩne-Alpes	45.5176	4.54255		CNRP/ACTIV			2016	Late_PCV13_period	M	1			Pneumonia	blood	IPD			Latex agglutination	24F	10	#dbb532	24F	#019755	4253	12-19-2-17-10-22-14	CC230	ST230-SLV	17	15	367	0.25	R	S	0.25	S	0.12	S	0.12	S	S
32386_2#111	GPS_FR_57895	ERS3863621	ERR3831148	N	France	#c10057	Europe	#ff2722	Nouvelle Aquitaine	44.9769	0.40929		CNRP/ACTIV			2018	Late_PCV13_period	M	0	7		carriage	NP swab	Carriage			Latex agglutination	24F	10	#dbb532	24F	#019755	15767	525-19-2-17-10-22-14	CC230	ST230-DLV	17	15	367	0.25	R	S	0.25	S	0.12	S	0.12	S	S
32139_7#305	GPS_FR_54458	ERS3863552	ERR3796875	N	France	#c10057	Europe	#ff2722	Ile-de-France	48.6772	2.50266		CNRP/ACTIV			2016	Late_PCV13_period	M	1			carriage	NP swab	Carriage			Latex agglutination	24F	10	#dbb532	24F	#019755	15755	524-19-2-17-10-22-14	CC230	ST230-DLV	17	15	367	0.25	R	S	0.25	S	0.12	S	0.12	S	S
32139_7#346	GPS_FR_55056	ERS3863570	ERR3796916	N	France	#c10057	Europe	#ff2722	Ile-de-France	48.6772	2.50266		CNRP/ACTIV			2015	Late_PCV13_period	F	0	7		carriage	NP swab	Carriage			Latex agglutination	24F	10	#dbb532	24F	#019755	230	12-19-2-17-6-22-14	CC230	ST230	17	15	22	0.5	R	S	0.12	S	0.12	S	0.12	S	S
32139_7#309	GPS_FR_54556	ERS3863554	ERR3796879	N	France	#c10057	Europe	#ff2722	Hauts de France	49.9632	2.81877		CNRP/ACTIV			2016	Late_PCV13_period	M	5			Meningitis	CSF	IPD			Latex agglutination	24F	10	#dbb532	24F	#019755	4253	12-19-2-17-10-22-14	CC230	ST230-SLV	17	15	367	0.25	R	S	0.25	S	0.12	S	0.12	S	S
32139_7#24	GPS_FR_59275	ERS3863635	ERR3796594	N	France	#c10057	Europe	#ff2722	Grand Est	48.3854	5.48496		CNRP/ACTIV			2018	Late_PCV13_period	M	0	7		carriage	NP swab	Carriage			Latex agglutination	24F	10	#dbb532	24F	#019755	4253	12-19-2-17-10-22-14	CC230	ST230-SLV	17	15	22	0.5	R	S	0.12	S	0.12	S	0.12	S	S
32139_7#371	GPS_FR_55430	ERS3863579	ERR3796941	N	France	#c10057	Europe	#ff2722	Ile-de-France	48.6772	2.50266		CNRP/ACTIV			2016	Late_PCV13_period	M	1			carriage	NP swab	Carriage			Latex agglutination	24F	10	#dbb532	24F	#019755	4253	12-19-2-17-10-22-14	CC230	ST230-SLV	17	15	22	0.5	R	S	0.12	S	0.12	S	0.12	S	S
32139_7#356	GPS_FR_43980	ERS3863383	ERR3796926	N	France	#c10057	Europe	#ff2722	Auvergne RhÔøΩne-Alpes	45.5176	4.54255		CNRP/ACTIV			2012	Early_PCV13_period	F	1			Pneumonia	blood	IPD			Latex agglutination	24F	10	#dbb532	24F	#019755	4253	12-19-2-17-10-22-14	CC230	ST230-SLV	17	15	367	0.25	R	S	0.25	S	0.12	S	0.12	S	S
32139_7#76	GPS_FR_47590	ERS3863440	ERR3796646	N	France	#c10057	Europe	#ff2722	Ile-de-France	48.6772	2.50266		CNRP/ACTIV			2014	Early_PCV13_period	M	2			carriage	NP swab	Carriage			Latex agglutination	24F	10	#dbb532	24F	#019755	4253	12-19-2-17-10-22-14	CC230	ST230-SLV	17	15	22	0.5	R	S	0.12	S	0.12	S	0.12	S	S
32139_7#179	GPS_FR_37384	ERS3863293	ERR3796749	N	France	#c10057	Europe	#ff2722	Ile-de-France	48.6772	2.50266		CNRP/ACTIV			2010	Generalised_PCV7	F	1			carriage	NP swab	Carriage			Latex agglutination	24F	10	#dbb532	24F	#019755	4253	12-19-2-17-10-22-14	CC230	ST230-SLV	17	15	22	0.5	R	S	0.12	S	0.12	S	0.12	S	S
32386_2#119	GPS_FR_58394	ERS3863631	ERR3831150	N	France	#c10057	Europe	#ff2722	Hauts de France	49.9632	2.81877		CNRP/ACTIV			2018	Late_PCV13_period	M	2			Meningitis	CSF	IPD			Latex agglutination	24F	10	#dbb532	24F	#019755	4253	12-19-2-17-10-22-14	CC230	ST230-SLV	17	15	367	0.25	R	S	0.25	S	0.12	S	0.12	S	S
32139_7#243	GPS_FR_53337	ERS3863522	ERR3796813	N	France	#c10057	Europe	#ff2722	Ile-de-France	48.6772	2.50266		CNRP/ACTIV			2014	Early_PCV13_period	M	0	9		carriage	NP swab	Carriage			Latex agglutination	24F	10	#dbb532	24F	#019755	4253	12-19-2-17-10-22-14	CC230	ST230-SLV	17	15	22	0.5	R	S	0.12	S	0.12	S	0.12	S	S
32139_7#166	GPS_FR_51691	ERS3863488	ERR3796736	N	France	#c10057	Europe	#ff2722	Ile-de-France	48.6772	2.50266		CNRP/ACTIV			2015	Late_PCV13_period	M	4			bacteraemia	blood	IPD			Latex agglutination	24F	10	#dbb532	24F	#019755	230	12-19-2-17-6-22-14	CC230	ST230	17	15	22	0.5	R	S	0.12	S	0.12	S	0.12	S	S
32386_2#22	GPS_FR_55985	ERS3863591	ERR3831126	N	France	#c10057	Europe	#ff2722	Hauts de France	49.9632	2.81877		CNRP/ACTIV			2016	Late_PCV13_period	F	1			Meningitis	CSF	IPD			Latex agglutination	24F	10	#dbb532	24F	#019755	4253	12-19-2-17-10-22-14	CC230	ST230-SLV	17	15	367	0.25	R	S	0.25	S	0.12	S	0.12	S	S
32386_2#82	GPS_FR_57241	ERS3863613	ERR3831141	N	France	#c10057	Europe	#ff2722	Ile-de-France	48.6772	2.50266		CNRP/ACTIV			2017	Late_PCV13_period	M	2			Meningitis	CSF	IPD			Latex agglutination	24F	10	#dbb532	24F	#019755	4253	12-19-2-17-10-22-14	CC230	ST230-SLV	17	15	367	0.25	R	S	0.25	S	0.12	S	0.12	S	S
32139_7#283	GPS_FR_54230	ERS3863541	ERR3796853	N	France	#c10057	Europe	#ff2722	Pays de Loire	47.3509	-0.22569		CNRP/ACTIV			2016	Late_PCV13_period	M	0	10		carriage	NP swab	Carriage			Latex agglutination	24F	10	#dbb532	24F	#019755	230	12-19-2-17-6-22-14	CC230	ST230	17	15	22	0.5	R	S	0.12	S	0.12	S	0.12	S	S
32139_7#80	GPS_FR_47596	ERS3863441	ERR3796650	N	France	#c10057	Europe	#ff2722	Hauts de France	49.9632	2.81877		CNRP/ACTIV			2014	Early_PCV13_period	M	3			Meningitis	CSF	IPD			Latex agglutination	24F	10	#dbb532	24F	#019755	4253	12-19-2-17-10-22-14	CC230	ST230-SLV	17	15	22	0.5	R	S	0.12	S	0.12	S	0.12	S	S
32139_7#82	GPS_FR_47743	ERS3863445	ERR3796652	N	France	#c10057	Europe	#ff2722	Ile-de-France	48.6772	2.50266		CNRP/ACTIV			2014	Early_PCV13_period	F	0	11		Meningitis	CSF	IPD			Latex agglutination	24F	10	#dbb532	24F	#019755	4253	12-19-2-17-10-22-14	CC230	ST230-SLV	17	15	22	0.5	R	S	0.12	S	0.12	S	0.12	S	S
32139_7#4	GPS_FR_58150	ERS3863626	ERR3796574	N	France	#c10057	Europe	#ff2722	Auvergne RhÔøΩne-Alpes	45.5176	4.54255		CNRP/ACTIV			2018	Late_PCV13_period	M	4			Meningitis	CSF	IPD			Latex agglutination	24F	10	#dbb532	24F	#019755	4677	12-19-2-17-6-8-14	CC230	ST230-SLV	17	15	22	0.5	R	S	0.12	S	0.12	S	0.12	S	S
32139_7#101	GPS_FR_22984	ERS3863254	ERR3796671	N	France	#c10057	Europe	#ff2722	Ile-de-France	48.6772	2.50266		CNRP/ACTIV			2007	Generalised_PCV7	F	1			carriage	NP swab	Carriage			Latex agglutination	24F	10	#dbb532	24F	#019755	4253	12-19-2-17-10-22-14	CC230	ST230-SLV	17	15	22	0.5	R	S	0.12	S	0.12	S	0.12	S	S
32139_7#307	GPS_FR_54499	ERS3863553	ERR3796877	N	France	#c10057	Europe	#ff2722	Ile-de-France	48.6772	2.50266		CNRP/ACTIV			2016	Late_PCV13_period	F	1			Other	blood	IPD			Latex agglutination	24F	10	#dbb532	24F	#019755	230	12-19-2-17-6-22-14	CC230	ST230	17	15	22	0.5	R	S	0.12	S	0.12	S	0.12	S	S
32139_7#315	GPS_FR_54849	ERS3863566	ERR3796885	N	France	#c10057	Europe	#ff2722	Normandie	49.1263	-0.07308		CNRP/ACTIV			2016	Late_PCV13_period	M	0	10		Meningitis	CSF	IPD			Latex agglutination	24F	10	#dbb532	24F	#019755	4253	12-19-2-17-10-22-14	CC230	ST230-SLV	17	15	22	0.5	R	S	0.12	S	0.12	S	0.12	S	S
32139_7#224	GPS_FR_52868	ERS3863514	ERR3796794	N	France	#c10057	Europe	#ff2722	Ile-de-France	48.6772	2.50266		CNRP/ACTIV			2015	Late_PCV13_period	F	1			Meningitis	CSF	IPD			Latex agglutination	24F	10	#dbb532	24F	#019755	4253	12-19-2-17-10-22-14	CC230	ST230-SLV	17	15	22	0.5	R	S	0.12	S	0.12	S	0.12	S	S
32139_7#33	GPS_FR_59655	ERS3863638	ERR3796603	N	France	#c10057	Europe	#ff2722	Nouvelle Aquitaine	44.9769	0.40929		CNRP/ACTIV			2018	Late_PCV13_period	F	1			carriage	NP swab	Carriage			Latex agglutination	24F	10	#dbb532	24F	#019755	4253	12-19-2-17-10-22-14	CC230	ST230-SLV	17	15	22	0.5	R	S	0.12	S	0.12	S	0.12	S	S
32139_7#140	GPS_FR_50728	ERS3863482	ERR3796710	N	France	#c10057	Europe	#ff2722	Hauts de France	49.9632	2.81877		CNRP/ACTIV			2015	Late_PCV13_period	F	1			Meningitis	CSF	IPD			Latex agglutination	24F	10	#dbb532	24F	#019755	4677	12-19-2-17-6-8-14	CC230	ST230-SLV	17	15	22	0.5	R	S	0.12	S	0.12	S	0.12	S	S
32139_7#354	GPS_FR_56787	ERS3863601	ERR3796924	N	France	#c10057	Europe	#ff2722	Ile-de-France	48.6772	2.50266		CNRP/ACTIV			2017	Late_PCV13_period	M	3			Meningitis	blood	IPD			Latex agglutination	24F	10	#dbb532	24F	#019755	15759	12-19-2-17-665-22-14	CC230	ST230-SLV	17	15	NEW	2	R	S	0.5	S	0.25	S	4	R	R
32139_7#25	GPS_FR_59420	ERS3863634	ERR3796595	N	France	#c10057	Europe	#ff2722	Ile-de-France	48.6772	2.50266		CNRP/ACTIV			2018	Late_PCV13_period	F	1			carriage	NP swab	Carriage			Latex agglutination	24F	10	#dbb532	24F	#019755	4253	12-19-2-17-10-22-14	CC230	ST230-SLV	17	15	22	0.5	R	S	0.12	S	0.12	S	0.12	S	S
32139_7#254	GPS_FR_54043	ERS3863567	ERR3796824	N	France	#c10057	Europe	#ff2722	Hauts de France	49.9632	2.81877		CNRP/ACTIV			2016	Late_PCV13_period	M	1			Meningitis	CSF	IPD			Latex agglutination	24F	10	#dbb532	24F	#019755	4253	12-19-2-17-10-22-14	CC230	ST230-SLV	17	15	367	0.25	R	S	0.25	S	0.12	S	0.12	S	S
32139_7#262	GPS_FR_54061	ERS3863535	ERR3796832	N	France	#c10057	Europe	#ff2722	Ile-de-France	48.6772	2.50266		CNRP/ACTIV			2016	Late_PCV13_period	M	2			Other	blood	IPD			Latex agglutination	24F	10	#dbb532	24F	#019755	230	12-19-2-17-6-22-14	CC230	ST230	17	15	22	0.5	R	S	0.12	S	0.12	S	0.12	S	S
32139_7#266	GPS_FR_54087	ERS3863536	ERR3796836	N	France	#c10057	Europe	#ff2722	Auvergne RhÔøΩne-Alpes	45.5176	4.54255		CNRP/ACTIV			2016	Late_PCV13_period	M	0	9		carriage	NP swab	Carriage			Latex agglutination	24F	10	#dbb532	24F	#019755	4677	12-19-2-17-6-8-14	CC230	ST230-SLV	17	15	22	0.5	R	S	0.12	S	0.12	S	0.12	S	S
32139_7#338	GPS_FR_54907	ERS3863568	ERR3796908	N	France	#c10057	Europe	#ff2722	Hauts de France	49.9632	2.81877		CNRP/ACTIV			2017	Late_PCV13_period	F	0	4		Meningitis	CSF	IPD			Latex agglutination	24F	10	#dbb532	24F	#019755	4677	12-19-2-17-6-8-14	CC230	ST230-SLV	17	15	22	0.5	R	S	0.12	S	0.12	S	0.12	S	S
32139_7#374	GPS_FR_57902	ERS3863623	ERR3796944	N	France	#c10057	Europe	#ff2722	Ile-de-France	48.6772	2.50266		CNRP/ACTIV			2018	Late_PCV13_period	M	0	9		carriage	NP swab	Carriage			Latex agglutination	24F	10	#dbb532	24F	#019755	4253	12-19-2-17-10-22-14	CC230	ST230-SLV	17	15	22	0.5	R	S	0.12	S	0.12	S	0.12	S	S
32139_7#102	GPS_FR_49658	ERS3863459	ERR3796672	N	France	#c10057	Europe	#ff2722	Auvergne RhÔøΩne-Alpes	45.5176	4.54255		CNRP/ACTIV			2014	Early_PCV13_period	M	0	3		bacteraemia	blood	IPD			Latex agglutination	24F	10	#dbb532	24F	#019755	4253	12-19-2-17-10-22-14	CC230	ST230-SLV	17	15	22	0.5	R	S	0.12	S	0.12	S	0.12	S	S
32139_7#384	GPS_FR_44455	ERS3863397	ERR3796954	N	France	#c10057	Europe	#ff2722	Ile-de-France	48.6772	2.50266		CNRP/ACTIV			2013	Early_PCV13_period	F	1			Meningitis	CSF	IPD			Latex agglutination	24F	10	#dbb532	24F	#019755	4253	12-19-2-17-10-22-14	CC230	ST230-SLV	17	15	22	0.5	R	S	0.12	S	0.12	S	0.12	S	S
32139_7#351	GPS_FR_55065	ERS3863572	ERR3796921	N	France	#c10057	Europe	#ff2722	Ile-de-France	48.6772	2.50266		CNRP/ACTIV			2016	Late_PCV13_period	M	0	8		carriage	NP swab	Carriage			Latex agglutination	24F	10	#dbb532	24F	#019755	4253	12-19-2-17-10-22-14	CC230	ST230-SLV	17	15	22	0.5	R	S	0.12	S	0.12	S	0.12	S	S
32139_7#106	GPS_FR_49667	ERS3863462	ERR3796676	N	France	#c10057	Europe	#ff2722	Auvergne RhÔøΩne-Alpes	45.5176	4.54255		CNRP/ACTIV			2014	Early_PCV13_period	F	2			bacteraemia	blood	IPD			Latex agglutination	24F	10	#dbb532	24F	#019755	4253	12-19-2-17-10-22-14	CC230	ST230-SLV	17	15	22	0.5	R	S	0.12	S	0.12	S	0.12	S	S
32386_2#39	GPS_FR_56595	ERS3863597	ERR3831130	N	France	#c10057	Europe	#ff2722	Bourgogne Franche-ComtÔøΩ	47.2343	4.80681		CNRP/ACTIV			2017	Late_PCV13_period	F	1			carriage	NP swab	Carriage			Latex agglutination	24F	10	#dbb532	24F	#019755	4677	12-19-2-17-6-8-14	CC230	ST230-SLV	17	15	22	0.5	R	S	0.12	S	0.12	S	0.12	S	S
32139_7#170	GPS_FR_51759	ERS3863494	ERR3796740	N	France	#c10057	Europe	#ff2722	Grand Est	48.3854	5.48496		CNRP/ACTIV			2015	Late_PCV13_period	F	1			carriage	NP swab	Carriage			Latex agglutination	24F	10	#dbb532	24F	#019755	4253	12-19-2-17-10-22-14	CC230	ST230-SLV	17	15	22	0.5	R	S	0.12	S	0.12	S	0.12	S	S
32139_7#227	GPS_FR_52885	ERS3863515	ERR3796797	N	France	#c10057	Europe	#ff2722	Ile-de-France	48.6772	2.50266		CNRP/ACTIV			2015	Late_PCV13_period	F	2			bacteraemia	blood	IPD			Latex agglutination	24F	10	#dbb532	24F	#019755	4253	12-19-2-17-10-22-14	CC230	ST230-SLV	17	15	22	0.5	R	S	0.12	S	0.12	S	0.12	S	S
32139_7#72	GPS_FR_47572	ERS3863442	ERR3796642	N	France	#c10057	Europe	#ff2722	Bourgogne Franche-ComtÔøΩ	47.2343	4.80681		CNRP/ACTIV			2014	Early_PCV13_period	F	2			Meningitis	CSF	IPD			Latex agglutination	24F	10	#dbb532	24F	#019755	15585	12-19-2-17-10-6-14	CC230	ST230-DLV	17	15	77	0.25	R	S	0.12	S	0.12	S	0.12	S	S
32139_7#8	GPS_FR_58188	ERS3863627	ERR3796578	N	France	#c10057	Europe	#ff2722	Hauts de France	49.9632	2.81877		CNRP/ACTIV			2018	Late_PCV13_period	M	0	5		Meningitis	CSF	IPD			Latex agglutination	24F	10	#dbb532	24F	#019755	15767	525-19-2-17-10-22-14	CC230	ST230-DLV	17	15	367	0.25	R	S	0.25	S	0.12	S	0.12	S	S
32386_2#35	GPS_FR_56563	ERS3863595	ERR3831129	N	France	#c10057	Europe	#ff2722	Grand Est	48.3854	5.48496		CNRP/ACTIV			2017	Late_PCV13_period	F	1			carriage	NP swab	Carriage			Latex agglutination	24F	10	#dbb532	24F	#019755	4253	12-19-2-17-10-22-14	CC230	ST230-SLV	17	15	367	0.25	R	S	0.25	S	0.12	S	0.12	S	S
32386_2#115	GPS_FR_58331	ERS3863629	ERR3831149	N	France	#c10057	Europe	#ff2722	Occitanie	43.6897	2.25905		CNRP/ACTIV			2017	Late_PCV13_period	M	0	9		Meningitis	CSF	IPD			Latex agglutination	24F	10	#dbb532	24F	#019755	4253	12-19-2-17-10-22-14	CC230	ST230-SLV	17	15	22	0.5	R	S	0.12	S	0.12	S	0.12	S	S
32139_7#279	GPS_FR_54188	ERS3863542	ERR3796849	N	France	#c10057	Europe	#ff2722	Ile-de-France	48.6772	2.50266		CNRP/ACTIV			2016	Late_PCV13_period	M	0	7		carriage	NP swab	Carriage			Latex agglutination	24F	10	#dbb532	24F	#019755	4253	12-19-2-17-10-22-14	CC230	ST230-SLV	17	15	8	2	R	S	0.5	S	0.25	S	0.5	S	S
32139_7#316	GPS_FR_43463	ERS3863372	ERR3796886	N	France	#c10057	Europe	#ff2722	Grand Est	48.3854	5.48496		CNRP/ACTIV			2011	Early_PCV13_period	F	1			Other	blood	IPD			Latex agglutination	24F	10	#dbb532	24F	#019755	230	12-19-2-17-6-22-14	CC230	ST230	17	15	22	0.5	R	S	0.12	S	0.12	S	0.12	S	S
32139_7#196	GPS_FR_52147	ERS3863501	ERR3796766	N	France	#c10057	Europe	#ff2722	Hauts de France	49.9632	2.81877		CNRP/ACTIV			2016	Late_PCV13_period	M	1			Pneumonia	blood	IPD			Latex agglutination	24F	10	#dbb532	24F	#019755	230	12-19-2-17-6-22-14	CC230	ST230	17	15	22	0.5	R	S	0.12	S	0.12	S	0.12	S	S
32386_2#18	GPS_FR_55956	ERS3863589	ERR3831125	N	France	#c10057	Europe	#ff2722	Ile-de-France	48.6772	2.50266		CNRP/ACTIV			2016	Late_PCV13_period	F	5	11		Pneumonia	blood	IPD			Latex agglutination	24F	10	#dbb532	24F	#019755	4253	12-19-2-17-10-22-14	CC230	ST230-SLV	17	15	22	0.5	R	S	0.12	S	0.12	S	0.12	S	S
32139_7#370	GPS_FR_57867	ERS3863622	ERR3796940	N	France	#c10057	Europe	#ff2722	Nouvelle Aquitaine	44.9769	0.40929		CNRP/ACTIV			2018	Late_PCV13_period	F	1			carriage	NP swab	Carriage			Latex agglutination	24F	10	#dbb532	24F	#019755	4253	12-19-2-17-10-22-14	CC230	ST230-SLV	17	15	8	2	R	S	0.5	S	0.25	S	0.5	S	S
32139_7#298	GPS_FR_54431	ERS3863549	ERR3796868	N	France	#c10057	Europe	#ff2722	Nouvelle Aquitaine	44.9769	0.40929		CNRP/ACTIV			2016	Late_PCV13_period	M	0	11		carriage	NP swab	Carriage			Latex agglutination	24F	10	#dbb532	24F	#019755	15587	12-14-2-17-10-1-14	CC230	ST230-TLV	17	15	43	1	R	S	0.5	S	0.25	S	0.5	S	S
32139_7#325	GPS_FR_55544	ERS3863582	ERR3796895	N	France	#c10057	Europe	#ff2722	Ile-de-France	48.6772	2.50266		CNRP/ACTIV			2015	Late_PCV13_period	F	1			carriage	NP swab	Carriage			Latex agglutination	24F	10	#dbb532	24F	#019755	4253	12-19-2-17-10-22-14	CC230	ST230-SLV	17	15	22	0.5	R	S	0.12	S	0.12	S	0.12	S	S
32139_7#355	GPS_FR_55096	ERS3863573	ERR3796925	N	France	#c10057	Europe	#ff2722	Ile-de-France	48.6772	2.50266		CNRP/ACTIV			2016	Late_PCV13_period	F	4			carriage	NP swab	Carriage			Latex agglutination	24F	10	#dbb532	24F	#019755	4253	12-19-2-17-10-22-14	CC230	ST230-SLV	17	15	22	0.5	R	S	0.12	S	0.12	S	0.12	S	S
32139_7#237	GPS_FR_53895	ERS3863534	ERR3796807	N	France	#c10057	Europe	#ff2722	Auvergne RhÔøΩne-Alpes	45.5176	4.54255		CNRP/ACTIV			2016	Late_PCV13_period	F	0	7		bacteraemia	blood	IPD			Latex agglutination	24F	10	#dbb532	24F	#019755	4677	12-19-2-17-6-8-14	CC230	ST230-SLV	17	15	22	0.5	R	S	0.12	S	0.12	S	0.12	S	S
32139_7#337	GPS_FR_56242	ERS3863593	ERR3796907	N	France	#c10057	Europe	#ff2722	Ile-de-France	48.6772	2.50266		CNRP/ACTIV			2016	Late_PCV13_period	F	1			Pneumonia	blood	IPD			Latex agglutination	24F	10	#dbb532	24F	#019755	4253	12-19-2-17-10-22-14	CC230	ST230-SLV	17	15	22	0.5	R	S	0.12	S	0.12	S	0.12	S	S
32386_2#56	GPS_FR_56833	ERS3863603	ERR3831134	N	France	#c10057	Europe	#ff2722	Auvergne RhÔøΩne-Alpes	45.5176	4.54255		CNRP/ACTIV			2017	Late_PCV13_period	M	1			carriage	NP swab	Carriage			Latex agglutination	24F	10	#dbb532	24F	#019755	4677	12-19-2-17-6-8-14	CC230	ST230-SLV	17	15	22	0.5	R	S	0.12	S	0.12	S	0.12	S	S
32386_2#65	GPS_FR_56930	ERS3863607	ERR3831137	N	France	#c10057	Europe	#ff2722	Ile-de-France	48.6772	2.50266		CNRP/ACTIV			2017	Late_PCV13_period	F	5			carriage	NP swab	Carriage			Latex agglutination	24F	10	#dbb532	24F	#019755	4253	12-19-2-17-10-22-14	CC230	ST230-SLV	17	15	NEW	0.25	R	S	0.25	S	0.12	S	0.12	S	S
32139_7#122	GPS_FR_23224	ERS3863261	ERR3796692	N	France	#c10057	Europe	#ff2722	Grand Est	48.3854	5.48496		CNRP/ACTIV			2008	Generalised_PCV7	M	1			carriage	NP swab	Carriage			Latex agglutination	24F	10	#dbb532	24F	#019755	230	12-19-2-17-6-22-14	CC230	ST230	17	15	22	0.5	R	S	0.12	S	0.12	S	0.12	S	S
32139_7#219	GPS_FR_52704	ERS3863511	ERR3796789	N	France	#c10057	Europe	#ff2722	Ile-de-France	48.6772	2.50266		CNRP/ACTIV			2015	Late_PCV13_period	F	1			Pneumonia	blood	IPD			Latex agglutination	24F	10	#dbb532	24F	#019755	230	12-19-2-17-6-22-14	CC230	ST230	17	15	22	0.5	R	S	0.12	S	0.12	S	0.12	S	S
32139_7#160	GPS_FR_50848	ERS3863487	ERR3796730	N	France	#c10057	Europe	#ff2722	Ile-de-France	48.6772	2.50266		CNRP/ACTIV			2015	Late_PCV13_period	M	1			Pneumonia	blood	IPD			Latex agglutination	24F	10	#dbb532	24F	#019755	4253	12-19-2-17-10-22-14	CC230	ST230-SLV	17	15	367	0.25	R	S	0.25	S	0.12	S	0.12	S	S
32139_7#192	GPS_FR_37361	ERS3863290	ERR3796762	N	France	#c10057	Europe	#ff2722	Ile-de-France	48.6772	2.50266		CNRP/ACTIV			2010	Generalised_PCV7	M	1			carriage	NP swab	Carriage			Latex agglutination	24F	10	#dbb532	24F	#019755	4253	12-19-2-17-10-22-14	CC230	ST230-SLV	17	15	22	0.5	R	S	0.12	S	0.12	S	0.12	S	S
32139_7#345	GPS_FR_56677	ERS3863596	ERR3796915	N	France	#c10057	Europe	#ff2722	Nouvelle Aquitaine	44.9769	0.40929		CNRP/ACTIV			2017	Late_PCV13_period	F	1			carriage	NP swab	Carriage			Latex agglutination	24F	10	#dbb532	24F	#019755	4253	12-19-2-17-10-22-14	CC230	ST230-SLV	17	15	22	0.5	R	S	0.12	S	0.12	S	0.12	S	S
32386_2#135	GPS_FR_59677	ERS3863640	ERR3831154	N	France	#c10057	Europe	#ff2722	Ile-de-France	48.6772	2.50266		CNRP/ACTIV			2018	Late_PCV13_period	F	0	10		carriage	NP swab	Carriage			Latex agglutination	24F	10	#dbb532	24F	#019755	4253	12-19-2-17-10-22-14	CC230	ST230-SLV	17	15	NEW	0.25	R	S	0.25	S	0.12	S	0.12	S	S
32139_7#195	GPS_FR_52210	ERS3863505	ERR3796765	N	France	#c10057	Europe	#ff2722	Grand Est	48.3854	5.48496		CNRP/ACTIV			2014	Early_PCV13_period	F	1			bacteraemia	blood	IPD			Latex agglutination	24F	10	#dbb532	24F	#019755	4253	12-19-2-17-10-22-14	CC230	ST230-SLV	17	15	22	0.5	R	S	0.12	S	0.12	S	0.12	S	S
32139_7#288	GPS_FR_54266	ERS3863543	ERR3796858	N	France	#c10057	Europe	#ff2722	Normandie	49.1263	-0.07308		CNRP/ACTIV			2016	Late_PCV13_period	M	0	4		Meningitis	CSF	IPD			Latex agglutination	24F	10	#dbb532	24F	#019755	4677	12-19-2-17-6-8-14	CC230	ST230-SLV	17	15	22	0.5	R	S	0.12	S	0.12	S	0.12	S	S
32139_7#93	GPS_FR_22426	ERS3863251	ERR3796663	N	France	#c10057	Europe	#ff2722	Occitanie	43.6897	2.25905		CNRP/ACTIV			2007	Generalised_PCV7	M	1			Meningitis	CSF	IPD			Latex agglutination	24F	10	#dbb532	24F	#019755	230	12-19-2-17-6-22-14	CC230	ST230	17	15	22	0.5	R	S	0.12	S	0.12	S	0.12	S	S
32139_7#311	GPS_FR_54610	ERS3863555	ERR3796881	N	France	#c10057	Europe	#ff2722	Ile-de-France	48.6772	2.50266		CNRP/ACTIV			2017	Late_PCV13_period	F	5			carriage	NP swab	Carriage			Latex agglutination	24F	10	#dbb532	24F	#019755	4253	12-19-2-17-10-22-14	CC230	ST230-SLV	17	15	367	0.25	R	S	0.25	S	0.12	S	0.12	S	S
32139_7#13	GPS_FR_13401	ERS3863230	ERR3796583	N	France	#c10057	Europe	#ff2722	Auvergne RhÔøΩne-Alpes	45.5176	4.54255		CNRP/ACTIV			2005	Targeted_PCV7	F	1			carriage	NP swab	Carriage			Latex agglutination	24F	10	#dbb532	24F	#019755	230	12-19-2-17-6-22-14	CC230	ST230	17	15	22	0.5	R	S	0.12	S	0.12	S	0.12	S	S
32139_7#169	GPS_FR_51718	ERS3863490	ERR3796739	N	France	#c10057	Europe	#ff2722	Provence-Alpes-CÔøΩte d'Azur	44.0544	5.9732		CNRP/ACTIV			2015	Late_PCV13_period	M	3			Pneumonia	blood	IPD			Latex agglutination	24F	10	#dbb532	24F	#019755	4253	12-19-2-17-10-22-14	CC230	ST230-SLV	17	15	367	0.25	R	S	0.25	S	0.12	S	0.12	S	S
32139_7#20	GPS_FR_59217	ERS3863633	ERR3796590	N	France	#c10057	Europe	#ff2722	Nouvelle Aquitaine	44.9769	0.40929		CNRP/ACTIV			2018	Late_PCV13_period	F	5			carriage	NP swab	Carriage			Latex agglutination	24F	10	#dbb532	24F	#019755	4253	12-19-2-17-10-22-14	CC230	ST230-SLV	17	15	22	0.5	R	S	0.12	S	0.12	S	0.12	S	S
32139_7#189	GPS_FR_38600	ERS3863320	ERR3796759	N	France	#c10057	Europe	#ff2722	Ile-de-France	48.6772	2.50266		CNRP/ACTIV			2010	Generalised_PCV7	M	0	7		carriage	NP swab	Carriage			Latex agglutination	24F	10	#dbb532	24F	#019755	4253	12-19-2-17-10-22-14	CC230	ST230-SLV	17	15	8	2	R	S	0.5	S	0.25	S	0.5	S	S
32139_7#333	GPS_FR_55672	ERS3863584	ERR3796903	N	France	#c10057	Europe	#ff2722	Ile-de-France	48.6772	2.50266		CNRP/ACTIV			2015	Late_PCV13_period	F	1			carriage	NP swab	Carriage			Latex agglutination	24F	10	#dbb532	24F	#019755	4253	12-19-2-17-10-22-14	CC230	ST230-SLV	17	15	22	0.5	R	S	0.12	S	0.12	S	0.12	S	S
32386_2#10	GPS_FR_55714	ERS3863588	ERR3831123	N	France	#c10057	Europe	#ff2722	Bretagne	47.0028	1.68221		CNRP/ACTIV			2017	Late_PCV13_period	M	2			Meningitis	CSF	IPD			Latex agglutination	24F	10	#dbb532	24F	#019755	4253	12-19-2-17-10-22-14	CC230	ST230-SLV	17	15	22	0.5	R	S	0.12	S	0.12	S	0.12	S	S
32139_7#144	GPS_FR_50742	ERS3863483	ERR3796714	N	France	#c10057	Europe	#ff2722	Ile-de-France	48.6772	2.50266		CNRP/ACTIV			2015	Late_PCV13_period	F	2			Pneumonia	blood	IPD			Latex agglutination	24F	10	#dbb532	24F	#019755	4266	2-19-2-17-10-22-14	CC230	ST230-DLV	17	15	22	0.5	R	S	0.12	S	0.12	S	0.12	S	S
32139_7#319	GPS_FR_55080	ERS3863574	ERR3796889	N	France	#c10057	Europe	#ff2722	Ile-de-France	48.6772	2.50266		CNRP/ACTIV			2015	Late_PCV13_period	M	1			carriage	NP swab	Carriage			Latex agglutination	24F	10	#dbb532	24F	#019755	4253	12-19-2-17-10-22-14	CC230	ST230-SLV	17	15	22	0.5	R	S	0.12	S	0.12	S	0.12	S	S
32139_7#258	GPS_FR_53489	ERS3863527	ERR3796828	N	France	#c10057	Europe	#ff2722	Ile-de-France	48.6772	2.50266		CNRP/ACTIV			2014	Early_PCV13_period	M	1			carriage	NP swab	Carriage			Latex agglutination	24F	10	#dbb532	24F	#019755	4253	12-19-2-17-10-22-14	CC230	ST230-SLV	17	15	22	0.5	R	S	0.12	S	0.12	S	0.12	S	S
32139_7#282	GPS_FR_54160	ERS3863537	ERR3796852	N	France	#c10057	Europe	#ff2722	Ile-de-France	48.6772	2.50266		CNRP/ACTIV			2016	Late_PCV13_period	M	1			bacteraemia	blood	IPD			Latex agglutination	24F	10	#dbb532	24F	#019755	4253	12-19-2-17-10-22-14	CC230	ST230-SLV	17	15	22	0.5	R	S	0.12	S	0.12	S	0.12	S	S
32139_7#32	GPS_FR_45895	ERS3863420	ERR3796602	N	France	#c10057	Europe	#ff2722	Hauts de France	49.9632	2.81877		CNRP/ACTIV			2012	Early_PCV13_period	F	1			bacteraemia	blood	IPD			Latex agglutination	24F	10	#dbb532	24F	#019755	4253	12-19-2-17-10-22-14	CC230	ST230-SLV	17	15	8	2	R	S	0.5	S	0.25	S	0.5	S	S
32139_7#239	GPS_FR_53189	ERS3863521	ERR3796809	N	France	#c10057	Europe	#ff2722	Normandie	49.1263	-0.07308		CNRP/ACTIV			2016	Late_PCV13_period	M	0	6		bacteraemia	blood	IPD			Latex agglutination	24F	10	#dbb532	24F	#019755	4253	12-19-2-17-10-22-14	CC230	ST230-SLV	17	15	367	0.25	R	S	0.25	S	0.12	S	0.12	S	S
32139_7#272	GPS_FR_41509	ERS3863348	ERR3796842	N	France	#c10057	Europe	#ff2722	Ile-de-France	48.6772	2.50266		CNRP/ACTIV			2012	Early_PCV13_period	F	1			Pneumonia	blood	IPD			Latex agglutination	24F	10	#dbb532	24F	#019755	8857	12-19-2-17-6-512-14	CC230	ST230-SLV	17	15	22	0.5	R	S	0.12	S	0.12	S	0.12	S	S
32139_7#329	GPS_FR_55576	ERS3863583	ERR3796899	N	France	#c10057	Europe	#ff2722	Ile-de-France	48.6772	2.50266		CNRP/ACTIV			2016	Late_PCV13_period	F	0	6		carriage	NP swab	Carriage			Latex agglutination	24F	10	#dbb532	24F	#019755	4253	12-19-2-17-10-22-14	CC230	ST230-SLV	17	15	22	0.5	R	S	0.12	S	0.12	S	0.12	S	S
32139_7#61	GPS_FR_47344	ERS3863437	ERR3796631	N	France	#c10057	Europe	#ff2722	Provence-Alpes-CÔøΩte d'Azur	44.0544	5.9732		CNRP/ACTIV			2014	Early_PCV13_period	F	1			carriage	NP swab	Carriage			Latex agglutination	24F	10	#dbb532	24F	#019755	4677	12-19-2-17-6-8-14	CC230	ST230-SLV	17	15	22	0.5	R	S	0.12	S	0.12	S	0.12	S	S
32139_7#97	GPS_FR_22983	ERS3863255	ERR3796667	N	France	#c10057	Europe	#ff2722	Ile-de-France	48.6772	2.50266		CNRP/ACTIV			2007	Generalised_PCV7	M	1			carriage	NP swab	Carriage			Latex agglutination	24F	10	#dbb532	24F	#019755	4253	12-19-2-17-10-22-14	CC230	ST230-SLV	17	15	22	0.5	R	S	0.12	S	0.12	S	0.12	S	S
32139_7#291	GPS_FR_54286	ERS3863546	ERR3796861	N	France	#c10057	Europe	#ff2722	Grand Est	48.3854	5.48496		CNRP/ACTIV			2016	Late_PCV13_period	M	1			carriage	NP swab	Carriage			Latex agglutination	24F	10	#dbb532	24F	#019755	4253	12-19-2-17-10-22-14	CC230	ST230-SLV	17	15	367	0.25	R	S	0.25	S	0.12	S	0.12	S	S
32139_7#153	GPS_FR_50072	ERS3863472	ERR3796723	N	France	#c10057	Europe	#ff2722	Ile-de-France	48.6772	2.50266		CNRP/ACTIV			2014	Early_PCV13_period	F	5			bacteraemia	blood	IPD			Latex agglutination	24F	10	#dbb532	24F	#019755	4253	12-19-2-17-10-22-14	CC230	ST230-SLV	17	15	22	0.5	R	S	0.12	S	0.12	S	0.12	S	S
32139_7#113	GPS_FR_30123	ERS3863302	ERR3796683	N	France	#c10057	Europe	#ff2722	Auvergne RhÔøΩne-Alpes	45.5176	4.54255		CNRP/ACTIV			2009	Generalised_PCV7	M	1			Meningitis	CSF	IPD			Latex agglutination	24F	10	#dbb532	24F	#019755	230	12-19-2-17-6-22-14	CC230	ST230	17	15	22	0.5	R	S	0.12	S	0.12	S	0.12	S	S
32139_7#21	GPS_FR_13480	ERS3863233	ERR3796591	N	France	#c10057	Europe	#ff2722	Nouvelle Aquitaine	44.9769	0.40929		CNRP/ACTIV			2005	Targeted_PCV7	F	1			Meningitis	CSF	IPD			Latex agglutination	24F	10	#dbb532	24F	#019755	230	12-19-2-17-6-22-14	CC230	ST230	17	15	22	0.5	R	S	0.12	S	0.12	S	0.12	S	S
32139_7#217	GPS_FR_53053	ERS3863520	ERR3796787	N	France	#c10057	Europe	#ff2722	Normandie	49.1263	-0.07308		CNRP/ACTIV			2016	Late_PCV13_period	M	0	10		Meningitis	CSF	IPD			Latex agglutination	24F	10	#dbb532	24F	#019755	4253	12-19-2-17-10-22-14	CC230	ST230-SLV	17	15	22	0.5	R	S	0.12	S	0.12	S	0.12	S	S
32139_7#350	GPS_FR_56678	ERS3863599	ERR3796920	N	France	#c10057	Europe	#ff2722	Centre Val de Loire	47.4848	1.68437		CNRP/ACTIV			2017	Late_PCV13_period	M	0	10		carriage	NP swab	Carriage			Latex agglutination	24F	10	#dbb532	24F	#019755	4253	12-19-2-17-10-22-14	CC230	ST230-SLV	17	15	367	0.25	R	S	0.25	S	0.12	S	0.12	S	S
32139_7#56	GPS_FR_46951	ERS3863432	ERR3796626	N	France	#c10057	Europe	#ff2722	Hauts de France	49.9632	2.81877		CNRP/ACTIV			2013	Early_PCV13_period	F	0	2		Pneumonia	blood	IPD			Latex agglutination	24F	10	#dbb532	24F	#019755	4253	12-19-2-17-10-22-14	CC230	ST230-SLV	17	15	22	0.5	R	S	0.12	S	0.12	S	0.12	S	S
32139_7#313	GPS_FR_54693	ERS3863556	ERR3796883	N	France	#c10057	Europe	#ff2722	Hauts de France	49.9632	2.81877		CNRP/ACTIV			2017	Late_PCV13_period	F	1			Meningitis	CSF	IPD			Latex agglutination	24F	10	#dbb532	24F	#019755	4253	12-19-2-17-10-22-14	CC230	ST230-SLV	17	15	8	2	R	S	0.5	S	0.25	S	0.5	S	S
32139_7#120	GPS_FR_49576	ERS3863460	ERR3796690	N	France	#c10057	Europe	#ff2722	Ile-de-France	48.6772	2.50266		CNRP/ACTIV			2014	Early_PCV13_period	F	1			carriage	NP swab	Carriage			Latex agglutination	24F	10	#dbb532	24F	#019755	4253	12-19-2-17-10-22-14	CC230	ST230-SLV	17	15	NEW	0.25	R	S	0.25	S	0.12	S	0.12	S	S
32139_7#378	GPS_FR_57925	ERS3863624	ERR3796948	N	France	#c10057	Europe	#ff2722	Ile-de-France	48.6772	2.50266		CNRP/ACTIV			2018	Late_PCV13_period	M	1			Other	blood	IPD			Latex agglutination	24F	10	#dbb532	24F	#019755	4253	12-19-2-17-10-22-14	CC230	ST230-SLV	17	15	367	0.25	R	S	0.25	S	0.12	S	0.12	S	S
32139_7#190	GPS_FR_52193	ERS3863508	ERR3796760	N	France	#c10057	Europe	#ff2722	Bretagne	47.0028	1.68221		CNRP/ACTIV			2016	Late_PCV13_period	M	1			carriage	NP swab	Carriage			Latex agglutination	24F	10	#dbb532	24F	#019755	4253	12-19-2-17-10-22-14	CC230	ST230-SLV	17	15	22	0.5	R	S	0.12	S	0.12	S	0.12	S	S
32139_7#265	GPS_FR_53591	ERS3863530	ERR3796835	N	France	#c10057	Europe	#ff2722	Ile-de-France	48.6772	2.50266		CNRP/ACTIV			2015	Late_PCV13_period	M	0	11		carriage	NP swab	Carriage			Latex agglutination	24F	10	#dbb532	24F	#019755	4253	12-19-2-17-10-22-14	CC230	ST230-SLV	17	15	22	0.5	R	S	0.12	S	0.12	S	0.12	S	S
32139_7#295	GPS_FR_54377	ERS3863548	ERR3796865	N	France	#c10057	Europe	#ff2722	Bretagne	47.0028	1.68221		CNRP/ACTIV			2016	Late_PCV13_period	M	3			Meningitis	CSF	IPD			Latex agglutination	24F	10	#dbb532	24F	#019755	4253	12-19-2-17-10-22-14	CC230	ST230-SLV	17	15	22	0.5	R	S	0.12	S	0.12	S	0.12	S	S
32139_7#375	GPS_FR_55447	ERS3863580	ERR3796945	N	France	#c10057	Europe	#ff2722	Ile-de-France	48.6772	2.50266		CNRP/ACTIV			2015	Late_PCV13_period	F	0	11		carriage	NP swab	Carriage			Latex agglutination	24F	10	#dbb532	24F	#019755	4253	12-19-2-17-10-22-14	CC230	ST230-SLV	17	15	8	2	R	S	0.5	S	0.25	S	0.5	S	S
32386_2#106	GPS_FR_57877	ERS3863620	ERR3831147	N	France	#c10057	Europe	#ff2722	Nouvelle Aquitaine	44.9769	0.40929		CNRP/ACTIV			2018	Late_PCV13_period	F	1			carriage	NP swab	Carriage			Latex agglutination	24F	10	#dbb532	24F	#019755	4253	12-19-2-17-10-22-14	CC230	ST230-SLV	17	15	22	0.5	R	S	0.12	S	0.12	S	0.12	S	S
32139_7#90	GPS_FR_49170	ERS3863450	ERR3796660	N	France	#c10057	Europe	#ff2722	Auvergne RhÔøΩne-Alpes	45.5176	4.54255		CNRP/ACTIV			2014	Early_PCV13_period	M	1			Other	blood	IPD			Latex agglutination	24F	10	#dbb532	24F	#019755	4253	12-19-2-17-10-22-14	CC230	ST230-SLV	17	15	367	0.25	R	S	0.25	S	0.12	S	0.12	S	S
32386_2#137	GPS_FR_59694	ERS3863643	ERR3831155	N	France	#c10057	Europe	#ff2722	Grand Est	48.3854	5.48496		CNRP/ACTIV			2018	Late_PCV13_period	F	1			carriage	NP swab	Carriage			Latex agglutination	24F	10	#dbb532	24F	#019755	4253	12-19-2-17-10-22-14	CC230	ST230-SLV	17	15	22	0.5	R	S	0.12	S	0.12	S	0.12	S	S
32139_7#146	GPS_FR_34497	ERS3863274	ERR3796716	N	France	#c10057	Europe	#ff2722	Grand Est	48.3854	5.48496		CNRP/ACTIV			2009	Generalised_PCV7	M	0	11		carriage	NP swab	Carriage			Latex agglutination	24F	10	#dbb532	24F	#019755	4253	12-19-2-17-10-22-14	CC230	ST230-SLV	17	15	22	0.5	R	S	0.12	S	0.12	S	0.12	S	S
32139_7#181	GPS_FR_52129	ERS3863500	ERR3796751	N	France	#c10057	Europe	#ff2722	Ile-de-France	48.6772	2.50266		CNRP/ACTIV			2015	Late_PCV13_period	F	2			Pneumonia	blood	IPD			Latex agglutination	24F	10	#dbb532	24F	#019755	230	12-19-2-17-6-22-14	CC230	ST230	17	15	22	0.5	R	S	0.12	S	0.12	S	0.12	S	S
32139_7#362	GPS_FR_57722	ERS3863614	ERR3796932	N	France	#c10057	Europe	#ff2722	Nouvelle Aquitaine	44.9769	0.40929		CNRP/ACTIV			2018	Late_PCV13_period	M	1			carriage	NP swab	Carriage			Latex agglutination	24F	10	#dbb532	24F	#019755	4253	12-19-2-17-10-22-14	CC230	ST230-SLV	17	15	22	0.5	R	S	0.12	S	0.12	S	0.12	S	S
32386_2#123	GPS_FR_58418	ERS3863632	ERR3831151	N	France	#c10057	Europe	#ff2722	Ile-de-France	48.6772	2.50266		CNRP/ACTIV			2018	Late_PCV13_period	F	0	5		Meningitis	CSF	IPD			Latex agglutination	24F	10	#dbb532	24F	#019755	4677	12-19-2-17-6-8-14	CC230	ST230-SLV	17	15	22	0.5	R	S	0.12	S	0.12	S	0.12	S	S
32139_7#145	GPS_FR_50013	ERS3863475	ERR3796715	N	France	#c10057	Europe	#ff2722	Bretagne	47.0028	1.68221		CNRP/ACTIV			2015	Late_PCV13_period	F	0	11		carriage	NP swab	Carriage			Latex agglutination	24F	10	#dbb532	24F	#019755	230	12-19-2-17-6-22-14	CC230	ST230	17	15	22	0.5	R	S	0.12	S	0.12	S	0.12	S	S
32139_7#204	GPS_FR_37905	ERS3863308	ERR3796774	N	France	#c10057	Europe	#ff2722	Occitanie	43.6897	2.25905		CNRP/ACTIV			2011	Early_PCV13_period	M	0	4		Meningitis	CSF	IPD			Latex agglutination	24F	10	#dbb532	24F	#019755	230	12-19-2-17-6-22-14	CC230	ST230	17	15	22	0.5	R	S	0.12	S	0.12	S	0.12	S	S
32139_7#131	GPS_FR_50392	ERS3863479	ERR3796701	N	France	#c10057	Europe	#ff2722	Ile-de-France	48.6772	2.50266		CNRP/ACTIV			2015	Late_PCV13_period	M	0	2		Meningitis	blood	IPD			Latex agglutination	24F	10	#dbb532	24F	#019755	4253	12-19-2-17-10-22-14	CC230	ST230-SLV	17	15	22	0.5	R	S	0.12	S	0.12	S	0.12	S	S
32139_7#177	GPS_FR_52113	ERS3863497	ERR3796747	N	France	#c10057	Europe	#ff2722	Ile-de-France	48.6772	2.50266		CNRP/ACTIV			2016	Late_PCV13_period	M	4			Meningitis	CSF	IPD			Latex agglutination	24F	10	#dbb532	24F	#019755	4253	12-19-2-17-10-22-14	CC230	ST230-SLV	17	15	367	0.25	R	S	0.25	S	0.12	S	0.12	S	S
32139_7#41	GPS_FR_59682	ERS3863641	ERR3796611	N	France	#c10057	Europe	#ff2722	Provence-Alpes-CÔøΩte d'Azur	44.0544	5.9732		CNRP/ACTIV			2018	Late_PCV13_period	F	3			carriage	NP swab	Carriage			Latex agglutination	24F	10	#dbb532	24F	#019755	6227	12-19-2-17-6-20-14	CC230	ST230-SLV	17	15	22	0.5	R	S	0.12	S	0.12	S	0.12	S	S
32386_2#47	GPS_FR_56775	ERS3863602	ERR3831132	N	France	#c10057	Europe	#ff2722	Bretagne	47.0028	1.68221		CNRP/ACTIV			2017	Late_PCV13_period	F	0	8		carriage	NP swab	Carriage			Latex agglutination	24F	10	#dbb532	24F	#019755	4253	12-19-2-17-10-22-14	CC230	ST230-SLV	17	15	367	0.25	R	S	0.25	S	0.12	S	0.12	S	S
32139_7#198	GPS_FR_52229	ERS3863506	ERR3796768	N	France	#c10057	Europe	#ff2722	Hauts de France	49.9632	2.81877		CNRP/ACTIV			2016	Late_PCV13_period	M	3			bacteraemia	blood	IPD			Latex agglutination	24F	10	#dbb532	24F	#019755	230	12-19-2-17-6-22-14	CC230	ST230	17	15	22	0.5	R	S	0.12	S	0.12	S	0.12	S	S
32386_2#90	GPS_FR_57704	ERS3863612	ERR3831143	N	France	#c10057	Europe	#ff2722	Auvergne RhÔøΩne-Alpes	45.5176	4.54255		CNRP/ACTIV			2018	Late_PCV13_period	M	0	11		carriage	NP swab	Carriage			Latex agglutination	24F	10	#dbb532	24F	#019755	10921	12-19-1-17-10-22-14	CC230	ST230-DLV	NEW	15	22	0.25	R	S	0.12	S	0.12	S	0.12	S	S
32139_7#222	GPS_FR_53066	ERS3863519	ERR3796792	N	France	#c10057	Europe	#ff2722	Bretagne	47.0028	1.68221		CNRP/ACTIV			2016	Late_PCV13_period	F	3			Meningitis	blood	IPD			Latex agglutination	24F	10	#dbb532	24F	#019755	4253	12-19-2-17-10-22-14	CC230	ST230-SLV	17	15	8	2	R	S	0.5	S	0.25	S	0.5	S	S
32139_7#276	GPS_FR_41633	ERS3863350	ERR3796846	N	France	#c10057	Europe	#ff2722	Ile-de-France	48.6772	2.50266		CNRP/ACTIV			2012	Early_PCV13_period	M	1			carriage	NP swab	Carriage			Latex agglutination	24F	10	#dbb532	24F	#019755	4253	12-19-2-17-10-22-14	CC230	ST230-SLV	17	15	22	0.5	R	S	0.12	S	0.12	S	0.12	S	S
32139_7#45	GPS_FR_59729	ERS3863644	ERR3796615	N	France	#c10057	Europe	#ff2722	Auvergne RhÔøΩne-Alpes	45.5176	4.54255		CNRP/ACTIV			2018	Late_PCV13_period	M	1			carriage	NP swab	Carriage			Latex agglutination	24F	10	#dbb532	24F	#019755	4253	12-19-2-17-10-22-14	CC230	ST230-SLV	17	15	367	0.25	R	S	0.25	S	0.12	S	0.12	S	S
32139_7#58	GPS_FR_22752	ERS3863252	ERR3796628	N	France	#c10057	Europe	#ff2722	Grand Est	48.3854	5.48496		CNRP/ACTIV			2007	Generalised_PCV7	M	0	7		Meningitis	CSF	IPD			Latex agglutination	24F	10	#dbb532	24F	#019755	230	12-19-2-17-6-22-14	CC230	ST230	17	15	22	0.5	R	S	0.12	S	0.12	S	0.12	S	S
32386_2#26	GPS_FR_56178	ERS3863592	ERR3831127	N	France	#c10057	Europe	#ff2722	Nouvelle Aquitaine	44.9769	0.40929		CNRP/ACTIV			2017	Late_PCV13_period	F	1			Meningitis	CSF	IPD			Latex agglutination	24F	10	#dbb532	24F	#019755	4253	12-19-2-17-10-22-14	CC230	ST230-SLV	17	15	367	0.25	R	S	0.25	S	0.12	S	0.12	S	S
32139_7#191	GPS_FR_52096	ERS3863496	ERR3796761	N	France	#c10057	Europe	#ff2722	Grand Est	48.3854	5.48496		CNRP/ACTIV			2016	Late_PCV13_period	M	1			Meningitis	CSF	IPD			Latex agglutination	24F	10	#dbb532	24F	#019755	15586	12-19-2-17-10-4-14	CC230	ST230-DLV	17	15	22	0.5	R	S	0.12	S	0.12	S	0.12	S	S
32139_7#205	GPS_FR_39018	ERS3863324	ERR3796775	N	France	#c10057	Europe	#ff2722	Ile-de-France	48.6772	2.50266		CNRP/ACTIV			2011	Early_PCV13_period	M	1			carriage	NP swab	Carriage			Latex agglutination	24F	10	#dbb532	24F	#019755	230	12-19-2-17-6-22-14	CC230	ST230	17	15	20	2	R	S	0.5	S	0.25	S	1	I	S
32139_7#225	GPS_FR_53352	ERS3863523	ERR3796795	N	France	#c10057	Europe	#ff2722	Ile-de-France	48.6772	2.50266		CNRP/ACTIV			2014	Early_PCV13_period	F	0	9		carriage	NP swab	Carriage			Latex agglutination	24F	10	#dbb532	24F	#019755	230	12-19-2-17-6-22-14	CC230	ST230	17	15	22	0.5	R	S	0.12	S	0.12	S	0.12	S	S
32139_7#264	GPS_FR_39213	ERS3863337	ERR3796834	N	France	#c10057	Europe	#ff2722	Ile-de-France	48.6772	2.50266		CNRP/ACTIV			2011	Early_PCV13_period	M	2			carriage	NP swab	Carriage			Latex agglutination	24F	10	#dbb532	24F	#019755	4253	12-19-2-17-10-22-14	CC230	ST230-SLV	17	15	22	0.5	R	S	0.12	S	0.12	S	0.12	S	S
32386_2#43	GPS_FR_56724	ERS3863600	ERR3831131	N	France	#c10057	Europe	#ff2722	Ile-de-France	48.6772	2.50266		CNRP/ACTIV			2017	Late_PCV13_period	F	1			bacteraemia	blood	IPD			Latex agglutination	24F	10	#dbb532	24F	#019755	4253	12-19-2-17-10-22-14	CC230	ST230-SLV	17	15	NEW	0.25	R	S	0.25	S	0.12	S	0.12	S	S
32139_7#280	GPS_FR_41783	ERS3863355	ERR3796850	N	France	#c10057	Europe	#ff2722	Ile-de-France	48.6772	2.50266		CNRP/ACTIV			2011	Early_PCV13_period	M	0	7		carriage	NP swab	Carriage			Latex agglutination	24F	10	#dbb532	24F	#019755	6227	12-19-2-17-6-20-14	CC230	ST230-SLV	17	60	22	0.5	R	S	0.12	S	0.12	S	0.12	S	S
32386_2#14	GPS_FR_55747	ERS3863590	ERR3831124	N	France	#c10057	Europe	#ff2722	Auvergne RhÔøΩne-Alpes	45.5176	4.54255		CNRP/ACTIV			2017	Late_PCV13_period	M	2			Meningitis	CSF	IPD			Latex agglutination	24F	10	#dbb532	24F	#019755	15587	12-14-2-17-10-1-14	CC230	ST230-TLV	17	15	43	1	R	S	0.5	S	0.25	S	0.5	S	S
32139_7#281	GPS_FR_41675	ERS3863353	ERR3796851	N	France	#c10057	Europe	#ff2722	Auvergne RhÔøΩne-Alpes	45.5176	4.54255		CNRP/ACTIV			2012	Early_PCV13_period	F	0	6		Pneumonia	blood	IPD			Latex agglutination	24F	10	#dbb532	24F	#019755	4253	12-19-2-17-10-22-14	CC230	ST230-SLV	17	15	22	0.5	R	S	0.12	S	0.12	S	0.12	S	S
32386_2#51	GPS_FR_56809	ERS3863605	ERR3831133	N	France	#c10057	Europe	#ff2722	Nouvelle Aquitaine	44.9769	0.40929		CNRP/ACTIV			2017	Late_PCV13_period	F	1			carriage	NP swab	Carriage			Latex agglutination	24F	10	#dbb532	24F	#019755	4253	12-19-2-17-10-22-14	CC230	ST230-SLV	17	15	NEW	0.5	R	S	0.12	S	0.12	S	0.12	S	S
32139_7#17	GPS_FR_13476	ERS3863226	ERR3796587	N	France	#c10057	Europe	#ff2722	Ile-de-France	48.6772	2.50266		CNRP/ACTIV			2005	Targeted_PCV7	M	0	7		Meningitis	CSF	IPD			Latex agglutination	24F	10	#dbb532	24F	#019755	230	12-19-2-17-6-22-14	CC230	ST230	17	15	22	0.5	R	S	0.12	S	0.12	S	0.12	S	S
32139_7#188	GPS_FR_37275	ERS3863288	ERR3796758	N	France	#c10057	Europe	#ff2722	Hauts de France	49.9632	2.81877		CNRP/ACTIV			2010	Generalised_PCV7	F	1			Meningitis	CSF	IPD			Latex agglutination	24F	10	#dbb532	24F	#019755	15584	12-19-9-17-10-22-14	CC230	ST230-DLV	17	15	22	0.5	R	S	0.12	S	0.12	S	0.12	S	S
32139_7#330	GPS_FR_54839	ERS3863560	ERR3796900	N	France	#c10057	Europe	#ff2722	Auvergne RhÔøΩne-Alpes	45.5176	4.54255		CNRP/ACTIV			2017	Late_PCV13_period	F	4			Meningitis	CSF	IPD			Latex agglutination	24F	10	#dbb532	24F	#019755	230	12-19-2-17-6-22-14	CC230	ST230	17	15	22	0.5	R	S	0.12	S	0.12	S	0.12	S	S
32139_7#62	GPS_FR_22922	ERS3863253	ERR3796632	N	France	#c10057	Europe	#ff2722	Ile-de-France	48.6772	2.50266		CNRP/ACTIV			2007	Generalised_PCV7	M	2			Meningitis	CSF	IPD			Latex agglutination	24F	10	#dbb532	24F	#019755	230	12-19-2-17-6-22-14	CC230	ST230	17	15	22	0.5	R	S	0.12	S	0.12	S	0.12	S	S
32139_7#210	GPS_FR_52307	ERS3863512	ERR3796780	N	France	#c10057	Europe	#ff2722	Ile-de-France	48.6772	2.50266		CNRP/ACTIV			2016	Late_PCV13_period	F	0	8		Meningitis	CSF	IPD			Latex agglutination	24F	10	#dbb532	24F	#019755	4253	12-19-2-17-10-22-14	CC230	ST230-SLV	17	15	8	2	R	S	0.5	S	0.25	S	0.5	S	S
32139_7#290	GPS_FR_54376	ERS3863544	ERR3796860	N	France	#c10057	Europe	#ff2722	Ile-de-France	48.6772	2.50266		CNRP/ACTIV			2016	Late_PCV13_period	M	3			bacteraemia	blood	IPD			Latex agglutination	24F	10	#dbb532	24F	#019755	6227	12-19-2-17-6-20-14	CC230	ST230-SLV	17	15	22	0.5	R	S	0.12	S	0.12	S	0.12	S	S
32139_7#303	GPS_FR_54466	ERS3863551	ERR3796873	N	France	#c10057	Europe	#ff2722	Provence-Alpes-CÔøΩte d'Azur	44.0544	5.9732		CNRP/ACTIV			2016	Late_PCV13_period	F	1			Meningitis	CSF	IPD			Latex agglutination	24F	10	#dbb532	24F	#019755	4253	12-19-2-17-10-22-14	CC230	ST230-SLV	17	15	367	0.25	R	S	0.25	S	0.12	S	0.12	S	S
32139_7#341	GPS_FR_56580	ERS3863598	ERR3796911	N	France	#c10057	Europe	#ff2722	Occitanie	43.6897	2.25905		CNRP/ACTIV			2017	Late_PCV13_period	F	0	5		Meningitis	CSF	IPD			Latex agglutination	24F	10	#dbb532	24F	#019755	4253	12-19-2-17-10-22-14	CC230	ST230-SLV	17	15	367	0.25	R	S	0.25	S	0.12	S	0.12	S	S
32139_7#44	GPS_FR_46642	ERS3863425	ERR3796614	N	France	#c10057	Europe	#ff2722	Ile-de-France	48.6772	2.50266		CNRP/ACTIV			2013	Early_PCV13_period	M	0	6		carriage	NP swab	Carriage			Latex agglutination	24F	10	#dbb532	24F	#019755	230	12-19-2-17-6-22-14	CC230	ST230	17	15	22	0.5	R	S	0.12	S	0.12	S	0.12	S	S
32139_7#215	GPS_FR_52999	ERS3863517	ERR3796785	N	France	#c10057	Europe	#ff2722	Grand Est	48.3854	5.48496		CNRP/ACTIV			2015	Late_PCV13_period	M	1			Meningitis	CSF	IPD			Latex agglutination	24F	10	#dbb532	24F	#019755	4253	12-19-2-17-10-22-14	CC230	ST230-SLV	17	15	367	0.25	R	S	0.25	S	0.12	S	0.12	S	S
32139_7#55	GPS_FR_19874	ERS3863239	ERR3796625	N	France	#c10057	Europe	#ff2722	Hauts de France	49.9632	2.81877		CNRP/ACTIV			2007	Generalised_PCV7	M	0	11		carriage	NP swab	Carriage			Latex agglutination	24F	10	#dbb532	24F	#019755	230	12-19-2-17-6-22-14	CC230	ST230	17	15	22	0.5	R	S	0.12	S	0.12	S	0.12	S	S
32139_7#66	GPS_FR_23452	ERS3863262	ERR3796636	N	France	#c10057	Europe	#ff2722	Grand Est	48.3854	5.48496		CNRP/ACTIV			2008	Generalised_PCV7	M	0	7		carriage	NP swab	Carriage			Latex agglutination	24F	10	#dbb532	24F	#019755	230	12-19-2-17-6-22-14	CC230	ST230	17	15	22	0.5	R	S	0.12	S	0.12	S	0.12	S	S
32139_7#89	GPS_FR_22310	ERS3863248	ERR3796659	N	France	#c10057	Europe	#ff2722	Normandie	49.1263	-0.07308		CNRP/ACTIV			2007	Generalised_PCV7	F	0	7		bacteraemia	blood	IPD			Latex agglutination	24F	10	#dbb532	24F	#019755	230	12-19-2-17-6-22-14	CC230	ST230	17	15	22	0.5	R	S	0.12	S	0.12	S	0.12	S	S
32386_2#73	GPS_FR_57190	ERS3863608	ERR3831139	N	France	#c10057	Europe	#ff2722	Centre Val de Loire	47.4848	1.68437		CNRP/ACTIV			2017	Late_PCV13_period	M	1			bacteraemia	blood	IPD			Latex agglutination	24F	10	#dbb532	24F	#019755	230	12-19-2-17-6-22-14	CC230	ST230	17	15	22	0.5	R	S	0.12	S	0.12	S	0.12	S	S
32139_7#159	GPS_FR_30914	ERS3863309	ERR3796729	N	France	#c10057	Europe	#ff2722	Ile-de-France	48.6772	2.50266		CNRP/ACTIV			2009	Generalised_PCV7	M	1			carriage	NP swab	Carriage			Latex agglutination	24F	10	#dbb532	24F	#019755	230	12-19-2-17-6-22-14	CC230	ST230	17	15	22	0.5	R	S	0.12	S	0.12	S	0.12	S	S
32139_7#270	GPS_FR_54177	ERS3863539	ERR3796840	N	France	#c10057	Europe	#ff2722	Grand Est	48.3854	5.48496		CNRP/ACTIV			2016	Late_PCV13_period	M	5			carriage	NP swab	Carriage			Latex agglutination	24F	10	#dbb532	24F	#019755	4253	12-19-2-17-10-22-14	CC230	ST230-SLV	17	15	8	2	R	S	0.5	S	0.25	S	0.5	S	S
32139_7#37	GPS_FR_59679	ERS3863642	ERR3796607	N	France	#c10057	Europe	#ff2722	Ile-de-France	48.6772	2.50266		CNRP/ACTIV			2018	Late_PCV13_period	F	1			carriage	NP swab	Carriage			Latex agglutination	24F	10	#dbb532	24F	#019755	230	12-19-2-17-6-22-14	CC230	ST230	17	15	22	0.5	R	S	0.12	S	0.12	S	0.12	S	S
32139_7#63	GPS_FR_20065	ERS3863240	ERR3796633	N	France	#c10057	Europe	#ff2722	Provence-Alpes-CÔøΩte d'Azur	44.0544	5.9732		CNRP/ACTIV			2006	Generalised_PCV7	F	1			carriage	NP swab	Carriage			Latex agglutination	24F	10	#dbb532	24F	#019755	230	12-19-2-17-6-22-14	CC230	ST230	17	15	22	0.5	R	S	0.12	S	0.12	S	0.12	S	S
32139_7#245	GPS_FR_53342	ERS3863525	ERR3796815	N	France	#c10057	Europe	#ff2722	Ile-de-France	48.6772	2.50266		CNRP/ACTIV			2014	Early_PCV13_period	F	1			carriage	NP swab	Carriage			Latex agglutination	24F	10	#dbb532	24F	#019755	4253	12-19-2-17-10-22-14	CC230	ST230-SLV	17	15	22	0.5	R	S	0.12	S	0.12	S	0.12	S	S
32139_7#259	GPS_FR_54060	ERS3863565	ERR3796829	N	France	#c10057	Europe	#ff2722	Occitanie	43.6897	2.25905		CNRP/ACTIV			2016	Late_PCV13_period	F	0	10		Meningitis	CSF	IPD			Latex agglutination	24F	10	#dbb532	24F	#019755	4253	12-19-2-17-10-22-14	CC230	ST230-SLV	17	15	367	0.25	R	S	0.25	S	0.12	S	0.12	S	S
32139_7#334	GPS_FR_54872	ERS3863569	ERR3796904	N	France	#c10057	Europe	#ff2722	Ile-de-France	48.6772	2.50266		CNRP/ACTIV			2017	Late_PCV13_period	F	5			Meningitis	blood	IPD			Latex agglutination	24F	10	#dbb532	24F	#019755	230	12-19-2-17-6-22-14	CC230	ST230	17	15	22	0.5	R	S	0.12	S	0.12	S	0.12	S	S
32386_2#131	GPS_FR_59598	ERS3863637	ERR3831153	N	France	#c10057	Europe	#ff2722	Ile-de-France	48.6772	2.50266		CNRP/ACTIV			2018	Late_PCV13_period	F	0	9		carriage	NP swab	Carriage			Latex agglutination	24F	10	#dbb532	24F	#019755	230	12-19-2-17-6-22-14	CC230	ST230	17	15	22	0.5	R	S	0.12	S	0.12	S	0.12	S	S
32139_7#176	GPS_FR_34865	ERS3863280	ERR3796746	N	France	#c10057	Europe	#ff2722	Ile-de-France	48.6772	2.50266		CNRP/ACTIV			2010	Generalised_PCV7	M	0	3		Meningitis	CSF	IPD			Latex agglutination	24F	10	#dbb532	24F	#019755	230	12-19-2-17-6-22-14	CC230	ST230	17	15	22	0.5	R	S	0.12	S	0.12	S	0.12	S	S
32139_7#220	GPS_FR_38529	ERS3863313	ERR3796790	N	France	#c10057	Europe	#ff2722	Provence-Alpes-CÔøΩte d'Azur	44.0544	5.9732		CNRP/ACTIV			2011	Early_PCV13_period	F	1			carriage	NP swab	Carriage			Latex agglutination	24F	10	#dbb532	24F	#019755	230	12-19-2-17-6-22-14	CC230	ST230	17	15	22	0.5	R	S	0.12	S	0.12	S	0.12	S	S
32386_2#31	GPS_FR_56306	ERS3863594	ERR3831128	N	France	#c10057	Europe	#ff2722	Ile-de-France	48.6772	2.50266		CNRP/ACTIV			2017	Late_PCV13_period	F	0	10		Meningitis	CSF	IPD			Latex agglutination	24F	10	#dbb532	24F	#019755	230	12-19-2-17-6-22-14	CC230	ST230	17	15	22	0.5	R	S	0.12	S	0.12	S	0.12	S	S
32139_7#332	GPS_FR_43702	ERS3863375	ERR3796902	N	France	#c10057	Europe	#ff2722	Grand Est	48.3854	5.48496		CNRP/ACTIV			2012	Early_PCV13_period	M	0	9		carriage	NP swab	Carriage			Latex agglutination	24F	10	#dbb532	24F	#019755	230	12-19-2-17-6-22-14	CC230	ST230	17	15	22	0.5	R	S	0.12	S	0.12	S	0.12	S	S
32139_7#124	GPS_FR_49737	ERS3863463	ERR3796694	N	France	#c10057	Europe	#ff2722	Grand Est	48.3854	5.48496		CNRP/ACTIV			2014	Early_PCV13_period	F	0	9		carriage	NP swab	Carriage			Latex agglutination	24F	10	#dbb532	24F	#019755	230	12-19-2-17-6-22-14	CC230	ST230	17	15	22	0.5	R	S	0.12	S	0.12	S	0.12	S	S
32386_2#98	GPS_FR_57790	ERS3863616	ERR3831145	N	France	#c10057	Europe	#ff2722	Provence-Alpes-CÔøΩte d'Azur	44.0544	5.9732		CNRP/ACTIV			2018	Late_PCV13_period	M	4			carriage	NP swab	Carriage			Latex agglutination	24F	10	#dbb532	24F	#019755	230	12-19-2-17-6-22-14	CC230	ST230	17	15	22	0.5	R	S	0.12	S	0.12	S	0.12	S	S
32139_7#383	GPS_FR_58138	ERS3863625	ERR3796953	N	France	#c10057	Europe	#ff2722	Ile-de-France	48.6772	2.50266		CNRP/ACTIV			2017	Late_PCV13_period	M	5			Pneumonia	other	unknown			Latex agglutination	24F	10	#dbb532	24F	#019755	230	12-19-2-17-6-22-14	CC230	ST230	17	15	22	0.5	R	S	0.12	S	0.12	S	0.12	S	S
32139_7#121	GPS_FR_33854	ERS3863307	ERR3796691	N	France	#c10057	Europe	#ff2722	Occitanie	43.6897	2.25905		CNRP/ACTIV			2009	Generalised_PCV7	F	0	3		Meningitis	blood	IPD			Latex agglutination	24F	10	#dbb532	24F	#019755	4253	12-19-2-17-10-22-14	CC230	ST230-SLV	17	15	22	0.5	R	S	0.12	S	0.12	S	0.12	S	S
32139_7#274	GPS_FR_53802	ERS3863532	ERR3796844	N	France	#c10057	Europe	#ff2722	Grand Est	48.3854	5.48496		CNRP/ACTIV			2016	Late_PCV13_period	M	2			carriage	NP swab	Carriage			Latex agglutination	24F	10	#dbb532	24F	#019755	230	12-19-2-17-6-22-14	CC230	ST230	17	15	22	0.5	R	S	0.12	S	0.12	S	0.12	S	S
32139_7#110	GPS_FR_23045	ERS3863257	ERR3796680	N	France	#c10057	Europe	#ff2722	Grand Est	48.3854	5.48496		CNRP/ACTIV			2007	Generalised_PCV7	M	1			carriage	NP swab	Carriage			Latex agglutination	24F	10	#dbb532	24F	#019755	230	12-19-2-17-6-22-14	CC230	ST230	17	15	22	0.5	R	S	0.12	S	0.12	S	0.12	S	S
32139_7#138	GPS_FR_34473	ERS3863275	ERR3796708	N	France	#c10057	Europe	#ff2722	Ile-de-France	48.6772	2.50266		CNRP/ACTIV			2009	Generalised_PCV7	M	1			carriage	NP swab	Carriage			Latex agglutination	24F	10	#dbb532	24F	#019755	230	12-19-2-17-6-22-14	CC230	ST230	17	15	22	0.5	R	S	0.12	S	0.12	S	0.12	S	S
32139_7#323	GPS_FR_43701	ERS3863376	ERR3796893	N	France	#c10057	Europe	#ff2722	Grand Est	48.3854	5.48496		CNRP/ACTIV			2012	Early_PCV13_period	M	0	9		carriage	NP swab	Carriage			Latex agglutination	24F	10	#dbb532	24F	#019755	230	12-19-2-17-6-22-14	CC230	ST230	17	15	22	0.5	R	S	0.12	S	0.12	S	0.12	S	S
32139_7#238	GPS_FR_40240	ERS3863340	ERR3796808	N	France	#c10057	Europe	#ff2722	Provence-Alpes-CÔøΩte d'Azur	44.0544	5.9732		CNRP/ACTIV			2011	Early_PCV13_period	M	1			carriage	NP swab	Carriage			Latex agglutination	24F	10	#dbb532	24F	#019755	4253	12-19-2-17-10-22-14	CC230	ST230-SLV	17	15	8	2	R	S	0.5	S	0.25	S	0.5	S	S
32139_7#213	GPS_FR_39107	ERS3863329	ERR3796783	N	France	#c10057	Europe	#ff2722	Ile-de-France	48.6772	2.50266		CNRP/ACTIV			2011	Early_PCV13_period	M	1			carriage	NP swab	Carriage			Latex agglutination	24F	10	#dbb532	24F	#019755	230	12-19-2-17-6-22-14	CC230	ST230	17	15	22	0.5	R	S	0.12	S	0.12	S	0.12	S	S
32139_7#242	GPS_FR_40312	ERS3863341	ERR3796812	N	France	#c10057	Europe	#ff2722	Hauts de France	49.9632	2.81877		CNRP/ACTIV			2011	Early_PCV13_period	F	1			carriage	NP swab	Carriage			Latex agglutination	24F	10	#dbb532	24F	#019755	4253	12-19-2-17-10-22-14	CC230	ST230-SLV	17	15	22	0.5	R	S	0.12	S	0.12	S	0.12	S	S
32139_7#147	GPS_FR_27738	ERS3863298	ERR3796717	N	France	#c10057	Europe	#ff2722	Ile-de-France	48.6772	2.50266		CNRP/ACTIV			2008	Generalised_PCV7	F	0	10		Meningitis	CSF	IPD			Latex agglutination	24F	10	#dbb532	24F	#019755	230	12-19-2-17-6-22-14	CC230	ST230	17	15	22	0.5	R	S	0.12	S	0.12	S	0.12	S	S
32139_7#85	GPS_FR_20533	ERS3863249	ERR3796655	N	France	#c10057	Europe	#ff2722	Ile-de-France	48.6772	2.50266		CNRP/ACTIV			2007	Generalised_PCV7	M	1			carriage	NP swab	Carriage			Latex agglutination	24F	10	#dbb532	24F	#019755	230	12-19-2-17-6-22-14	CC230	ST230	17	15	22	0.5	R	S	0.12	S	0.12	S	0.12	S	S
32139_7#156	GPS_FR_50838	ERS3863485	ERR3796726	N	France	#c10057	Europe	#ff2722	Grand Est	48.3854	5.48496		CNRP/ACTIV			2015	Late_PCV13_period	M	0	10		carriage	NP swab	Carriage			Latex agglutination	24F	10	#dbb532	24F	#019755	230	12-19-2-17-6-22-14	CC230	ST230	17	15	22	0.5	R	S	0.12	S	0.12	S	0.12	S	S
32139_7#286	GPS_FR_41745	ERS3863354	ERR3796856	N	France	#c10057	Europe	#ff2722	Grand Est	48.3854	5.48496		CNRP/ACTIV			2012	Early_PCV13_period	F	1			carriage	NP swab	Carriage			Latex agglutination	24F	10	#dbb532	24F	#019755	230	12-19-2-17-6-22-14	CC230	ST230	17	15	22	0.5	R	S	0.12	S	0.12	S	0.12	S	S
32139_7#165	GPS_FR_34803	ERS3863278	ERR3796735	N	France	#c10057	Europe	#ff2722	Provence-Alpes-CÔøΩte d'Azur	44.0544	5.9732		CNRP/ACTIV			2010	Generalised_PCV7	M	1			carriage	NP swab	Carriage			Latex agglutination	24F	10	#dbb532	24F	#019755	4253	12-19-2-17-10-22-14	CC230	ST230-SLV	17	15	22	0.5	R	S	0.12	S	0.12	S	0.12	S	S
32139_7#344	GPS_FR_43876	ERS3863380	ERR3796914	N	France	#c10057	Europe	#ff2722	Provence-Alpes-CÔøΩte d'Azur	44.0544	5.9732		CNRP/ACTIV			2012	Early_PCV13_period	M	0	8		carriage	NP swab	Carriage			Latex agglutination	24F	10	#dbb532	24F	#019755	4253	12-19-2-17-10-22-14	CC230	ST230-SLV	17	15	22	0.5	R	S	0.12	S	0.12	S	0.12	S	S
11511_7#62	6338_00	ERS322411	ERR425414	Y	USA	#995300	North America	#7c6e2a	Oregon	43.9793	-120.737			CDC	SEP	1999	Pre-PCV		1			bacteraemia	BLOOD	IPD			Quellung	24B	10	#dbb532	24F	#019755	230	12-19-2-17-6-22-14	CC230	ST230	17	15	22	0.5	R	S	0.12	S	0.12	S	0.12	S	S
11511_8#72	PATH2265	ERS356620	ERR425507	Y	Peru	#a5abff	South America	#38a236	Lima	-12.0621	-77.0365	Lima	Blufstein	Emory University		2007	Pre-PCV	M	0	6		pneumonia	Pleural Fluid	IPD			Quellung	19A	10	#dbb532	19A	#43bbff	276	2-19-2-17-6-22-14	CC230	ST230-SLV	17	39	18	2	R	S	1	S	0.5	I	1	I	S
11657_2#26	2009219590	ERS322576	ERR433546	Y	USA	#995300	North America	#7c6e2a	Minnesota	45.9897	-94.6113			CDC	OCT	1999	Pre-PCV		3			Pneumonia	BLOOD	IPD			Quellung	19F	10	#dbb532	19F	#a5b4ff	9540	11-19-2-2-6-22-14	CC230	ST230-DLV	17	15	22	0.5	R	S	0.12	S	0.12	S	0.12	S	S
11657_4#82	PATH2278	ERS356633	ERR433680	Y	Peru	#a5abff	South America	#38a236	Lima	-12.0621	-77.0365	Lima	HNCH	Emory University		2007	Pre-PCV	F	0	3		Meningitis	blood	IPD			Quellung	19A	10	#dbb532	19A	#43bbff	276	2-19-2-17-6-22-14	CC230	ST230-SLV	17	15	18	2	R	S	0.5	S	0.25	S	1	I	S
11657_4#85	PATH2295	ERS356650	ERR433683	Y	Peru	#a5abff	South America	#38a236	Lima	-12.0621	-77.0365	Lima	MEDLAB	Emory University		2008	Pre-PCV	F	3			pneumonia	blood	IPD			Quellung	19A	10	#dbb532	19A	#43bbff	276	2-19-2-17-6-22-14	CC230	ST230-SLV	17	15	18	2	R	S	0.5	S	0.25	S	1	I	S
11658_8#13	PATH5913	ERS356713	ERR433954	Y	Peru	#a5abff	South America	#38a236	Lima	-12.0621	-77.0365	Lima	HNCH	Emory University		2010	Post-PCV7	M	78			Peritonitis	Peritoneal fluid	IPD			Quellung	24F	10	#dbb532	24F	#019755	230	12-19-2-17-6-22-14	CC230	ST230	17	15	22	0.5	R	S	0.12	S	0.12	S	0.12	S	S
11679_1#37	2009211258	ERS356444	ERR434001	Y	USA	#995300	North America	#7c6e2a	Tennessee	35.773	-86.282			CDC	JAN	2009	Post-PCV7		0			Otitis	BLOOD	IPD			Quellung	19A	10	#dbb532	19A	#43bbff	230	12-19-2-17-6-22-14	CC230	ST230	17	15	22	0.5	R	S	0.12	S	0.12	S	0.12	S	S
12162_1#2	ZA_GPS_SP98	ERS390737	ERR490706	Y	South Africa	#b18ebf	Africa	#867bb7	Western Cape	-33.547	20.7275			NICD	JUL	2012	Post-PCV13	M	4				Blood	IPD	N		Quellung	14	10	#dbb532	14	#0156b8	230	12-19-2-17-6-22-14	CC230	ST230	17	46	131	2	R	S	1	S	0.5	I	0.5	S	S
12162_1#30	ZA_GPS_SP126	ERS390765	ERR490734	Y	South Africa	#b18ebf	Africa	#867bb7	Kwazulu Natal	-28.5038	30.8875			NICD	OCT	2012	Post-PCV13	M			30		Blood	IPD	N		Quellung	14	10	#dbb532	14	#0156b8	230	12-19-2-17-6-22-14	CC230	ST230	17	46	131	2	R	S	1	S	0.5	I	0.5	S	S
12162_1#62	ZA_GPS_SP158	ERS390797	ERR490766	Y	South Africa	#b18ebf	Africa	#867bb7	Mpumalanga	-26.2768	30.15			NICD	OCT	2012	Post-PCV13	F	4				CSF	IPD	P		Quellung	14	10	#dbb532	14	#0156b8	230	12-19-2-17-6-22-14	CC230	ST230	17	46	131	2	R	S	1	S	0.5	I	0.5	S	S
12291_1#32	PATH2528	ERS393885	ERR505491	Y	Peru	#a5abff	South America	#38a236	Lima	-12.0621	-77.0365	Lima	Edgardo Rebagliati Martins Hospital	Emory University		2007	Pre-PCV	M	10			Carriage	NP Swab	Carriage			Quellung	24F	10	#dbb532	24F	#019755	230	12-19-2-17-6-22-14	CC230	ST230	17	15	22	0.5	R	S	0.12	S	0.12	S	0.12	S	S
12291_2#32	PATH3212	ERS393977	ERR505579	Y	Peru	#a5abff	South America	#38a236	Lima	-12.0621	-77.0365	Lima	Daniel A. Carrion Hospital	Emory University		2008	Pre-PCV	M	12			Carriage	NP Swab	Carriage			Quellung	10A	10	#dbb532	24F	#019755	230	12-19-2-17-6-22-14	CC230	ST230	17	15	22	0.5	R	S	0.12	S	0.12	S	0.12	S	S
12291_3#52	PATH3452	ERS394088	ERR505683	Y	Peru	#a5abff	South America	#38a236	Lima	-12.0621	-77.0365	Lima	Daniel A. Carrion Hospital	Emory University		2008	Pre-PCV	F	13			Carriage	NP Swab	Carriage			Quellung	19A	10	#dbb532	19A	#43bbff	276	2-19-2-17-6-22-14	CC230	ST230-SLV	17	39	18	2	R	S	1	S	0.5	I	1	I	S
12291_5#40	1971_99	ERS394256	ERR505842	Y	USA	#995300	North America	#7c6e2a	Georgia	32.3294	-83.1137			CDC	DEC	1998	Pre-PCV		40			bacteraemia	BLOOD	IPD			Quellung	14	10	#dbb532	14	#0156b8	230	12-19-2-17-6-22-14	CC230	ST230	17	46	35	0.5	R	S	0.25	S	0.25	S	0.25	S	S
12291_5#47	2010220131	ERS394263	ERR505849	Y	USA	#995300	North America	#7c6e2a	Tennessee	35.773	-86.282			CDC	NOV	2009	Post-PCV7		2				BLOOD	IPD			Quellung	19A	10	#dbb532	19A	#43bbff	3936	12-19-2-17-6-286-14	CC230	ST230-SLV	17	15	22	0.5	R	S	0.12	S	0.12	S	0.12	S	S
12291_6#28	ZA_GPS_SP29	ERS390668	ERR505919	Y	South Africa	#b18ebf	Africa	#867bb7	Kwazulu Natal	-28.5038	30.8875			NICD	JAN	2012	Post-PCV13	F		5			CSF & Blood	IPD	P		Quellung	14	10	#dbb532	14	#0156b8	230	12-19-2-17-6-22-14	CC230	ST230	17	46	131	2	R	S	1	S	0.5	I	0.5	S	S
12291_6#46	ZA_GPS_SP47	ERS390686	ERR505937	Y	South Africa	#b18ebf	Africa	#867bb7	Eastern Cape	-32.2172	26.6386			NICD	MAR	2012	Post-PCV13	M	4				Blood	IPD			Quellung	14	10	#dbb532	14	#0156b8	230	12-19-2-17-6-22-14	CC230	ST230	17	46	131	2	R	S	1	S	0.5	I	0.5	S	S
12291_6#77	ZA_GPS_SP78	ERS390717	ERR505968	Y	South Africa	#b18ebf	Africa	#867bb7	Gauteng	-25.9363	28.0813			NICD	APR	2012	Post-PCV13	F	4				CSF	IPD			Quellung	14	10	#dbb532	14	#0156b8	230	12-19-2-17-6-22-14	CC230	ST230	17	46	131	2	R	S	1	S	0.5	I	0.5	S	S
12837_1#17	ZA_GPS_SP259	ERS428606	ERR568449	Y	South Africa	#b18ebf	Africa	#867bb7	KwaZulu Natal	-28.5038	30.8875			NICD	JUN	2005	Pre-PCV	F	2				Blood	IPD			Quellung	14	10	#dbb532	14	#0156b8	230	12-19-2-17-6-22-14	CC230	ST230	17	46	35	0.5	R	S	0.25	S	0.25	S	0.25	S	S
12837_1#23	ZA_GPS_SP265	ERS428612	ERR568455	Y	South Africa	#b18ebf	Africa	#867bb7	Gauteng	-25.9363	28.0813			NICD	AUG	2005	Pre-PCV	F	2				Blood	IPD			Quellung	14	10	#dbb532	14	#0156b8	230	12-19-2-17-6-22-14	CC230	ST230	17	46	35	0.5	R	S	0.25	S	0.25	S	0.25	S	S
12837_1#31	ZA_GPS_SP273	ERS428620	ERR568462	Y	South Africa	#b18ebf	Africa	#867bb7	Gauteng	-25.9363	28.0813			NICD	AUG	2005	Pre-PCV	F	4				Blood	IPD			Quellung	14	10	#dbb532	14	#0156b8	230	12-19-2-17-6-22-14	CC230	ST230	17	46	131	2	R	S	1	S	0.5	I	0.5	S	S
12837_1#33	ZA_GPS_SP275	ERS428622	ERR568464	Y	South Africa	#b18ebf	Africa	#867bb7	Gauteng	-25.9363	28.0813			NICD	JUN	2005	Pre-PCV	M	1				Blood	IPD			Quellung	14	10	#dbb532	14	#0156b8	4677	12-19-2-17-6-8-14	CC230	ST230-SLV	17	46	131	2	R	S	1	S	0.5	I	0.5	S	S
12837_1#34	ZA_GPS_SP276	ERS428623	ERR568465	Y	South Africa	#b18ebf	Africa	#867bb7	Gauteng	-25.9363	28.0813			NICD	MAY	2005	Pre-PCV	F	5				Blood	IPD	P		Quellung	14	10	#dbb532	14	#0156b8	230	12-19-2-17-6-22-14	CC230	ST230	17	46	131	2	R	S	1	S	0.5	I	0.5	S	S
12837_1#38	ZA_GPS_SP280	ERS428627	ERR568469	Y	South Africa	#b18ebf	Africa	#867bb7	Gauteng	-25.9363	28.0813			NICD	JUL	2005	Pre-PCV	M	40				Pleural fluid	IPD	P		Quellung	14	10	#dbb532	14	#0156b8	230	12-19-2-17-6-22-14	CC230	ST230	17	46	131	2	R	S	1	S	0.5	I	0.5	S	S
12837_1#39	ZA_GPS_SP281	ERS428628	ERR568470	Y	South Africa	#b18ebf	Africa	#867bb7	Gauteng	-25.9363	28.0813			NICD	JUL	2005	Pre-PCV	M	1				Blood	IPD			Quellung	14	10	#dbb532	14	#0156b8	230	12-19-2-17-6-22-14	CC230	ST230	17	46	131	2	R	S	1	S	0.5	I	0.5	S	S
12837_1#44	ZA_GPS_SP286	ERS428633	ERR568475	Y	South Africa	#b18ebf	Africa	#867bb7	Gauteng	-25.9363	28.0813			NICD	MAY	2005	Pre-PCV	F		11			Blood	IPD			Quellung	14	10	#dbb532	14	#0156b8	230	12-19-2-17-6-22-14	CC230	ST230	17	46	131	2	R	S	1	S	0.5	I	0.5	S	S
12837_1#80	ZA_GPS_SP321	ERS428669	ERR568510	Y	South Africa	#b18ebf	Africa	#867bb7	Gauteng	-25.9363	28.0813			NICD	AUG	2005	Pre-PCV	F	3				Blood	IPD	P		Quellung	14	10	#dbb532	14	#0156b8	230	12-19-2-17-6-22-14	CC230	ST230	17	46	131	2	R	S	1	S	0.5	I	0.5	S	S
12837_1#83	ZA_GPS_SP324	ERS428672	ERR568513	Y	South Africa	#b18ebf	Africa	#867bb7	Gauteng	-25.9363	28.0813			NICD	JUN	2005	Pre-PCV	F		2			Blood	IPD			Quellung	14	10	#dbb532	14	#0156b8	230	12-19-2-17-6-22-14	CC230	ST230	17	46	131	2	R	S	1	S	0.5	I	0.5	S	S
12837_2#38	ZA_GPS_SP366	ERS428715	ERR568555	Y	South Africa	#b18ebf	Africa	#867bb7	Limpopo	-23.4735	29.3959			NICD	OCT	2005	Pre-PCV	F	4				Blood	IPD	P		Quellung	14	10	#dbb532	14	#0156b8	230	12-19-2-17-6-22-14	CC230	ST230	17	46	131	2	R	S	1	S	0.5	I	0.5	S	S
12837_2#57	ZA_GPS_SP385	ERS428734	ERR568574	Y	South Africa	#b18ebf	Africa	#867bb7	Gauteng	-25.9363	28.0813			NICD	AUG	2005	Pre-PCV	M	2				CSF	IPD			Quellung	14	10	#dbb532	14	#0156b8	10696	12-19-2-17-2-22-14	CC230	ST230-SLV	17	46	131	2	R	S	1	S	0.5	I	0.5	S	S
12837_2#59	ZA_GPS_SP387	ERS428736	ERR568576	Y	South Africa	#b18ebf	Africa	#867bb7	Limpopo	-23.4735	29.3959			NICD	SEP	2005	Pre-PCV	F		4			CSF	IPD			Quellung	14	10	#dbb532	14	#0156b8	230	12-19-2-17-6-22-14	CC230	ST230	17	46	131	2	R	S	1	S	0.5	I	0.5	S	S
12837_2#6	ZA_GPS_SP334	ERS428683	ERR568523	Y	South Africa	#b18ebf	Africa	#867bb7	Gauteng	-25.9363	28.0813			NICD	AUG	2005	Pre-PCV	M	2				Blood	IPD	P		Quellung	14	10	#dbb532	14	#0156b8	230	12-19-2-17-6-22-14	CC230	ST230	17	46	131	2	R	S	1	S	0.5	I	0.5	S	S
12837_2#65	ZA_GPS_SP393	ERS428742	ERR568582	Y	South Africa	#b18ebf	Africa	#867bb7	KwaZulu Natal	-28.5038	30.8875			NICD	JUL	2005	Pre-PCV	M	4				Blood	IPD			Quellung	14	10	#dbb532	14	#0156b8	230	12-19-2-17-6-22-14	CC230	ST230	NEW	46	131	2	R	S	1	S	0.5	I	0.5	S	S
12837_2#75	ZA_GPS_SP403	ERS428752	ERR568592	Y	South Africa	#b18ebf	Africa	#867bb7	Gauteng	-25.9363	28.0813			NICD	SEP	2005	Pre-PCV	F		3			Blood	IPD			Quellung	14	10	#dbb532	14	#0156b8	230	12-19-2-17-6-22-14	CC230	ST230	17	46	131	2	R	S	1	S	0.5	I	0.5	S	S
12837_3#30	ZA_GPS_SP445	ERS428795	ERR568634	Y	South Africa	#b18ebf	Africa	#867bb7	Gauteng	-25.9363	28.0813			NICD	FEB	2006	Pre-PCV	F		9			Blood	IPD			Quellung	14	10	#dbb532	14	#0156b8	230	12-19-2-17-6-22-14	CC230	ST230	17	46	131	2	R	S	1	S	0.5	I	0.5	S	S
12837_4#16	ZA_GPS_SP518	ERS428869	ERR568702	Y	South Africa	#b18ebf	Africa	#867bb7	Gauteng	-25.9363	28.0813			NICD	DEC	2005	Pre-PCV	M	2				Blood	IPD			Quellung	14	10	#dbb532	14	#0156b8	230	12-19-2-17-6-22-14	CC230	ST230	17	46	131	2	R	S	1	S	0.5	I	0.5	S	S
12837_4#33	ZA_GPS_SP535	ERS428886	ERR568719	Y	South Africa	#b18ebf	Africa	#867bb7	Gauteng	-25.9363	28.0813			NICD	JUL	2006	Pre-PCV	F	1				CSF	IPD			Quellung	14	10	#dbb532	14	#0156b8	230	12-19-2-17-6-22-14	CC230	ST230	17	46	131	2	R	S	1	S	0.5	I	0.5	S	S
12837_4#41	ZA_GPS_SP543	ERS428894	ERR568727	Y	South Africa	#b18ebf	Africa	#867bb7	Northern Cape	-29.5734	21.2051			NICD	JUL	2006	Pre-PCV	F		10			CSF	IPD			Quellung	14	10	#dbb532	14	#0156b8	230	12-19-2-17-6-22-14	CC230	ST230	17	46	131	2	R	S	1	S	0.5	I	0.5	S	S
12837_4#59	ZA_GPS_SP561	ERS428912	ERR568745	Y	South Africa	#b18ebf	Africa	#867bb7	Gauteng	-25.9363	28.0813			NICD	MAR	2006	Pre-PCV	F	2				CSF	IPD			Quellung	14	10	#dbb532	14	#0156b8	4677	12-19-2-17-6-8-14	CC230	ST230-SLV	17	46	131	2	R	S	1	S	0.5	I	0.5	S	S
12837_4#70	SA_GPS_SP641	ERS428923	ERR570383	Y	South Africa	#b18ebf	Africa	#867bb7	Gauteng	-25.9363	28.0813			NICD	MAY	2006	Pre-PCV	F	1				Blood	IPD			Quellung	14	10	#dbb532	14	#0156b8	230	12-19-2-17-6-22-14	CC230	ST230	17	46	131	2	R	S	1	S	0.5	I	0.5	S	S
12837_4#72	ZA_GPS_SP573	ERS428925	ERR570385	Y	South Africa	#b18ebf	Africa	#867bb7	Gauteng	-25.9363	28.0813			NICD	JUN	2006	Pre-PCV	F	1				Blood	IPD	N		Quellung	14	10	#dbb532	14	#0156b8	230	12-19-2-17-6-22-14	CC230	ST230	17	46	131	2	R	S	1	S	0.5	I	0.5	S	S
12837_4#77	ZA_GPS_SP578	ERS428930	ERR570390	Y	South Africa	#b18ebf	Africa	#867bb7	Gauteng	-25.9363	28.0813			NICD	MAY	2006	Pre-PCV	F		8			Blood	IPD			Quellung	14	10	#dbb532	14	#0156b8	230	12-19-2-17-6-22-14	CC230	ST230	17	46	131	2	R	S	1	S	0.5	I	0.5	S	S
12837_5#14	ZA_GPS_SP603	ERS428955	ERR570415	Y	South Africa	#b18ebf	Africa	#867bb7	Gauteng	-25.9363	28.0813			NICD	JUN	2006	Pre-PCV	F	2				Blood	IPD	P		Quellung	14	10	#dbb532	14	#0156b8	230	12-19-2-17-6-22-14	CC230	ST230	17	46	35	0.5	R	S	0.25	S	0.25	S	0.25	S	S
12837_5#61	ZA_GPS_SP224	ERS429002	ERR570460	Y	South Africa	#b18ebf	Africa	#867bb7	Gauteng	-25.9363	28.0813			NICD	MAR	2005	Pre-PCV	M	1				Blood	IPD			Quellung	14	10	#dbb532	14	#0156b8	230	12-19-2-17-6-22-14	CC230	ST230	17	46	131	2	R	S	1	S	0.5	I	0.5	S	S
13091_6#38	PATH3541	ERS437245	ERR577981	Y	Peru	#a5abff	South America	#38a236	Iquitos	-3.74937	-73.2444	Iquitos	Essalud-Iquitos hospital	Emory University		2008	Pre-PCV	F	8			Carriage	NP Swab	Carriage			Quellung	19A	10	#dbb532	19A	#43bbff	276	2-19-2-17-6-22-14	CC230	ST230-SLV	17	15	18	2	R	S	0.5	S	0.25	S	1	I	S
13154_2#65	PATH3012	ERS437064	ERR586359	Y	Peru	#a5abff	South America	#38a236	Lima	-12.0621	-77.0365	Lima	Cayetano Heredia Hospital	Emory University		2008	Pre-PCV	F	7			Carriage	NP Swab	Carriage			Quellung	19A	10	#dbb532	19A	#43bbff	276	2-19-2-17-6-22-14	CC230	ST230-SLV	17	15	105	0.5	R	S	0.25	S	0.12	S	0.12	S	S
13154_3#57	2010200810	ERS437361	ERR586428	Y	USA	#995300	North America	#7c6e2a	Tennessee	35.773	-86.282			CDC	JUN	2009	Post-PCV7		0				BLOOD	IPD			Quellung	19A	10	#dbb532	19A	#43bbff	230	12-19-2-17-6-22-14	CC230	ST230	17	7	8	2	R	S	1	S	0.5	I	0.5	S	S
13414_2#59	2012222918	ERS455150	ERR600192	Y	USA	#995300	North America	#7c6e2a	Georgia	32.3294	-83.1137			CDC	AUG	2012	Post-PCV13		1				BLOOD	IPD			Quellung	19A	10	#dbb532	19A	#43bbff	230	12-19-2-17-6-22-14	CC230	ST230	17	15	22	0.5	R	S	0.12	S	0.12	S	0.12	S	S
13414_8#2	GPS_ZA_619	ERS464184	ERR632869	Y	South Africa	#b18ebf	Africa	#867bb7	Gauteng	-25.9363	28.0813			NICD	MAR	2006	Pre-PCV		4				Pleural fluid	IPD			Quellung	14	10	#dbb532	14	#0156b8	230	12-19-2-17-6-22-14	CC230	ST230	17	46	131	2	R	S	1	S	0.5	I	0.5	S	S
13414_8#31	GPS_ZA_648	ERS464213	ERR632898	Y	South Africa	#b18ebf	Africa	#867bb7	Mpumalanga	-26.2768	30.15			NICD	SEP	2006	Pre-PCV	M		5			Blood	IPD			Quellung	14	10	#dbb532	14	#0156b8	230	12-19-2-17-6-22-14	CC230	ST230	17	46	131	2	R	S	1	S	0.5	I	0.5	S	S
13414_8#56	GPS_ZA_673	ERS464238	ERR632923	Y	South Africa	#b18ebf	Africa	#867bb7	Eastern Cape	-32.2172	26.6386			NICD	OCT	2006	Pre-PCV	F	44				Blood	IPD			Quellung	14	10	#dbb532	14	#0156b8	2707	7-19-2-17-6-22-14	CC230	ST230-SLV	17	46	35	0.5	R	S	0.25	S	0.25	S	0.25	S	S
13414_8#63	GPS_ZA_680	ERS464245	ERR632930	Y	South Africa	#b18ebf	Africa	#867bb7	Mpumalanga	-26.2768	30.15			NICD	AUG	2006	Pre-PCV	M		8			CSF & Blood	IPD			Quellung	19A	10	#dbb532	19A	#43bbff	5033	12-19-2-17-6-1-14	CC230	ST230-SLV	79	15	22	0.25	R	S	0.12	S	0.12	S	0.12	S	S
13414_8#8	GPS_ZA_625	ERS464190	ERR632875	Y	South Africa	#b18ebf	Africa	#867bb7	Mpumalanga	-26.2768	30.15			NICD	SEP	2006	Pre-PCV	M	4				CSF & Blood	IPD			Quellung	14	10	#dbb532	14	#0156b8	230	12-19-2-17-6-22-14	CC230	ST230	17	46	131	2	R	S	1	S	0.5	I	0.5	S	S
13415_4#96	GPS_ZA_808	ERS464373	ERR600405	Y	South Africa	#b18ebf	Africa	#867bb7	Gauteng	-25.9363	28.0813			NICD	FEB	2007	Pre-PCV	M		3			CSF	IPD			Quellung	14	10	#dbb532	14	#0156b8	230	12-19-2-17-6-22-14	CC230	ST230	17	46	131	2	R	S	1	S	0.5	I	0.5	S	S
13415_5#10	GPS_ZA_818	ERS464383	ERR600414	Y	South Africa	#b18ebf	Africa	#867bb7	North West	-26.3749	25.4619			NICD	FEB	2007	Pre-PCV	M		8			CSF	IPD			Quellung	14	10	#dbb532	14	#0156b8	4677	12-19-2-17-6-8-14	CC230	ST230-SLV	17	46	131	2	R	S	1	S	0.5	I	0.5	S	S
13415_5#15	GPS_ZA_823	ERS464388	ERR600419	Y	South Africa	#b18ebf	Africa	#867bb7	Gauteng	-25.9363	28.0813			NICD	APR	2007	Pre-PCV	F	1				Blood	IPD	N		Quellung	14	10	#dbb532	14	#0156b8	230	12-19-2-17-6-22-14	CC230	ST230	17	46	131	2	R	S	1	S	0.5	I	0.5	S	S
13415_5#23	GPS_ZA_831	ERS464396	ERR600427	Y	South Africa	#b18ebf	Africa	#867bb7	Gauteng	-25.9363	28.0813			NICD	APR	2007	Pre-PCV	M	4				Blood	IPD	P		Quellung	14	10	#dbb532	14	#0156b8	230	12-19-2-17-6-22-14	CC230	ST230	17	46	131	2	R	S	1	S	0.5	I	0.5	S	S
13415_5#47	GPS_ZA_855	ERS464420	ERR600451	Y	South Africa	#b18ebf	Africa	#867bb7	Mpumalanga	-26.2768	30.15			NICD	APR	2007	Pre-PCV	M		10			CSF	IPD			Quellung	14	10	#dbb532	14	#0156b8	230	12-19-2-17-6-22-14	CC230	ST230	17	46	131	2	R	S	1	S	0.5	I	0.5	S	S
13415_5#8	GPS_ZA_816	ERS464381	ERR600413	Y	South Africa	#b18ebf	Africa	#867bb7	Gauteng	-25.9363	28.0813			NICD	FEB	2007	Pre-PCV	M	1				Blood	IPD			Quellung	14	10	#dbb532	14	#0156b8	6227	12-19-2-17-6-20-14	CC230	ST230-SLV	17	46	131	2	R	S	1	S	0.5	I	0.5	S	S
13415_6#20	GPS_ZA_924	ERS464536	ERR600520	Y	South Africa	#b18ebf	Africa	#867bb7	Northern Cape	-29.5734	21.2051			NICD	JUL	2009	Pre-PCV	M	3				Blood	IPD	P		Quellung	14	10	#dbb532	14	#0156b8	230	12-19-2-17-6-22-14	CC230	ST230	17	46	131	2	R	S	1	S	0.5	I	0.5	S	S
13415_6#68	GPS_ZA_972	ERS464584	ERR600567	Y	South Africa	#b18ebf	Africa	#867bb7	Gauteng	-25.9363	28.0813			NICD	JUL	2009	Pre-PCV	M		4			CSF	IPD			Quellung	14	10	#dbb532	14	#0156b8	230	12-19-2-17-6-22-14	CC230	ST230	17	46	131	2	R	S	1	S	0.5	I	0.5	S	S
13415_6#69	GPS_ZA_973	ERS464585	ERR600568	Y	South Africa	#b18ebf	Africa	#867bb7	Gauteng	-25.9363	28.0813			NICD	JUL	2009	Pre-PCV	M	32				Blood	IPD			Quellung	14	10	#dbb532	14	#0156b8	230	12-19-2-17-6-22-14	CC230	ST230	17	46	131	2	R	S	1	S	0.5	I	0.5	S	S
13415_6#71	GPS_ZA_975	ERS464587	ERR600570	Y	South Africa	#b18ebf	Africa	#867bb7	Gauteng	-25.9363	28.0813			NICD	MAY	2007	Pre-PCV	M		5			CSF	IPD			Quellung	14	10	#dbb532	14	#0156b8	230	12-19-2-17-6-22-14	CC230	ST230	17	46	131	2	R	S	1	S	0.5	I	0.5	S	S
13415_6#74	GPS_ZA_978	ERS464590	ERR600573	Y	South Africa	#b18ebf	Africa	#867bb7	KwaZulu Natal	-28.5038	30.8875			NICD	OCT	2005	Pre-PCV	M	4				Blood	IPD			Quellung	14	10	#dbb532	14	#0156b8	230	12-19-2-17-6-22-14	CC230	ST230	17	46	131	2	R	S	1	S	0.5	I	0.5	S	S
13415_6#84	GPS_ZA_988	ERS464600	ERR600583	Y	South Africa	#b18ebf	Africa	#867bb7	Mpumalanga	-26.2768	30.15			NICD	JUL	2009	Pre-PCV	M	5				Pleural fluid	IPD			Quellung	14	10	#dbb532	14	#0156b8	230	12-19-2-17-6-22-14	CC230	ST230	17	46	131	2	R	S	1	S	0.5	I	0.5	S	S
13415_7#35	GPS_ZA_1035	ERS464647	ERR600624	Y	South Africa	#b18ebf	Africa	#867bb7	KwaZulu Natal	-28.5038	30.8875			NICD	APR	2009	Pre-PCV	F	1				Blood	IPD	P		Quellung	14	10	#dbb532	14	#0156b8	11748	12-19-2-17-6-631-14	CC230	ST230-SLV	17	46	131	2	R	S	1	S	0.5	I	0.5	S	S
13415_7#55	GPS_ZA_1055	ERS464667	ERR632984	Y	South Africa	#b18ebf	Africa	#867bb7	KwaZulu Natal	-28.5038	30.8875			NICD	AUG	2009	Pre-PCV	F		3			Blood	IPD			Quellung	14	10	#dbb532	14	#0156b8	2707	7-19-2-17-6-22-14	CC230	ST230-SLV	17	46	35	0.5	R	S	0.25	S	0.25	S	0.25	S	S
13415_7#74	GPS_ZA_1074	ERS464686	ERR633003	Y	South Africa	#b18ebf	Africa	#867bb7	KwaZulu Natal	-28.5038	30.8875			NICD	MAR	2009	Pre-PCV	M	1				Blood	IPD			Quellung	14	10	#dbb532	14	#0156b8	10745	7-19-2-17-6-3-14	CC230	ST230-DLV	17	46	35	0.5	R	S	0.25	S	0.25	S	0.25	S	S
13415_8#35	GPS_ZA_1131	ERS464743	ERR633058	Y	South Africa	#b18ebf	Africa	#867bb7	Gauteng	-25.9363	28.0813			NICD	FEB	2010	Post-PCV7	F	1				CSF	IPD	N		Quellung	14	10	#dbb532	14	#0156b8	230	12-19-2-17-6-22-14	CC230	ST230	17	46	131	2	R	S	1	S	0.5	I	0.5	S	S
13415_8#55	GPS_ZA_1151	ERS464763	ERR633077	Y	South Africa	#b18ebf	Africa	#867bb7	Gauteng	-25.9363	28.0813			NICD	JUN	2009	Pre-PCV	M		5			Blood	IPD			Quellung	14	10	#dbb532	14	#0156b8	230	12-19-2-17-6-22-14	CC230	ST230	17	46	131	2	R	S	1	S	0.5	I	0.5	S	S
13415_8#80	GPS_ZA_1176	ERS464788	ERR633102	Y	South Africa	#b18ebf	Africa	#867bb7	Gauteng	-25.9363	28.0813			NICD	MAY	2009	Pre-PCV	F	1				Blood	IPD			Quellung	14	10	#dbb532	14	#0156b8	230	12-19-2-17-6-22-14	CC230	ST230	17	46	131	2	R	S	1	S	0.5	I	0.5	S	S
13415_8#87	GPS_ZA_1183	ERS464795	ERR633109	Y	South Africa	#b18ebf	Africa	#867bb7	Gauteng	-25.9363	28.0813			NICD	JUN	2009	Pre-PCV	M		3			Blood	IPD	P		Quellung	14	10	#dbb532	14	#0156b8	230	12-19-2-17-6-22-14	CC230	ST230	17	46	131	2	R	S	1	S	0.5	I	0.5	S	S
13470_1#51	GPS_ZA_1243	ERS464855	ERR646580	Y	South Africa	#b18ebf	Africa	#867bb7	Gauteng	-25.9363	28.0813			NICD	OCT	2007	Pre-PCV	F		10			Blood	IPD			Quellung	14	10	#dbb532	14	#0156b8	230	12-19-2-17-6-22-14	CC230	ST230	17	46	26	4	R	I	1	S	0.5	I	4	R	R
13470_1#55	GPS_ZA_1247	ERS464859	ERR646584	Y	South Africa	#b18ebf	Africa	#867bb7	Gauteng	-25.9363	28.0813			NICD	OCT	2006	Pre-PCV	F		12			Blood	IPD			Quellung	14	10	#dbb532	14	#0156b8	230	12-19-2-17-6-22-14	CC230	ST230	17	NEW	131	4	R	I	8	R	1	R	1	I	S
13470_1#71	GPS_ZA_1263	ERS464875	ERR646600	Y	South Africa	#b18ebf	Africa	#867bb7	KwaZulu Natal	-28.5038	30.8875			NICD	OCT	2006	Pre-PCV	M		3			Blood	IPD			Quellung	14	10	#dbb532	14	#0156b8	230	12-19-2-17-6-22-14	CC230	ST230	17	46	35	0.5	R	S	0.25	S	0.25	S	0.25	S	S
14257_1#25	GPS_ZA_1402	ERS508363	ERR701802	Y	South Africa	#b18ebf	Africa	#867bb7	Gauteng	-25.9363	28.0813			NICD	FEB	2008	Pre-PCV	M		1			Blood	IPD	P		Quellung	14	10	#dbb532	14	#0156b8	230	12-19-2-17-6-22-14	CC230	ST230	17	46	131	2	R	S	1	S	0.5	I	0.5	S	S
14257_1#45	GPS_ZA_1422	ERS508426	ERR701822	Y	South Africa	#b18ebf	Africa	#867bb7	KwaZulu Natal	-28.5038	30.8875			NICD	JUN	2008	Pre-PCV	F	29				Blood	IPD			Quellung	14	10	#dbb532	14	#0156b8	230	12-19-2-17-6-22-14	CC230	ST230	17	46	131	2	R	S	1	S	0.5	I	0.5	S	S
14257_1#6	GPS_ZA_1383	ERS508315	ERR701783	Y	South Africa	#b18ebf	Africa	#867bb7	Western Cape	-33.547	20.7275			NICD	JUN	2008	Pre-PCV	F		6			Blood	IPD	N		Quellung	14	10	#dbb532	14	#0156b8	230	12-19-2-17-6-22-14	CC230	ST230	17	46	8	2	R	S	1	S	0.5	I	0.5	S	S
14257_1#76	GPS_ZA_1453	ERS508520	ERR701853	Y	South Africa	#b18ebf	Africa	#867bb7	North West	-26.3749	25.4619			NICD	JUN	2008	Pre-PCV	F	7				CSF	IPD			Quellung	14	10	#dbb532	14	#0156b8	230	12-19-2-17-6-22-14	CC230	ST230	17	46	131	2	R	S	1	S	0.5	I	0.5	S	S
14257_1#80	GPS_ZA_1457	ERS508532	ERR701857	Y	South Africa	#b18ebf	Africa	#867bb7	Gauteng	-25.9363	28.0813			NICD	SEP	2007	Pre-PCV	M		2			CSF	IPD	P		Quellung	14	10	#dbb532	14	#0156b8	230	12-19-2-17-6-22-14	CC230	ST230	17	46	131	2	R	S	1	S	0.5	I	0.5	S	S
14410_8#39	GPS_ZA_1511	ERS508437	ERR714481	Y	South Africa	#b18ebf	Africa	#867bb7	Western Cape	-33.547	20.7275			NICD	MAY	2008	Pre-PCV	M	1				Blood	IPD			Quellung	14	10	#dbb532	14	#0156b8	230	12-19-2-17-6-22-14	CC230	ST230	17	46	35	0.5	R	S	0.25	S	0.25	S	0.25	S	S
14410_8#48	GPS_ZA_1520	ERS508463	ERR714490	Y	South Africa	#b18ebf	Africa	#867bb7	Gauteng	-25.9363	28.0813			NICD	JUL	2008	Pre-PCV	F		4			Blood	IPD			Quellung	14	10	#dbb532	14	#0156b8	230	12-19-2-17-6-22-14	CC230	ST230	17	46	131	2	R	S	1	S	0.5	I	0.5	S	S
14410_8#6	GPS_ZA_1478	ERS508348	ERR714448	Y	South Africa	#b18ebf	Africa	#867bb7	Gauteng	-25.9363	28.0813			NICD	AUG	2008	Pre-PCV	F		1			Blood	IPD	N		Quellung	14	10	#dbb532	14	#0156b8	230	12-19-2-17-6-22-14	CC230	ST230	17	46	131	2	R	S	1	S	0.5	I	0.5	S	S
14410_8#71	GPS_ZA_1543	ERS508528	ERR714513	Y	South Africa	#b18ebf	Africa	#867bb7	Gauteng	-25.9363	28.0813			NICD	APR	2008	Pre-PCV	F		5			Blood	IPD	N		Quellung	14	10	#dbb532	14	#0156b8	230	12-19-2-17-6-22-14	CC230	ST230	17	46	131	2	R	S	1	S	0.5	I	0.5	S	S
14410_8#85	GPS_ZA_1557	ERS508559	ERR714527	Y	South Africa	#b18ebf	Africa	#867bb7	Gauteng	-25.9363	28.0813			NICD	AUG	2008	Pre-PCV	M		5			CSF	IPD			Quellung	14	10	#dbb532	14	#0156b8	6353	12-19-2-17-6-22-6	CC230	ST230-SLV	17	NEW	131	4	R	I	8	R	1	R	1	I	S
14412_1#44	GPS_ZA_1706	ERS508737	ERR714581	Y	South Africa	#b18ebf	Africa	#867bb7	Gauteng	-25.9363	28.0813			NICD	OCT	2008	Pre-PCV	M	49				Blood	IPD			Quellung	14	10	#dbb532	14	#0156b8	230	12-19-2-17-6-22-14	CC230	ST230	17	46	35	0.5	R	S	0.25	S	0.25	S	0.25	S	S
14412_1#71	GPS_ZA_1733	ERS508812	ERR714608	Y	South Africa	#b18ebf	Africa	#867bb7	Gauteng	-25.9363	28.0813			NICD	SEP	2008	Pre-PCV	M	5				Blood	IPD	P		Quellung	14	10	#dbb532	14	#0156b8	230	12-19-2-17-6-22-14	CC230	ST230	17	46	131	2	R	S	1	S	0.5	I	0.5	S	S
14412_1#78	GPS_ZA_1740	ERS508826	ERR714615	Y	South Africa	#b18ebf	Africa	#867bb7	Gauteng	-25.9363	28.0813			NICD	NOV	2008	Pre-PCV	M		5			Blood	IPD			Quellung	14	10	#dbb532	14	#0156b8	230	12-19-2-17-6-22-14	CC230	ST230	17	46	131	2	R	S	1	S	0.5	I	0.5	S	S
14412_2#13	GPS_ZA_1865	ERS509140	ERR714645	Y	South Africa	#b18ebf	Africa	#867bb7	Eastern Cape	-32.2172	26.6386			NICD	AUG	2010	Post-PCV7	M	2				Blood	IPD			Quellung	14	10	#dbb532	14	#0156b8	230	12-19-2-17-6-22-14	CC230	ST230	17	46	131	2	R	S	1	S	0.5	I	0.5	S	S
14412_2#46	GPS_ZA_1898	ERS508886	ERR714678	Y	South Africa	#b18ebf	Africa	#867bb7	Gauteng	-25.9363	28.0813			NICD	SEP	2010	Post-PCV7	F	1				Blood	IPD	P		Quellung	14	10	#dbb532	14	#0156b8	230	12-19-2-17-6-22-14	CC230	ST230	17	46	131	2	R	S	1	S	0.5	I	0.5	S	S
14412_2#60	GPS_ZA_1912	ERS508900	ERR714692	Y	South Africa	#b18ebf	Africa	#867bb7	Gauteng	-25.9363	28.0813			NICD	JUN	2010	Post-PCV7	M	3				Blood	IPD	N		Quellung	14	10	#dbb532	14	#0156b8	230	12-19-2-17-6-22-14	CC230	ST230	17	46	131	2	R	S	1	S	0.5	I	0.5	S	S
14412_2#70	GPS_ZA_1922	ERS508910	ERR714702	Y	South Africa	#b18ebf	Africa	#867bb7	Gauteng	-25.9363	28.0813			NICD	AUG	2010	Post-PCV7	M	2				Blood	IPD			Quellung	14	10	#dbb532	14	#0156b8	230	12-19-2-17-6-22-14	CC230	ST230	17	46	131	2	R	S	1	S	0.5	I	0.5	S	S
14412_2#72	GPS_ZA_1924	ERS508912	ERR714704	Y	South Africa	#b18ebf	Africa	#867bb7	Eastern Cape	-32.2172	26.6386			NICD	OCT	2010	Post-PCV7	M		5			Blood	IPD			Quellung	14	10	#dbb532	14	#0156b8	11749	12-19-468-17-6-8-14	CC230	ST230-DLV	17	46	131	2	R	S	1	S	0.5	I	0.5	S	S
14412_2#74	GPS_ZA_1926	ERS508914	ERR714706	Y	South Africa	#b18ebf	Africa	#867bb7	Gauteng	-25.9363	28.0813			NICD	AUG	2010	Post-PCV7	M	4				Blood	IPD			Quellung	14	10	#dbb532	14	#0156b8	230	12-19-2-17-6-22-14	CC230	ST230	17	46	131	2	R	S	1	S	0.5	I	0.5	S	S
14520_6#16	GPS_GM_0724	ERS525012	ERR730344	Y	The Gambia	#ffb67a	Africa	#867bb7	Accra	13.4513	-16.573	Accra	Princess Marie Louis hospital	MRC Unit the Gambia	FEB	2011	Pre-PCV	M	2.58			Carriage	NP swab	Carriage					10	#dbb532	23F	#ffa2e0	5567	12-19-2-17-7-22-5	CC230	ST230-DLV	17	15	22	0.5	R	S	0.12	S	0.12	S	0.12	S	S
14520_6#34	GPS_GM_0742	ERS525050	ERR730362	Y	The Gambia	#ffb67a	Africa	#867bb7	Accra	13.4513	-16.573	Accra	Princess Marie Louis hospital	MRC Unit the Gambia	APR	2011	Pre-PCV	M	4.5			Carriage	NP swab	Carriage					10	#dbb532	19A	#43bbff	2013	12-19-36-17-6-20-14	CC230	ST230-DLV	17	15	NEW	0.25	R	S	0.12	S	0.12	S	0.12	S	S
14520_6#66	GPS_GM_0774	ERS525118	ERR730394	Y	The Gambia	#ffb67a	Africa	#867bb7	Kumasi	13.4513	-16.573	Kumasi	Kumasi Teaching Hospital	MRC Unit the Gambia	JUN	2010	Pre-PCV	F		6			CSF	IPD			Latex Agglutination	19F	10	#dbb532	19F	#a5b4ff	10811	12-19-2-6-6-22-14	CC230	ST230-SLV	17	15	NEW	0.5	R	S	0.12	S	0.12	S	0.12	S	S
14555_3#37	GPS_ZA_1319	ERS508381	ERR730555	Y	South Africa	#b18ebf	Africa	#867bb7	Gauteng	-25.9363	28.0813			NICD	OCT	2007	Pre-PCV	F	1				Blood	IPD	N		Quellung	14	10	#dbb532	14	#0156b8	230	12-19-2-17-6-22-14	CC230	ST230	17	46	131	2	R	S	1	S	0.5	I	0.5	S	S
14555_3#39	GPS_ZA_1321	ERS508387	ERR730557	Y	South Africa	#b18ebf	Africa	#867bb7	North West	-26.3749	25.4619			NICD	JAN	2008	Pre-PCV	F		3			CSF	IPD			Quellung	14	10	#dbb532	14	#0156b8	230	12-19-2-17-6-22-14	CC230	ST230	17	46	131	2	R	S	1	S	0.5	I	0.5	S	S
14555_3#42	GPS_ZA_1324	ERS508397	ERR730560	Y	South Africa	#b18ebf	Africa	#867bb7	Limpopo	-23.4735	29.3959			NICD	OCT	2007	Pre-PCV	M		8			CSF	IPD			Quellung	14	10	#dbb532	14	#0156b8	230	12-19-2-17-6-22-14	CC230	ST230	17	46	131	2	R	S	1	S	0.5	I	0.5	S	S
14555_3#51	GPS_ZA_1333	ERS508427	ERR730569	Y	South Africa	#b18ebf	Africa	#867bb7	Eastern Cape	-32.2172	26.6386			NICD	OCT	2007	Pre-PCV	M	3				Blood	IPD			Quellung	14	10	#dbb532	14	#0156b8	230	12-19-2-17-6-22-14	CC230	ST230	17	46	35	0.5	R	S	0.25	S	0.25	S	0.25	S	S
14555_3#64	GPS_ZA_1346	ERS508467	ERR730582	Y	South Africa	#b18ebf	Africa	#867bb7	Gauteng	-25.9363	28.0813			NICD	JUN	2006	Pre-PCV	F	50				CSF	IPD			Quellung	14	10	#dbb532	14	#0156b8	230	12-19-2-17-6-22-14	CC230	ST230	17	46	131	2	R	S	1	S	0.5	I	0.5	S	S
14555_3#71	GPS_ZA_1353	ERS508488	ERR730589	Y	South Africa	#b18ebf	Africa	#867bb7	Gauteng	-25.9363	28.0813			NICD	FEB	2008	Pre-PCV	F		10			Blood	IPD	N		Quellung	14	10	#dbb532	14	#0156b8	230	12-19-2-17-6-22-14	CC230	ST230	17	46	131	2	R	S	1	S	0.5	I	0.5	S	S
14555_3#9	GPS_ZA_1291	ERS508305	ERR730527	Y	South Africa	#b18ebf	Africa	#867bb7	Gauteng	-25.9363	28.0813			NICD	NOV	2007	Pre-PCV	F	4				CSF & Blood	IPD			Quellung	14	10	#dbb532	14	#0156b8	230	12-19-2-17-6-22-14	CC230	ST230	17	46	131	2	R	S	1	S	0.5	I	0.5	S	S
14555_4#22	GPS_ZA_2064	ERS508986	ERR736919	Y	South Africa	#b18ebf	Africa	#867bb7	Gauteng	-25.9363	28.0813			NICD	JUN	2011	Post-PCV7	F		4			Blood	IPD	N		Quellung	14	10	#dbb532	14	#0156b8	6741	2-4-70-16-6-19-18	CC230	ST230-SLV	17	46	131	2	R	S	1	S	0.5	I	0.5	S	S
14555_4#64	GPS_ZA_2106	ERS509072	ERR730634	Y	South Africa	#b18ebf	Africa	#867bb7	KwaZulu Natal	-28.5038	30.8875			NICD	MAY	2011	Post-PCV7	M	4				Blood	IPD	P		Quellung	14	10	#dbb532	14	#0156b8	230	12-19-2-17-6-22-14	CC230	ST230	17	46	131	2	R	S	1	S	0.5	I	0.5	S	S
14555_4#74	GPS_ZA_2116	ERS509093	ERR730644	Y	South Africa	#b18ebf	Africa	#867bb7	Gauteng	-25.9363	28.0813			NICD	MAY	2011	Post-PCV7	F	4				Blood	IPD			Quellung	3	10	#dbb532	3	#7bcd36	700	12-11-2-6-6-22-14	CC230	ST230-DLV	17	15	22	0.5	R	S	0.12	S	0.12	S	0.12	S	S
14555_4#95	GPS_ZA_2137	ERS509126	ERR730665	Y	South Africa	#b18ebf	Africa	#867bb7	Gauteng	-25.9363	28.0813			NICD	JUL	2011	Post-PCV7	F	1				Blood	IPD	P		Quellung	14	10	#dbb532	14	#0156b8	230	12-19-2-17-6-22-14	CC230	ST230	17	46	131	2	R	S	1	S	0.5	I	0.5	S	S
14566_4#32	GPS_ZA_1599	ERS508615	ERR730697	Y	South Africa	#b18ebf	Africa	#867bb7	Gauteng	-25.9363	28.0813			NICD	OCT	2009	Pre-PCV	M	3				CSF & Blood	IPD	P		Quellung	14	10	#dbb532	14	#0156b8	230	12-19-2-17-6-22-14	CC230	ST230	17	46	35	0.5	R	S	0.25	S	0.25	S	0.25	S	S
14566_4#40	GPS_ZA_1607	ERS508642	ERR730705	Y	South Africa	#b18ebf	Africa	#867bb7	Gauteng	-25.9363	28.0813			NICD	JUN	2009	Pre-PCV	M	1				CSF & Blood	IPD	P		Quellung	14	10	#dbb532	14	#0156b8	230	12-19-2-17-6-22-14	CC230	ST230	17	46	35	0.5	R	S	0.25	S	0.25	S	0.25	S	S
14566_4#41	GPS_ZA_1608	ERS508646	ERR730706	Y	South Africa	#b18ebf	Africa	#867bb7	Gauteng	-25.9363	28.0813			NICD	JUL	2008	Pre-PCV	M	3				CSF	IPD			Quellung	14	10	#dbb532	14	#0156b8	230	12-19-2-17-6-22-14	CC230	ST230	17	46	131	2	R	S	1	S	0.5	I	0.5	S	S
14566_4#48	GPS_ZA_1615	ERS508664	ERR730713	Y	South Africa	#b18ebf	Africa	#867bb7	Western Cape	-33.547	20.7275			NICD	JUN	2009	Pre-PCV	M		10			CSF & Blood	IPD	P		Quellung	14	10	#dbb532	14	#0156b8	230	12-19-2-17-6-22-14	CC230	ST230	17	46	8	2	R	S	1	S	0.5	I	0.5	S	S
14566_4#64	GPS_ZA_1631	ERS508709	ERR730729	Y	South Africa	#b18ebf	Africa	#867bb7	Mpumalanga	-26.2768	30.15			NICD	SEP	2009	Pre-PCV	M	3				CSF	IPD			Quellung	14	10	#dbb532	14	#0156b8	230	12-19-2-17-6-22-14	CC230	ST230	17	46	131	2	R	S	1	S	0.5	I	0.5	S	S
14566_4#78	GPS_ZA_1645	ERS508748	ERR730743	Y	South Africa	#b18ebf	Africa	#867bb7	Gauteng	-25.9363	28.0813			NICD	OCT	2009	Pre-PCV	F	2				Blood	IPD			Quellung	14	10	#dbb532	14	#0156b8	230	12-19-2-17-6-22-14	CC230	ST230	17	46	131	2	R	S	1	S	0.5	I	0.5	S	S
14566_5#12	GPS_ZA_1769	ERS508649	ERR730772	Y	South Africa	#b18ebf	Africa	#867bb7	KwaZulu Natal	-28.5038	30.8875			NICD	JUL	2010	Post-PCV7	M	2				Blood	IPD			Quellung	14	10	#dbb532	14	#0156b8	230	12-19-2-17-6-22-14	CC230	ST230	17	46	131	2	R	S	1	S	0.5	I	0.5	S	S
14566_5#51	GPS_ZA_1808	ERS508776	ERR730811	Y	South Africa	#b18ebf	Africa	#867bb7	Gauteng	-25.9363	28.0813			NICD	JUN	2010	Post-PCV7	M	4				Blood	IPD			Quellung	14	10	#dbb532	14	#0156b8	230	12-19-2-17-6-22-14	CC230	ST230	17	46	131	2	R	S	1	S	0.5	I	0.5	S	S
14566_5#95	GPS_ZA_1852	ERS508866	ERR730855	Y	South Africa	#b18ebf	Africa	#867bb7	Gauteng	-25.9363	28.0813			NICD	MAY	2010	Post-PCV7	M	1				Blood	IPD			Quellung	14	10	#dbb532	14	#0156b8	230	12-19-2-17-6-22-14	CC230	ST230	17	46	131	2	R	S	1	S	0.5	I	0.5	S	S
14566_6#35	GPS_ZA_1982	ERS508996	ERR730890	Y	South Africa	#b18ebf	Africa	#867bb7	Mpumalanga	-26.2768	30.15			NICD	MAR	2011	Post-PCV7	M		2			CSF & Blood	IPD			Quellung	14	10	#dbb532	14	#0156b8	230	12-19-2-17-6-22-14	CC230	ST230	17	46	131	2	R	S	1	S	0.5	I	0.5	S	S
14566_6#43	GPS_ZA_1990	ERS509012	ERR730898	Y	South Africa	#b18ebf	Africa	#867bb7	KwaZulu Natal	-28.5038	30.8875			NICD	MAR	2011	Post-PCV7	F	4				CSF & Blood	IPD	P		Quellung	14	10	#dbb532	14	#0156b8	230	12-19-2-17-6-22-14	CC230	ST230	17	46	131	2	R	S	1	S	0.5	I	0.5	S	S
14566_6#58	GPS_ZA_2005	ERS509041	ERR730913	Y	South Africa	#b18ebf	Africa	#867bb7	Gauteng	-25.9363	28.0813			NICD	NOV	2010	Post-PCV7	M		1			Blood	IPD	P		Quellung	14	10	#dbb532	14	#0156b8	11749	12-19-468-17-6-8-14	CC230	ST230-DLV	17	46	131	2	R	S	1	S	0.5	I	0.5	S	S
14566_6#66	GPS_ZA_2013	ERS509057	ERR730921	Y	South Africa	#b18ebf	Africa	#867bb7	Western Cape	-33.547	20.7275			NICD	DEC	2010	Post-PCV7	M	1				Blood	IPD	N		Quellung	14	10	#dbb532	14	#0156b8	11749	12-19-468-17-6-8-14	CC230	ST230-DLV	17	46	131	2	R	S	1	S	0.5	I	0.5	S	S
14566_6#76	GPS_ZA_2023	ERS509077	ERR730931	Y	South Africa	#b18ebf	Africa	#867bb7	KwaZulu Natal	-28.5038	30.8875			NICD	FEB	2011	Post-PCV7	M	3				Blood	IPD			Quellung	14	10	#dbb532	14	#0156b8	230	12-19-2-17-6-22-14	CC230	ST230	17	46	35	0.5	R	S	0.25	S	0.25	S	0.25	S	S
14566_6#83	GPS_ZA_2030	ERS509091	ERR730938	Y	South Africa	#b18ebf	Africa	#867bb7	Gauteng	-25.9363	28.0813			NICD	JAN	2011	Post-PCV7	M	36				Pleural fluid	IPD			Quellung	3	10	#dbb532	3	#7bcd36	700	12-11-2-6-6-22-14	CC230	ST230-DLV	17	15	22	0.5	R	S	0.12	S	0.12	S	0.12	S	S
14566_6#87	GPS_ZA_2034	ERS509100	ERR730942	Y	South Africa	#b18ebf	Africa	#867bb7	Gauteng	-25.9363	28.0813			NICD	APR	2011	Post-PCV7	M	31				Blood	IPD	P		Quellung	14	10	#dbb532	14	#0156b8	230	12-19-2-17-6-22-14	CC230	ST230	17	46	35	0.5	R	S	0.25	S	0.25	S	0.25	S	S
14673_5#19	GPS_US_PATH508	ERS558418	ERR742709	Y	Mozambique	#b5002d	Africa	#867bb7		-19.3022	34.9145			Emory University									blood	IPD			Quellung	14	10	#dbb532	14	#0156b8	5033	12-19-2-17-6-1-14	CC230	ST230-SLV	17	15	22	0.5	R	S	0.12	S	0.12	S	0.12	S	S
14723_1#27	GPS_US_PATH1713	ERS558616	ERR750762	Y	India	#e49aff	Asia	#0094ff	Vellore	12.7948	79.0006	Vellore		Emory University										unknown			Quellung	19F	10	#dbb532	19F	#a5b4ff	878	11-19-2-17-6-22-14	CC230	ST230-SLV	17	31	73	2	R	S	1	S	0.5	I	0.5	S	S
14723_3#1	GPS_US_PATH4798	ERS558780	ERR750909	Y	Hungary	#90304b	Europe	#ff2722		47.1818	19.5061			Emory University		1999	Pre-PCV						Middle ear fluid	Non-invasive disease			Quellung	07B	10	#dbb532	7B	#796bf6	3133	2-19-2-16-17-1-17	singleton	ST230-HLV	12	26	NEW	0.06	S	S	<= 0.03	S	<= 0.06	S	<= 0.06	S	S
14723_3#2	GPS_US_PATH4799	ERS558781	ERR750910	Y	Hungary	#90304b	Europe	#ff2722		47.1818	19.5061			Emory University		1999	Pre-PCV						Sputum	unknown			Quellung	07B	10	#dbb532	7B	#796bf6	3133	2-19-2-16-17-1-17	singleton	ST230-HLV	12	26	NEW	0.06	S	S	<= 0.03	S	<= 0.06	S	<= 0.06	S	S
14723_3#27	GPS_US_PATH4824	ERS558806	ERR750934	Y	Bulgaria	#fe2a85	Europe	#ff2722		42.6074	25.4857			Emory University		1999	Pre-PCV						Ear fluid	Non-invasive disease			Quellung	19A	10	#dbb532	19A	#43bbff	230	12-19-2-17-6-22-14	CC230	ST230	17	15	NEW	0.5	R	S	0.12	S	0.12	S	0.12	S	S
14723_3#63	GPS_US_PATH5352	ERS558842	ERR750969	Y	Mozambique	#b5002d	Africa	#867bb7		-19.3022	34.9145			Emory University		1996	Pre-PCV	F					blood	IPD			Quellung	07B	10	#dbb532	7B	#796bf6	10840	15-19-146-17-6-22-14	CC230	ST230-DLV	17	15	22	0.5	R	S	0.12	S	0.12	S	0.12	S	S
14723_4#66	GPS_US_PATH5534	ERS558978	ERR751067	Y	Mozambique	#b5002d	Africa	#867bb7		-19.3022	34.9145			Emory University		2009	Pre-PCV	M	1				Blood	IPD			Quellung	14	10	#dbb532	14	#0156b8	230	12-19-2-17-6-22-14	CC230	ST230	17	46	131	2	R	S	1	S	0.5	I	0.5	S	S
14913_2#16	GPS_ZA_2248	ERS566374	ERR773830	Y	South Africa	#b18ebf	Africa	#867bb7	Gauteng	-25.9363	28.0813			NICD	SEP	2011	Post-PCV7	M	1				CSF & Blood	IPD			Quellung	14	10	#dbb532	14	#0156b8	230	12-19-2-17-6-22-14	CC230	ST230	17	46	131	2	R	S	1	S	0.5	I	0.5	S	S
14913_2#21	GPS_ZA_2253	ERS566387	ERR773835	Y	South Africa	#b18ebf	Africa	#867bb7	Gauteng	-25.9363	28.0813			NICD	NOV	2011	Post-PCV7	M	4				Blood	IPD	P		Quellung	14	10	#dbb532	14	#0156b8	8374	12-43-2-18-6-22-14	CC230	ST230-DLV	17	46	131	2	R	S	1	S	0.5	I	0.5	S	S
14913_2#49	GPS_ZA_2281	ERS566457	ERR773863	Y	South Africa	#b18ebf	Africa	#867bb7	Free State	-28.7854	26.4979			NICD	OCT	2011	Post-PCV7	F	1				Blood	IPD			Quellung	14	10	#dbb532	14	#0156b8	230	12-19-2-17-6-22-14	CC230	ST230	17	46	131	2	R	S	1	S	0.5	I	0.5	S	S
14913_2#50	GPS_ZA_2282	ERS566460	ERR773864	Y	South Africa	#b18ebf	Africa	#867bb7	KwaZulu Natal	-28.5038	30.8875			NICD	SEP	2011	Post-PCV7	F	2				Blood	IPD			Quellung	14	10	#dbb532	14	#0156b8	230	12-19-2-17-6-22-14	CC230	ST230	17	46	131	2	R	S	1	S	0.5	I	0.5	S	S
14913_2#73	GPS_ZA_2305	ERS566518	ERR773887	Y	South Africa	#b18ebf	Africa	#867bb7	KwaZulu Natal	-28.5038	30.8875			NICD	OCT	2011	Post-PCV7	M		2			Blood	IPD	P		Quellung	14	10	#dbb532	14	#0156b8	230	12-19-2-17-6-22-14	CC230	ST230	17	46	131	2	R	S	1	S	0.5	I	0.5	S	S
14913_2#86	GPS_ZA_2318	ERS566544	ERR773900	Y	South Africa	#b18ebf	Africa	#867bb7	Free State	-28.7854	26.4979			NICD	DEC	2011	Post-PCV7	F	2				Pleural Fluid	IPD			Quellung	14	10	#dbb532	14	#0156b8	5033	12-19-2-17-6-1-14	CC230	ST230-SLV	17	46	131	2	R	S	1	S	0.5	I	0.5	S	S
14913_3#4	GPS_ZA_2141	ERS566297	ERR773913	Y	South Africa	#b18ebf	Africa	#867bb7	KwaZulu Natal	-28.5038	30.8875			NICD	SEP	2008	Pre-PCV	M	1				Blood	IPD			Quellung	14	10	#dbb532	14	#0156b8	230	12-19-2-17-6-22-14	CC230	ST230	17	46	131	2	R	S	1	S	0.5	I	0.5	S	S
14913_3#41	GPS_ZA_2178	ERS566334	ERR773950	Y	South Africa	#b18ebf	Africa	#867bb7	Gauteng	-25.9363	28.0813			NICD	OCT	2009	Pre-PCV	M	12				Blood	IPD	P		Quellung	3	10	#dbb532	3	#7bcd36	700	12-11-2-6-6-22-14	CC230	ST230-DLV	17	15	22	0.5	R	S	0.12	S	0.12	S	0.12	S	S
14913_3#71	GPS_ZA_2208	ERS566427	ERR773979	Y	South Africa	#b18ebf	Africa	#867bb7	Mpumalanga	-26.2768	30.15			NICD	SEP	2011	Post-PCV7	M		2			Blood	IPD			Quellung	14	10	#dbb532	14	#0156b8	230	12-19-2-17-6-22-14	CC230	ST230	17	46	131	2	R	S	1	S	0.5	I	0.5	S	S
14913_3#76	GPS_ZA_2213	ERS566443	ERR773984	Y	South Africa	#b18ebf	Africa	#867bb7	KwaZulu Natal	-28.5038	30.8875			NICD	SEP	2008	Pre-PCV	M		7			CSF & Blood	IPD	P		Quellung	14	10	#dbb532	14	#0156b8	230	12-19-2-17-6-22-14	CC230	ST230	17	46	131	2	R	S	1	S	0.5	I	0.5	S	S
14913_6#38	GPS_ZA_1172	ERS566901	ERR774227	Y	South Africa	#b18ebf	Africa	#867bb7	KwaZulu Natal	-28.5038	30.8875			NICD	MAR	2010	Post-PCV7	F		6			Blood	IPD	P		Quellung	14	10	#dbb532	14	#0156b8	230	12-19-2-17-6-22-14	CC230	ST230	17	46	131	2	R	S	1	S	0.5	I	0.5	S	S
14913_6#78	GPS_ZA_977	ERS566941	ERR774267	Y	South Africa	#b18ebf	Africa	#867bb7	Gauteng	-25.9363	28.0813			NICD	AUG	2007	Pre-PCV	M	2				Blood	IPD			Quellung	14	10	#dbb532	14	#0156b8	11748	12-19-2-17-6-631-14	CC230	ST230-SLV	17	46	131	2	R	S	1	S	0.5	I	0.5	S	S
14913_6#86	GPS_ZA_983	ERS566949	ERR774275	Y	South Africa	#b18ebf	Africa	#867bb7	KwaZulu Natal	-28.5038	30.8875			NICD	MAY	2007	Pre-PCV	F	3				Blood	IPD			Quellung	14	10	#dbb532	14	#0156b8	11748	12-19-2-17-6-631-14	CC230	ST230-SLV	17	46	131	2	R	S	1	S	0.5	I	0.5	S	S
14936_4#25	GPS_ZA_2542	ERS566698	ERR774498	Y	South Africa	#b18ebf	Africa	#867bb7	KwaZulu Natal	-28.5038	30.8875			NICD	MAR	2013	Post-PCV13	F	65				Blood	IPD	N		Quellung	14	10	#dbb532	14	#0156b8	230	12-19-2-17-6-22-14	CC230	ST230	17	46	131	2	R	S	1	S	0.5	I	0.5	S	S
14936_4#27	GPS_ZA_2544	ERS566700	ERR774500	Y	South Africa	#b18ebf	Africa	#867bb7	Mpumalanga	-26.2768	30.15			NICD	APR	2013	Post-PCV13	M	59				Blood	IPD			Quellung	3	10	#dbb532	3	#7bcd36	700	12-11-2-6-6-22-14	CC230	ST230-DLV	17	15	22	0.5	R	S	0.12	S	0.12	S	0.12	S	S
14936_4#63	GPS_ZA_2580	ERS566736	ERR774536	Y	South Africa	#b18ebf	Africa	#867bb7	Gauteng	-25.9363	28.0813			NICD	JUN	2013	Post-PCV13	F	2				Blood	IPD			Quellung	14	10	#dbb532	14	#0156b8	230	12-19-2-17-6-22-14	CC230	ST230	17	46	131	2	R	S	1	S	0.5	I	0.5	S	S
14936_5#68	GPS_MW_1714_R1	ERS553469	ERR774632	Y	Malawi	#e63d2d	Africa	#867bb7	Karonga	-10.0847	33.8662	Karonga	Karonga household study	Malawi Liverpool Wellcome Trust	AUG	2009	Pre-PCV	F	0	6		carriage	NP swab	Carriage	N		Quellung	3	10	#dbb532	3	#7bcd36	700	12-11-2-6-6-22-14	CC230	ST230-DLV	17	15	22	0.5	R	S	0.12	S	0.12	S	0.12	S	S
14936_6#35	GPS_MW_BQN10I	ERS553582	ERR774693	Y	Malawi	#e63d2d	Africa	#867bb7	Blantyre	-15.7863	35.0036	Blantyre	Queen Elizabeth Central Hospital	Malawi Liverpool Wellcome Trust	SEP	2013	Post-PCV13	M		10		carriage / pneumonia	NP swab	Pneumonia_NP_swab	N				10	#dbb532	3	#7bcd36	700	12-11-2-6-6-22-14	CC230	ST230-DLV	17	15	22	0.5	R	S	0.12	S	0.12	S	0.12	S	S
14936_6#37	GPS_MW_BQN130	ERS553586	ERR774695	Y	Malawi	#e63d2d	Africa	#867bb7	Blantyre	-15.7863	35.0036	Blantyre	Queen Elizabeth Central Hospital	Malawi Liverpool Wellcome Trust	DEC	2013	Post-PCV13	F		5		carriage / pneumonia	NP swab	Pneumonia_NP_swab					10	#dbb532	3	#7bcd36	700	12-11-2-6-6-22-14	CC230	ST230-DLV	17	15	22	0.5	R	S	0.12	S	0.12	S	0.12	S	S
14936_6#57	GPS_MW_BQN19D	ERS553618	ERR774712	Y	Malawi	#e63d2d	Africa	#867bb7	Blantyre	-15.7863	35.0036	Blantyre	Queen Elizabeth Central Hospital	Malawi Liverpool Wellcome Trust	MAR	2014	Post-PCV13	M	1			carriage / pneumonia	NP swab	Pneumonia_NP_swab	N				10	#dbb532	19F	#a5b4ff	10879	12-375-2-10-6-22-14	CC230	ST230-DLV	17	1	22	1	R	S	0.06	S	<= 0.06	S	0.25	S	S
14936_6#68	GPS_MW_BQN1DI	ERS553629	ERR774722	Y	Malawi	#e63d2d	Africa	#867bb7	Blantyre	-15.7863	35.0036	Blantyre	Queen Elizabeth Central Hospital	Malawi Liverpool Wellcome Trust	JUN	2014	Post-PCV13	F	1			carriage / pneumonia	NP swab	Pneumonia_NP_swab	N				10	#dbb532	14	#0156b8	230	12-19-2-17-6-22-14	CC230	ST230	17	46	131	2	R	S	1	S	0.5	I	0.5	S	S
14936_6#69	GPS_MW_BQN1DM	ERS553630	ERR774723	Y	Malawi	#e63d2d	Africa	#867bb7	Blantyre	-15.7863	35.0036	Blantyre	Queen Elizabeth Central Hospital	Malawi Liverpool Wellcome Trust	JUN	2014	Post-PCV13	M	2			carriage / pneumonia	NP swab	Pneumonia_NP_swab					10	#dbb532	14	#0156b8	230	12-19-2-17-6-22-14	CC230	ST230	17	46	131	2	R	S	1	S	0.5	I	0.5	S	S
14936_6#70	GPS_MW_BQN1DU	ERS553631	ERR774724	Y	Malawi	#e63d2d	Africa	#867bb7	Blantyre	-15.7863	35.0036	Blantyre	Queen Elizabeth Central Hospital	Malawi Liverpool Wellcome Trust	JUN	2014	Post-PCV13	F	1			carriage / pneumonia	NP swab	Pneumonia_NP_swab					10	#dbb532	14	#0156b8	230	12-19-2-17-6-22-14	CC230	ST230	17	46	131	2	R	S	1	S	0.5	I	0.5	S	S
15277_1#29	GPS_US_PATH655	ERS558531	ERR845762	Y	Mozambique	#b5002d	Africa	#867bb7		-19.3022	34.9145			Emory University									blood	IPD			Quellung	14	10	#dbb532	14	#0156b8	230	12-19-2-17-6-22-14	CC230	ST230	17	46	131	2	R	S	1	S	0.5	I	0.5	S	S
15378_2#14	GPS_MW_BHA4DN	ERS625547	ERR862272	Y	Malawi	#e63d2d	Africa	#867bb7	Blantyre	-15.7863	35.0036	Blantyre	Queen Elizabeth Central Hospital	Malawi Liverpool Wellcome Trust	JUN	2013	Post-PCV13	F	37			bacteraemia	blood	IPD					10	#dbb532	3	#7bcd36	700	12-11-2-6-6-22-14	CC230	ST230-DLV	17	15	22	0.5	R	S	0.12	S	0.12	S	0.12	S	S
15378_3#43	GPS_MW_2660	ERS625469	ERR862396	Y	Malawi	#e63d2d	Africa	#867bb7	Karonga	-10.0847	33.8662	Karonga	Karonga household study	Malawi Liverpool Wellcome Trust	NOV	2009	Pre-PCV	F	4			carriage	NP swab	Carriage			Quellung	99_unknown	10	#dbb532	3	#7bcd36	700	12-11-2-6-6-22-14	CC230	ST230-DLV	17	15	22	0.5	R	S	0.12	S	0.12	S	0.12	S	S
15378_4#16	GPS_MW_2649	ERS625539	ERR862464	Y	Malawi	#e63d2d	Africa	#867bb7	Karonga	-10.0847	33.8662	Karonga	ART clinic Chilumba rural hospital	Malawi Liverpool Wellcome Trust	NOV	2009	Pre-PCV	M	49			carriage	NP swab	Carriage	P		Quellung	3	10	#dbb532	3	#7bcd36	700	12-11-2-6-6-22-14	CC230	ST230-DLV	17	15	22	0.5	R	S	0.12	S	0.12	S	0.12	S	S
15378_4#47	GPS_MW_18821	ERS625574	ERR862495	Y	Malawi	#e63d2d	Africa	#867bb7	Blantyre	-15.7863	35.0036	Blantyre	Queen Elizabeth Central Hospital	Malawi Liverpool Wellcome Trust								carriage	NP swab	Carriage					10	#dbb532	3	#7bcd36	700	12-11-2-6-6-22-14	CC230	ST230-DLV	17	15	22	0.5	R	S	0.12	S	0.12	S	0.12	S	S
15378_4#78	GPS_MW_1858	ERS625605	ERR862526	Y	Malawi	#e63d2d	Africa	#867bb7	Karonga	-10.0847	33.8662	Karonga	Karonga household study	Malawi Liverpool Wellcome Trust	SEP	2009	Pre-PCV	F	4			carriage	NP swab	Carriage			Quellung	3	10	#dbb532	3	#7bcd36	700	12-11-2-6-6-22-14	CC230	ST230-DLV	17	15	22	0.5	R	S	0.12	S	0.12	S	0.12	S	S
15531_2#82	GPS_MW_19044	ERS625708	ERR869895	Y	Malawi	#e63d2d	Africa	#867bb7	Blantyre	-15.7863	35.0036	Blantyre	Queen Elizabeth Central Hospital	Malawi Liverpool Wellcome Trust								carriage	NP swab	Carriage					10	#dbb532	3	#7bcd36	700	12-11-2-6-6-22-14	CC230	ST230-DLV	17	15	22	0.5	R	S	0.12	S	0.12	S	0.12	S	S
15531_2#88	GPS_MW_A56952	ERS625714	ERR869901	Y	Malawi	#e63d2d	Africa	#867bb7	Blantyre	-15.7863	35.0036	Blantyre	Queen Elizabeth Central Hospital	Malawi Liverpool Wellcome Trust	NOV	2009	Pre-PCV	F				bacteraemia	blood	IPD					10	#dbb532	3	#7bcd36	700	12-11-2-6-6-22-14	CC230	ST230-DLV	17	15	22	0.5	R	S	0.12	S	0.12	S	0.12	S	S
15531_3#14	GPS_MW_18665	ERS625736	ERR869922	Y	Malawi	#e63d2d	Africa	#867bb7	Blantyre	-15.7863	35.0036	Blantyre	Queen Elizabeth Central Hospital	Malawi Liverpool Wellcome Trust								carriage	NP swab	Carriage					10	#dbb532	3	#7bcd36	700	12-11-2-6-6-22-14	CC230	ST230-DLV	17	15	22	0.5	R	S	0.12	S	0.12	S	0.12	S	S
15531_3#26	GPS_MW_18878	ERS625748	ERR869933	Y	Malawi	#e63d2d	Africa	#867bb7	Blantyre	-15.7863	35.0036	Blantyre	Queen Elizabeth Central Hospital	Malawi Liverpool Wellcome Trust								carriage	NP swab	Carriage					10	#dbb532	3	#7bcd36	700	12-11-2-6-6-22-14	CC230	ST230-DLV	17	15	22	0.5	R	S	0.12	S	0.12	S	0.12	S	S
15531_3#66	GPS_MW_18673	ERS625961	ERR869973	Y	Malawi	#e63d2d	Africa	#867bb7	Blantyre	-15.7863	35.0036	Blantyre	Queen Elizabeth Central Hospital	Malawi Liverpool Wellcome Trust								carriage	NP swab	Carriage					10	#dbb532	3	#7bcd36	700	12-11-2-6-6-22-14	CC230	ST230-DLV	17	15	22	0.5	R	S	0.12	S	0.12	S	0.12	S	S
15531_3#9	GPS_MW_19168	ERS625731	ERR869917	Y	Malawi	#e63d2d	Africa	#867bb7	Blantyre	-15.7863	35.0036	Blantyre	Queen Elizabeth Central Hospital	Malawi Liverpool Wellcome Trust								carriage	NP swab	Carriage					10	#dbb532	3	#7bcd36	700	12-11-2-6-6-22-14	CC230	ST230-DLV	17	15	22	0.5	R	S	0.12	S	0.12	S	0.12	S	S
15531_6#36	GPS_GM_1123	ERS627222	ERR870228	Y	The Gambia	#ffb67a	Africa	#867bb7	Basse	13.405	-14.1496	Basse	Basse Health Center	MRC Unit the Gambia	MAY	2014	Post-PCV13	F	3.66			Pneumonia	Blood	IPD					10	#dbb532	10A	#ff3a65	3135	5-19-2-17-6-22-9	CC230	ST230-DLV	150	1	22	0.25	R	S	0.06	S	<= 0.06	S	0.12	S	S
15608_4#16	GPS_SI_890_P	ERS628810	ERR876634	Y	Slovenia	#4e5718	Europe	#ff2722	Ljubljana	46.05	14.5069	Ljubljana	UMC Ljubljana Department of Infectious Diseases	National Laboratory of Health Environment and Food	APR	2014	Pre-PCV	F	2				blood	IPD			Quellung	19A	10	#dbb532	19A	#43bbff	3772	2-19-2-17-6-22-1	CC230	ST230-DLV	17	12	18	2	R	S	1	S	0.5	I	1	I	S
15608_5#4	GPS_PL_2862_98	ERS628877	ERR876701	N	Poland	#2b6700	Europe	#ff2722	mazowieckie	52.5462	21.2073	Warszawa		National Medicines Institute	MAR	1998	Pre-PCV			8		unspecified	blood	IPD			Quellung	23F	10	#dbb532	24F	#019755	230	12-19-2-17-6-22-14	CC230	ST230	17	15	22	0.5	R	S	0.12	S	0.12	S	0.12	S	S
15682_1#94	GPS_PL_5540_11	ERS629051	ERR884392	Y	Poland	#2b6700	Europe	#ff2722	warminsko-mazurskie	53.9312	21.1261	Elblag		National Medicines Institute	AUG	2011	No universal introduction of PCV	M	3			pneumonia	blood	IPD				19A	10	#dbb532	19A	#43bbff	10917	2-19-2-10-6-22-14	CC230	ST230-DLV	17	15	18	2	R	S	0.5	S	0.25	S	1	I	S
15682_2#10	GPS_PL_10826_11	ERS629073	ERR884403	Y	Poland	#2b6700	Europe	#ff2722	wielkopolskie	52.1459	17.3977	Poznan		National Medicines Institute	DEC	2011	PCV13 (Kielce)	M	3			sepsis/pneumonia	blood	IPD				1	10	#dbb532	19A	#43bbff	319	12-19-2-17-6-22-9	CC230	ST230-SLV	10	9	13	0.5	R	S	0.5	S	0.25	S	0.25	S	S
15682_2#15	GPS_PL_258_12	ERS629078	ERR884408	Y	Poland	#2b6700	Europe	#ff2722	wielkopolskie	52.1459	17.3977	Poznan		National Medicines Institute	JAN	2012	No universal introduction of PCV	F	1			sepsis	blood	IPD				19A	10	#dbb532	19A	#43bbff	319	12-19-2-17-6-22-9	CC230	ST230-SLV	10	9	13	0.5	R	S	0.5	S	0.25	S	0.25	S	S
15682_2#23	GPS_PL_4060_12	ERS629086	ERR884416	Y	Poland	#2b6700	Europe	#ff2722	slaskie	50.5687	19.2344	Katowice		National Medicines Institute	MAY	2012	No universal introduction of PCV	F	1			meningitis	CSF	IPD				19F	10	#dbb532	19F	#a5b4ff	1087	43-19-9-17-6-22-14	CC230	ST230-DLV	17	15	22	0.5	R	S	0.12	S	0.12	S	0.12	S	S
15682_2#36	GPS_PL_6120_12	ERS629099	ERR884429	Y	Poland	#2b6700	Europe	#ff2722	mazowieckie	52.5462	21.2073	Warszawa		National Medicines Institute	SEP	2012	No universal introduction of PCV	F	1			pneumonia	blood	IPD				19A	10	#dbb532	19A	#43bbff	276	2-19-2-17-6-22-14	CC230	ST230-SLV	17	39	18	2	R	S	1	S	0.5	I	1	I	S
15682_2#77	GPS_PL_5831_13	ERS629140	ERR884470	Y	Poland	#2b6700	Europe	#ff2722	kujawsko-pomorskie	53.322	18.3393	Torun		National Medicines Institute	NOV	2013	No universal introduction of PCV	F	2			bacteraemia	blood	IPD				23A	10	#dbb532	23A	#ff81c6	10921	12-19-1-17-10-22-14	CC230	ST230-DLV	NEW	15	22	0.25	R	S	0.12	S	0.12	S	0.12	S	S
15682_3#66	GPS_TH_BK_0436	ERS634656	ERR884538		Thailand	#5daaff	Asia	#0094ff	Bangkok	13.7539	100.816	Bangkok		University of Southampton	OCT	2010	No universal introduction of PCV	M	49				Blood	IPD				19A	10	#dbb532	19A	#43bbff	230	12-19-2-17-6-22-14	CC230	ST230	17	15	22	0.5	R	S	0.12	S	0.12	S	0.12	S	S
15682_3#77	GPS_TH_BK_0470	ERS634671	ERR884549		Thailand	#5daaff	Asia	#0094ff	Bangkok	13.7539	100.816	Bangkok		University of Southampton	DEC	2010	No universal introduction of PCV	M	16				Blood	IPD				NV	10	#dbb532	19A	#43bbff	10928	12-19-10-17-6-22-14	CC230	ST230-SLV	NEW	15	22	0.5	R	S	0.12	S	0.12	S	0.12	S	S
15682_4#9	GPS_TH_BK_0516	ERS634598	ERR884572		Thailand	#5daaff	Asia	#0094ff	Bangkok	13.7539	100.816	Bangkok		University of Southampton	FEB	2011	No universal introduction of PCV	M	49				Blood	IPD				19A	10	#dbb532	19A	#43bbff	5912	10-19-2-17-6-22-14	CC230	ST230-SLV	17	15	242	0.5	R	S	0.25	S	0.12	S	0.12	S	S
15682_5#28	GPS_TH_BK_0714	ERS634777	ERR884682		Thailand	#5daaff	Asia	#0094ff	Bangkok	13.7539	100.816	Bangkok		University of Southampton	MAY	2012	No universal introduction of PCV	F	34				Blood	IPD				19A	10	#dbb532	19A	#43bbff	230	12-19-2-17-6-22-14	CC230	ST230	17	15	242	0.5	R	S	0.25	S	0.12	S	0.12	S	S
15682_5#5	GPS_TH_BK_0675	ERS634778	ERR884659		Thailand	#5daaff	Asia	#0094ff	Bangkok	13.7539	100.816	Bangkok		University of Southampton	JAN	2012	No universal introduction of PCV	F	63				Blood	IPD				19A	10	#dbb532	19A	#43bbff	1701	12-19-2-1-6-22-14	CC230	ST230-SLV	17	15	22	0.5	R	S	0.12	S	0.12	S	0.12	S	S
15682_5#6	GPS_TH_BK_0676	ERS634747	ERR884660		Thailand	#5daaff	Asia	#0094ff	Bangkok	13.7539	100.816	Bangkok		University of Southampton	JAN	2012	No universal introduction of PCV	F	76				Blood	IPD				19A	10	#dbb532	19A	#43bbff	230	12-19-2-17-6-22-14	CC230	ST230	17	15	242	0.5	R	S	0.25	S	0.12	S	0.12	S	S
15841_1#32	GPS_ZA_carriage_SP278	ERS638809	ERR908881	Y	South Africa	#b18ebf	Africa	#867bb7	Agincourt	-24.8281	31.2295			NICD	SEP	2009	Pre-PCV	M	1				NP	Carriage	N		Quellung	19F	10	#dbb532	14	#0156b8	230	12-19-2-17-6-22-14	CC230	ST230	17	46	131	2	R	S	1	S	0.5	I	0.5	S	S
15841_2#68	GPS_ZA_carriage_SP615	ERS639274	ERR909012	Y	South Africa	#b18ebf	Africa	#867bb7	Agincourt	-24.8281	31.2295			NICD	JUN	2009	Pre-PCV	M	4				NP	Carriage			Quellung	14	10	#dbb532	14	#0156b8	230	12-19-2-17-6-22-14	CC230	ST230	17	46	131	2	R	S	1	S	0.5	I	0.5	S	S
15841_2#92	GPS_ZA_carriage_SP618	ERS639298	ERR909036	Y	South Africa	#b18ebf	Africa	#867bb7	Agincourt	-24.8281	31.2295			NICD	SEP	2011	Post-PCV7	F	4				NP	Carriage			Quellung	14	10	#dbb532	14	#0156b8	230	12-19-2-17-6-22-14	CC230	ST230	17	46	131	2	R	S	1	S	0.5	I	0.5	S	S
15841_3#48	GPS_ZA_carriage_SP755	ERS639796	ERR909087	Y	South Africa	#b18ebf	Africa	#867bb7	Agincourt	-24.8281	31.2295			NICD	AUG	2011	Post-PCV7	F	6				NP	Carriage	N		Quellung	14	10	#dbb532	14	#0156b8	230	12-19-2-17-6-22-14	CC230	ST230	17	46	131	2	R	S	1	S	0.5	I	0.5	S	S
15873_1#90	GPS_ZA_carriage_SP499	ERS639217	ERR913147	Y	South Africa	#b18ebf	Africa	#867bb7	Agincourt	-24.8281	31.2295			NICD	AUG	2011	Post-PCV7	F	18				NP	Carriage	N		Quellung	3	10	#dbb532	3	#7bcd36	700	12-11-2-6-6-22-14	CC230	ST230-DLV	17	15	22	0.5	R	S	0.12	S	0.12	S	0.12	S	S
15995_2#32	GPS_ZA_carriage_SP1038	ERS640065	ERR925243	Y	South Africa	#b18ebf	Africa	#867bb7	Agincourt	-24.8281	31.2295			NICD	OCT	2013	Post-PCV13	M	9				NP	Carriage	N		Quellung	3	10	#dbb532	3	#7bcd36	700	12-11-2-6-6-22-14	CC230	ST230-DLV	17	15	22	0.5	R	S	0.12	S	0.12	S	0.12	S	S
16288_3#51	GPS_NP_0072	ERS653605	ERR979924	Y	Nepal	#a1d48d	Asia	#0094ff	Kathmandu Valley	27.712	85.313	Kathmandu	Patan Hospital	Oxford Vaccine Group	JUN	2014	Pre-PCV	M		7		Sepsis	Blood	IPD			Quellung	10A	10	#dbb532	10A	#ff3a65	3135	5-19-2-17-6-22-9	CC230	ST230-DLV	150	1	35	0.25	R	S	0.12	S	<= 0.06	S	0.12	S	S
16288_3#74	GPS_NP_2037	ERS653628	ERR979947	Y	Nepal	#a1d48d	Asia	#0094ff	Kathmandu Valley	27.712	85.313	Kathmandu	Patan Hospital	Oxford Vaccine Group	MAY	2012	Pre-PCV	M		6		Carriage	NP swab	Carriage			Microarray	7B	10	#dbb532	7B	#796bf6	1553	6-5-2-17-6-22-14	CC230	ST230-DLV	17	1	22	1	R	S	0.06	S	<= 0.06	S	0.25	S	S
16288_5#10	GPS_NP_4086	ERS653730	ERR980049	Y	Nepal	#a1d48d	Asia	#0094ff	Kathmandu Valley	27.712	85.313	Kathmandu	Patan Hospital	Oxford Vaccine Group	JUN	2014	Pre-PCV	M		3		Pneumonia	NP swab	Pneumonia_NP_swab			Quellung	10A	10	#dbb532	10A	#ff3a65	11021	5-19-2-17-6-1-9	CC230	ST230-TLV	150	1	22	0.25	R	S	0.06	S	<= 0.06	S	0.12	S	S
16288_5#36	GPS_NP_4146	ERS653756	ERR980075	Y	Nepal	#a1d48d	Asia	#0094ff	Kathmandu Valley	27.712	85.313	Kathmandu	Patan Hospital	Oxford Vaccine Group	SEP	2014	Pre-PCV	F		3		Pneumonia	NP swab	Pneumonia_NP_swab			Quellung	19A	10	#dbb532	19A	#43bbff	5034	12-19-2-17-6-22-5	CC230	ST230-SLV	17	15	22	0.5	R	S	0.12	S	0.12	S	0.12	S	S
16288_5#4	GPS_NP_4074	ERS653724	ERR980043	Y	Nepal	#a1d48d	Asia	#0094ff	Kathmandu Valley	27.712	85.313	Kathmandu	Patan Hospital	Oxford Vaccine Group	JUN	2014	Pre-PCV	M	0.5			Pneumonia	NP swab	Pneumonia_NP_swab			Quellung	7A	10	#dbb532	7B	#796bf6	1553	6-5-2-17-6-22-14	CC230	ST230-DLV	17	1	22	1	R	S	0.06	S	<= 0.06	S	0.25	S	S
16288_5#40	GPS_NP_4161	ERS653760	ERR980078	Y	Nepal	#a1d48d	Asia	#0094ff	Kathmandu Valley	27.712	85.313	Kathmandu	Patan Hospital	Oxford Vaccine Group	SEP	2014	Pre-PCV	M	0.666667			Pneumonia	NP swab	Pneumonia_NP_swab			Quellung	10A	10	#dbb532	10A	#ff3a65	3135	5-19-2-17-6-22-9	CC230	ST230-DLV	150	1	22	0.25	R	S	0.06	S	<= 0.06	S	0.12	S	S
16288_5#44	GPS_NP_4176	ERS653764	ERR980082	Y	Nepal	#a1d48d	Asia	#0094ff	Kathmandu Valley	27.712	85.313	Kathmandu	Patan Hospital	Oxford Vaccine Group	OCT	2014	Pre-PCV	M	0.5			Pneumonia	NP swab	Pneumonia_NP_swab			Quellung	19F	10	#dbb532	19F	#a5b4ff	1553	6-5-2-17-6-22-14	CC230	ST230-DLV	17	1	NEW	0.5	R	S	0.25	S	0.12	S	0.12	S	S
16288_5#7	GPS_NP_4080	ERS653727	ERR980046	Y	Nepal	#a1d48d	Asia	#0094ff	Kathmandu Valley	27.712	85.313	Kathmandu	Patan Hospital	Oxford Vaccine Group	JUN	2014	Pre-PCV	M	3.08333			Pneumonia	NP swab	Pneumonia_NP_swab			Quellung	19A	10	#dbb532	19F	#a5b4ff	12790	6-5-2-375-6-22-309	singleton	ST230-QLV	1	21	2	0.06	S	S	0.06	S	<= 0.06	S	<= 0.06	S	S
16288_6#43	GPS_NP_6626	ERS653846	ERR980164	Y	Nepal	#a1d48d	Asia	#0094ff	Kathmandu Valley	27.712	85.313	Kathmandu	Patan Hospital	Oxford Vaccine Group	JUL	2014	Pre-PCV	M		6		Carriage	NP swab	Carriage			Quellung	7B	10	#dbb532	7B	#796bf6	12794	6-5-2-17-546-22-14	CC230	ST230-TLV	17	1	22	1	R	S	0.06	S	<= 0.06	S	0.25	S	S
16288_6#62	GPS_NP_6790	ERS653865	ERR980183	Y	Nepal	#a1d48d	Asia	#0094ff	Kathmandu Valley	27.712	85.313	Kathmandu	Patan Hospital	Oxford Vaccine Group	JUL	2014	Pre-PCV	M	1			Carriage	NP swab	Carriage			Quellung	10A	10	#dbb532	10A	#ff3a65	3135	5-19-2-17-6-22-9	CC230	ST230-DLV	150	1	22	0.25	R	S	0.06	S	<= 0.06	S	0.12	S	S
16288_8#79	GPS_NP_7230	ERS654056	ERR980347	Y	Nepal	#a1d48d	Asia	#0094ff	Kathmandu Valley	27.712	85.313	Kathmandu	Patan Hospital	Oxford Vaccine Group	SEP	2014	Pre-PCV	F		11		Carriage	NP swab	Carriage			Quellung	10A	10	#dbb532	10A	#ff3a65	11052	5-19-2-17-6-19-9	CC230	ST230-TLV	150	1	NEW	0.25	R	S	0.12	S	<= 0.06	S	0.12	S	S
16288_8#85	GPS_NP_7243	ERS654062	ERR980353	Y	Nepal	#a1d48d	Asia	#0094ff	Kathmandu Valley	27.712	85.313	Kathmandu	Patan Hospital	Oxford Vaccine Group	OCT	2014	Pre-PCV	F		6		Carriage	NP swab	Carriage			Quellung	10A	10	#dbb532	10A	#ff3a65	11052	5-19-2-17-6-19-9	CC230	ST230-TLV	150	1	NEW	0.25	R	S	0.12	S	<= 0.06	S	0.12	S	S
17059_7#13	GPS_ZA_carriage_SP1247	ERS707541	ERR1065218	Y	South Africa	#b18ebf	Africa	#867bb7	Soweto	-26.2228	27.89			NICD	JUL	2012	Post-PCV13	M		5			NP	Carriage	P		Quellung	14	10	#dbb532	14	#0156b8	230	12-19-2-17-6-22-14	CC230	ST230	17	46	131	2	R	S	1	S	0.5	I	0.5	S	S
17059_8#52	GPS_ZA_carriage_SP1380	ERS707811	ERR1065348	Y	South Africa	#b18ebf	Africa	#867bb7	Soweto	-26.2228	27.89			NICD	AUG	2012	Post-PCV13	F	40				NP	Carriage	N		Quellung	14	10	#dbb532	14	#0156b8	230	12-19-2-17-6-22-14	CC230	ST230	17	46	131	2	R	S	1	S	0.5	I	0.5	S	S
17138_4#19	GPS_ZA_carriage_SP1993	ERS708656	ERR1065502	Y	South Africa	#b18ebf	Africa	#867bb7	Soweto	-26.2228	27.89			NICD	MAY	2012	Post-PCV13	M		10			NP	Carriage	P		Quellung	14	10	#dbb532	14	#0156b8	4677	12-19-2-17-6-8-14	CC230	ST230-SLV	17	46	131	2	R	S	1	S	0.5	I	0.5	S	S
17138_4#56	GPS_ZA_carriage_SP2025	ERS708693	ERR1065539	Y	South Africa	#b18ebf	Africa	#867bb7	Soweto	-26.2228	27.89			NICD	JUN	2010	Post-PCV7	M		1			NP	Carriage	P		Quellung	14	10	#dbb532	14	#0156b8	230	12-19-2-17-6-22-14	CC230	ST230	17	46	131	2	R	S	1	S	0.5	I	0.5	S	S
17138_4#62	GPS_ZA_carriage_SP2030	ERS708699	ERR1065545	Y	South Africa	#b18ebf	Africa	#867bb7	Soweto	-26.2228	27.89			NICD	JUL	2010	Post-PCV7	F	1				NP	Carriage	P		Quellung	14	10	#dbb532	14	#0156b8	230	12-19-2-17-6-22-14	CC230	ST230	17	46	131	2	R	S	1	S	0.5	I	0.5	S	S
17138_4#68	GPS_ZA_carriage_SP2035	ERS708705	ERR1065551	Y	South Africa	#b18ebf	Africa	#867bb7	Soweto	-26.2228	27.89			NICD	JUL	2010	Post-PCV7	M		4			NP	Carriage	N		Quellung	14	10	#dbb532	14	#0156b8	230	12-19-2-17-6-22-14	CC230	ST230	17	46	131	2	R	S	1	S	0.5	I	0.5	S	S
17138_4#73	GPS_ZA_carriage_SP2039	ERS708710	ERR1065556	Y	South Africa	#b18ebf	Africa	#867bb7	Soweto	-26.2228	27.89			NICD	NOV	2012	Post-PCV13	M	6				NP	Carriage	P		Quellung	14	10	#dbb532	14	#0156b8	230	12-19-2-17-6-22-14	CC230	ST230	17	46	131	2	R	S	1	S	0.5	I	0.5	S	S
17138_4#93	GPS_ZA_1921_R1	ERS708730	ERR1065576	Y	South Africa	#b18ebf	Africa	#867bb7	Gauteng	-25.9363	28.0813			NICD	SEP	2010	Post-PCV7	M	34				Blood	IPD			Quellung	3	10	#dbb532	14	#0156b8	230	12-19-2-17-6-22-14	CC230	ST230	17	46	131	2	R	S	1	S	0.5	I	0.5	S	S
17138_5#12	GPS_NP_4151	ERS653759	ERR1065586	Y	Nepal	#a1d48d	Asia	#0094ff	Kathmandu Valley	27.712	85.313	Kathmandu	Patan Hospital	Oxford Vaccine Group	SEP	2014	Pre-PCV	M	0.666667			Pneumonia	NP swab	Pneumonia_NP_swab			Quellung	19F	10	#dbb532	19F	#a5b4ff	8509	257-375-2-10-6-22-14	CC230	ST230-TLV	17	1	22	1	R	S	0.06	S	<= 0.06	S	0.25	S	S
17138_5#64	GPS_NP_7128	ERS654047	ERR1065638	Y	Nepal	#a1d48d	Asia	#0094ff	Kathmandu Valley	27.712	85.313	Kathmandu	Patan Hospital	Oxford Vaccine Group	SEP	2014	Pre-PCV	F		9		Carriage	NP swab	Carriage			Quellung	7B	10	#dbb532	7B	#796bf6	1553	6-5-2-17-6-22-14	CC230	ST230-DLV	17	1	22	1	R	S	0.06	S	<= 0.06	S	0.25	S	S
17150_4#23	GPS_ZA_carriage_SP1539	ERS707931	ERR1065662	Y	South Africa	#b18ebf	Africa	#867bb7	Soweto	-26.2228	27.89			NICD	JUN	2010	Post-PCV7	F	1				NP	Carriage	P		Quellung	14	10	#dbb532	14	#0156b8	6227	12-19-2-17-6-20-14	CC230	ST230-SLV	17	46	131	2	R	S	1	S	0.5	I	0.5	S	S
17150_4#60	GPS_ZA_carriage_SP1576	ERS708004	ERR1065699	Y	South Africa	#b18ebf	Africa	#867bb7	Soweto	-26.2228	27.89			NICD	JUL	2010	Post-PCV7	F	1				NP	Carriage	P		Quellung	14	10	#dbb532	14	#0156b8	230	12-19-2-17-6-22-14	CC230	ST230	17	46	131	2	R	S	1	S	0.5	I	0.5	S	S
17150_4#65	GPS_ZA_carriage_SP1581	ERS708014	ERR1065704	Y	South Africa	#b18ebf	Africa	#867bb7	Soweto	-26.2228	27.89			NICD	JUN	2010	Post-PCV7	F	2				NP	Carriage	P		Quellung	14	10	#dbb532	14	#0156b8	230	12-19-2-17-6-22-14	CC230	ST230	17	46	131	2	R	S	1	S	0.5	I	0.5	S	S
17150_5#47	GPS_ZA_2791	ERS708164	ERR1065780	Y	South Africa	#b18ebf	Africa	#867bb7	Gauteng	-25.9363	28.0813			NICD	FEB	2014	Post-PCV13	M		2			Blood	IPD			Quellung	14	10	#dbb532	14	#0156b8	230	12-19-2-17-6-22-14	CC230	ST230	17	46	131	2	R	S	1	S	0.5	I	0.5	S	S
17150_5#79	GPS_ZA_2801	ERS708227	ERR1065812	Y	South Africa	#b18ebf	Africa	#867bb7	Kwazulu Natal	-28.5038	30.8875			NICD	FEB	2014	Post-PCV13	F		2			Blood	IPD			Quellung	14	10	#dbb532	14	#0156b8	230	12-19-2-17-6-22-14	CC230	ST230	17	46	131	2	R	S	1	S	0.5	I	0.5	S	S
17150_5#82	GPS_ZA_carriage_SP1858	ERS708232	ERR1065815	Y	South Africa	#b18ebf	Africa	#867bb7	Soweto	-26.2228	27.89			NICD	MAY	2010	Post-PCV7	F	1				NP	Carriage	N		Quellung	14	10	#dbb532	14	#0156b8	230	12-19-2-17-6-22-14	CC230	ST230	17	46	131	2	R	S	1	S	0.5	I	0.5	S	S
17150_6#27	GPS_ZA_2999	ERS708483	ERR1065853	Y	South Africa	#b18ebf	Africa	#867bb7	Western Cape	-33.547	20.7275			NICD	SEP	2014	Post-PCV13	F	1				Blood	IPD			Quellung	24	10	#dbb532	24F	#019755	11100	7-19-2-17-9-22-60	CC230	ST230-TLV	2	103	0	0.06	S	S	<= 0.03	S	<= 0.06	S	<= 0.06	S	S
17150_6#75	GPS_ZA_3033	ERS708577	ERR1065901	Y	South Africa	#b18ebf	Africa	#867bb7	Gauteng	-25.9363	28.0813			NICD	SEP	2014	Post-PCV13	M		7			Blood	IPD	N		Quellung	23A	10	#dbb532	23A	#ff81c6	11106	12-19-2-17-6-4-14	CC230	ST230-SLV	17	46	131	2	R	S	1	S	0.5	I	0.5	S	S
17175_4#14	GPS_ZA_carriage_SP1439	ERS707733	ERR1065933	Y	South Africa	#b18ebf	Africa	#867bb7	Soweto	-26.2228	27.89			NICD	NOV	2012	Post-PCV13	M		6			NP	Carriage	N		Quellung	23A	10	#dbb532	23A	#ff81c6	11106	12-19-2-17-6-4-14	CC230	ST230-SLV	17	46	131	2	R	S	1	S	0.5	I	0.5	S	S
17175_5#40	GPS_ZA_carriage_SP1652	ERS707972	ERR1066052	Y	South Africa	#b18ebf	Africa	#867bb7	Soweto	-26.2228	27.89			NICD	AUG	2010	Post-PCV7	M	3				NP	Carriage	N		Quellung	14	10	#dbb532	14	#0156b8	5034	12-19-2-17-6-22-5	CC230	ST230-SLV	17	212	131	2	R	S	1	S	0.5	I	0.5	S	S
17175_5#66	GPS_ZA_carriage_SP1678	ERS708025	ERR1066078	Y	South Africa	#b18ebf	Africa	#867bb7	Soweto	-26.2228	27.89			NICD	AUG	2010	Post-PCV7	F	3				NP	Carriage	P		Quellung	14	10	#dbb532	14	#0156b8	230	12-19-2-17-6-22-14	CC230	ST230	17	46	131	2	R	S	1	S	0.5	I	0.5	S	S
17175_5#9	GPS_ZA_carriage_SP1619	ERS707909	ERR1066021	Y	South Africa	#b18ebf	Africa	#867bb7	Soweto	-26.2228	27.89			NICD	JUN	2010	Post-PCV7	M	3				NP	Carriage	N		Quellung	14	10	#dbb532	14	#0156b8	230	12-19-2-17-6-22-14	CC230	ST230	17	46	131	2	R	S	1	S	0.5	I	0.5	S	S
17175_6#61	GPS_ZA_carriage_SP1764	ERS708191	ERR1066163	Y	South Africa	#b18ebf	Africa	#867bb7	Soweto	-26.2228	27.89			NICD	SEP	2010	Post-PCV7	F		9			NP	Carriage	N		Quellung	14	10	#dbb532	14	#0156b8	230	12-19-2-17-6-22-14	CC230	ST230	17	46	131	2	R	S	1	S	0.5	I	0.5	S	S
17175_6#67	GPS_ZA_carriage_SP1772	ERS708207	ERR1066169	Y	South Africa	#b18ebf	Africa	#867bb7	Soweto	-26.2228	27.89			NICD	SEP	2010	Post-PCV7	F	43				NP	Carriage	N		Quellung	14	10	#dbb532	14	#0156b8	230	12-19-2-17-6-22-14	CC230	ST230	17	46	131	2	R	S	1	S	0.5	I	0.5	S	S
17175_7#83	GPS_ZA_carriage_SP1881	ERS708424	ERR1066276	Y	South Africa	#b18ebf	Africa	#867bb7	Soweto	-26.2228	27.89			NICD	JUL	2010	Post-PCV7	M	1				NP	Carriage	P		Quellung	6B	10	#dbb532	14	#0156b8	230	12-19-2-17-6-22-14	CC230	ST230	17	46	131	2	R	S	1	S	0.5	I	0.5	S	S
17175_8#24	GPS_ZA_2906	ERS708301	ERR1066308	Y	South Africa	#b18ebf	Africa	#867bb7	Western Cape	-33.547	20.7275			NICD	MAY	2014	Post-PCV13	M	1				CSF	IPD	N		Quellung	10A	10	#dbb532	10A	#ff3a65	12498	5-19-484-17-6-22-9	CC230	ST230-TLV	150	1	22	0.25	R	S	0.06	S	<= 0.06	S	0.12	S	S
17428_8#13	GPS_TG_M0334	ERS715886	ERR1106636	N	Togo	#924e57	Africa	#867bb7	savanes	9.56526	-5.55943	dapaong	Yendube	AMP	FEB	2012	Pre-PCV	M	0	11		meningitis	CSF	IPD			quellung	19A	10	#dbb532	19A	#43bbff	2013	12-19-36-17-6-20-14	CC230	ST230-DLV	17	15	NEW	0.25	R	S	0.12	S	0.12	S	0.12	S	S
17428_8#15	GPS_TG_P1117	ERS715888	ERR1106638	N	Togo	#924e57	Africa	#867bb7	savanes	9.56526	-5.55943	dapaong	Yendube	AMP	APR	2012	Pre-PCV	F	3			pneumonia	blood	IPD	N		quellung	3	10	#dbb532	3	#7bcd36	700	12-11-2-6-6-22-14	CC230	ST230-DLV	17	15	22	0.5	R	S	0.12	S	0.12	S	0.12	S	S
17428_8#22	GPS_TG_P0955	ERS715895	ERR1106645	N	Togo	#924e57	Africa	#867bb7	savanes	9.56526	-5.55943	dapaong	CHR	AMP	DEC	2011	Pre-PCV	M	23			pneumonia	blood	IPD	N		quellung	3	10	#dbb532	3	#7bcd36	700	12-11-2-6-6-22-14	CC230	ST230-DLV	17	15	22	0.5	R	S	0.12	S	0.12	S	0.12	S	S
17428_8#46	GPS_TG_P1018	ERS715919	ERR1106669	N	Togo	#924e57	Africa	#867bb7	savanes	9.56526	-5.55943	dapaong	CHR	AMP	MAR	2012	Pre-PCV	M	52			pneumonia	blood	IPD	N		quellung	19A	10	#dbb532	19A	#43bbff	2013	12-19-36-17-6-20-14	CC230	ST230-DLV	17	15	NEW	0.25	R	S	0.12	S	0.12	S	0.12	S	S
17428_8#47	GPS_TG_M0382	ERS715920	ERR1106670	N	Togo	#924e57	Africa	#867bb7	savanes	9.56526	-5.55943	dapaong	CHR	AMP	SEP	2012	Pre-PCV	F	29			meningitis	CSF	IPD			quellung	3	10	#dbb532	3	#7bcd36	700	12-11-2-6-6-22-14	CC230	ST230-DLV	17	15	22	0.5	R	S	0.12	S	0.12	S	0.12	S	S
17428_8#79	GPS_TG_P1208	ERS715952	ERR1106702	N	Togo	#924e57	Africa	#867bb7	savanes	9.56526	-5.55943	dapaong	CHR	AMP	NOV	2012	Pre-PCV	M	33			pneumonia	blood	IPD	N		quellung	3	10	#dbb532	3	#7bcd36	700	12-11-2-6-6-22-14	CC230	ST230-DLV	17	15	22	0.5	R	S	0.12	S	0.12	S	0.12	S	S
17428_8#89	GPS_TG_M0097	ERS715962	ERR1106712	N	Togo	#924e57	Africa	#867bb7	savanes	9.56526	-5.55943	dapaong	Yendube	AMP	JAN	2011	Pre-PCV	M	1			meningitis	CSF	IPD			quellung	10A	10	#dbb532	10A	#ff3a65	12301	5-19-70-17-6-28-9	singleton	ST230-QLV	150	1	22	0.25	R	S	0.06	S	<= 0.06	S	0.12	S	S
17794_7#119	GPS_GM_1949	ERS719696	ERR1191941	Y	The Gambia	#ffb67a	Africa	#867bb7	Western region	13.4513	-16.573	Sibanor	MRC Unit the Gambia	MRC Unit the Gambia	NOV	2009	Pre-PCV	F		9.93333		Carriage	NP swab	Carriage					10	#dbb532	3	#7bcd36	700	12-11-2-6-6-22-14	CC230	ST230-DLV	17	15	22	0.5	R	S	0.12	S	0.12	S	0.12	S	S
17794_7#20	GPS_GM_2082	ERS719825	ERR1191842	Y	The Gambia	#ffb67a	Africa	#867bb7	Western region	13.4513	-16.573	Sibanor	MRC Unit the Gambia	MRC Unit the Gambia	SEP	2010	Post-PCV7		29			Carriage	NP swab	Carriage					10	#dbb532	3	#7bcd36	700	12-11-2-6-6-22-14	CC230	ST230-DLV	17	15	22	0.5	R	S	0.12	S	0.12	S	0.12	S	S
17794_7#58	GPS_MA_287	ERS725010	ERR1191880	Y	Morocco	#e01a39	Africa	#867bb7	Grand Casablanca	33.5965	-7.61548	Casablanca	Ibn Rochd Hospital University	Faculty of Medicine and Pharmacy of Casablanca	DEC	2009	Pre-PCV	F		6		Meningitis	CSF	IPD	N		Latex agglutination and Quellung	19A	10	#dbb532	19A	#43bbff	2013	12-19-36-17-6-20-14	CC230	ST230-DLV	17	282	501	0.5	R	S	0.25	S	0.12	S	0.12	S	S
17794_7#62	GPS_MA_12	ERS725029	ERR1191884	Y	Morocco	#e01a39	Africa	#867bb7	Grand Casablanca	33.5965	-7.61548	Casablanca	Ibn Rochd Hospital University	Faculty of Medicine and Pharmacy of Casablanca	FEB	2007	Pre-PCV	M		11		Other	Other	unknown	N		Latex agglutination and Quellung	19A	10	#dbb532	19A	#43bbff	2013	12-19-36-17-6-20-14	CC230	ST230-DLV	17	282	501	0.5	R	S	0.25	S	0.12	S	0.12	S	S
17794_7#71	GPS_MW_BQN1J6	ERS725798	ERR1191893	Y	Malawi	#e63d2d	Africa	#867bb7	Blantyre	-15.7863	35.0036	Blantyre	Queen Elizabeth Central Hospital	Malawi Liverpool Wellcome Trust	OCT	2014	Post-PCV13	F		8		carriage / pneumonia	NP swab	Pneumonia_NP_swab	N				10	#dbb532	14	#0156b8	230	12-19-2-17-6-22-14	CC230	ST230	17	46	131	2	R	S	1	S	0.5	I	0.5	S	S
17794_8#130	GPS_MA_93	ERS724985	ERR1192141	Y	Morocco	#e01a39	Africa	#867bb7	Grand Casablanca	33.5965	-7.61548	Casablanca	Ibn Rochd Hospital University	Faculty of Medicine and Pharmacy of Casablanca	APR	2015	Post-PCV13					Meningitis	CSF	IPD			Latex agglutination and Quellung	NVT	10	#dbb532	24F	#019755	230	12-19-2-17-6-22-14	CC230	ST230	17	NEW	22	0.5	R	S	0.12	S	0.12	S	0.12	S	S
17794_8#139	GPS_MA_229	ERS725004	ERR1192150	Y	Morocco	#e01a39	Africa	#867bb7	Grand Casablanca	33.5965	-7.61548	Casablanca	Ibn Rochd Hospital University	Faculty of Medicine and Pharmacy of Casablanca	FEB	2014	Post-PCV10	F		1		Meningitis	CSF	IPD	N		Latex agglutination and Quellung	NVT	10	#dbb532	24F	#019755	230	12-19-2-17-6-22-14	CC230	ST230	17	15	22	0.5	R	S	0.12	S	0.12	S	0.12	S	S
17794_8#140	GPS_MA_197	ERS725005	ERR1192151	Y	Morocco	#e01a39	Africa	#867bb7	Grand Casablanca	33.5965	-7.61548	Casablanca	Ibn Rochd Hospital University	Faculty of Medicine and Pharmacy of Casablanca	MAR	2009	Pre-PCV	M	1.6			Other	Other	unknown	N		Latex agglutination and Quellung	19A	10	#dbb532	19A	#43bbff	2013	12-19-36-17-6-20-14	CC230	ST230-DLV	17	282	501	0.5	R	S	0.25	S	0.12	S	0.12	S	S
17794_8#156	GPS_MA_134	ERS725031	ERR1192167	Y	Morocco	#e01a39	Africa	#867bb7	Grand Casablanca	33.5965	-7.61548	Casablanca	Ibn Rochd Hospital University	Faculty of Medicine and Pharmacy of Casablanca	MAY	2008	Pre-PCV	F		6		Meningitis	CSF	IPD	N		Latex agglutination and Quellung	NVT	10	#dbb532	24F	#019755	230	12-19-2-17-6-22-14	CC230	ST230	17	15	22	0.5	R	S	0.12	S	0.12	S	0.12	S	S
17794_8#158	GPS_MA_160	ERS725034	ERR1192169	Y	Morocco	#e01a39	Africa	#867bb7	Grand Casablanca	33.5965	-7.61548	Casablanca	Ibn Rochd Hospital University	Faculty of Medicine and Pharmacy of Casablanca	OCT	2008	Pre-PCV	M	1.6			Meningitis	CSF	IPD	N		Latex agglutination and Quellung	NVT	10	#dbb532	24F	#019755	6227	12-19-2-17-6-20-14	CC230	ST230-SLV	17	15	22	0.5	R	S	0.12	S	0.12	S	0.12	S	S
17870_7#129	GPS_MW_1312	ERS725799	ERR1202199	Y	Malawi	#e63d2d	Africa	#867bb7	Karonga	-10.0847	33.8662	Karonga	Karonga household study	Malawi Liverpool Wellcome Trust	JUL	2009	Pre-PCV	M	2			carriage	NP swab	Carriage			Quellung	99_unknown	10	#dbb532	3	#7bcd36	700	12-11-2-6-6-22-14	CC230	ST230-DLV	17	15	22	0.5	R	S	0.12	S	0.12	S	0.12	S	S
17870_7#49	GPS_MW_BQN1K3	ERS725805	ERR1202119	Y	Malawi	#e63d2d	Africa	#867bb7	Blantyre	-15.7863	35.0036	Blantyre	Queen Elizabeth Central Hospital	Malawi Liverpool Wellcome Trust	OCT	2014	Post-PCV13	F	2			carriage / pneumonia	NP swab	Pneumonia_NP_swab	P				10	#dbb532	3	#7bcd36	700	12-11-2-6-6-22-14	CC230	ST230-DLV	17	15	22	0.5	R	S	0.12	S	0.12	S	0.12	S	S
17870_7#56	GPS_MW_BQN1PR	ERS725818	ERR1202126	Y	Malawi	#e63d2d	Africa	#867bb7	Blantyre	-15.7863	35.0036	Blantyre	Queen Elizabeth Central Hospital	Malawi Liverpool Wellcome Trust	NOV	2014	Post-PCV13	M	2			carriage / pneumonia	NP swab	Pneumonia_NP_swab	N				10	#dbb532	19F	#a5b4ff	10879	12-375-2-10-6-22-14	CC230	ST230-DLV	17	1	22	1	R	S	0.06	S	<= 0.06	S	0.25	S	S
17870_8#109	GPS_MW_C7262	ERS725955	ERR1202369	Y	Malawi	#e63d2d	Africa	#867bb7	Blantyre	-15.7863	35.0036	Blantyre	Queen Elizabeth Central Hospital	Malawi Liverpool Wellcome Trust	JUL	2003	Pre-PCV	M	4			meningitis	CSF	IPD					10	#dbb532	19F	#a5b4ff	12684	12-19-28-17-6-1-14	CC230	ST230-DLV	17	15	22	0.5	R	S	0.12	S	0.12	S	0.12	S	S
17870_8#133	GPS_MW_BHA40S_R1	ERS726003	ERR1202393	Y	Malawi	#e63d2d	Africa	#867bb7	Blantyre	-15.7863	35.0036	Blantyre	Queen Elizabeth Central Hospital	Malawi Liverpool Wellcome Trust	JUL	2013	Post-PCV13	F	25			bacteraemia	blood	IPD					10	#dbb532	3	#7bcd36	700	12-11-2-6-6-22-14	CC230	ST230-DLV	17	15	22	0.5	R	S	0.12	S	0.12	S	0.12	S	S
17870_8#138	GPS_MW_1037993_R1	ERS726012	ERR1202398	Y	Malawi	#e63d2d	Africa	#867bb7	Blantyre	-15.7863	35.0036	Blantyre	Queen Elizabeth Central Hospital	Malawi Liverpool Wellcome Trust	AUG	2012	Post-PCV13	F	60			bacteraemia	blood	IPD					10	#dbb532	3	#7bcd36	700	12-11-2-6-6-22-14	CC230	ST230-DLV	17	15	22	0.5	R	S	0.12	S	0.12	S	0.12	S	S
17870_8#148	GPS_MW_BIP134_R1	ERS726026	ERR1202408	Y	Malawi	#e63d2d	Africa	#867bb7	Blantyre	-15.7863	35.0036	Blantyre	Queen Elizabeth Central Hospital	Malawi Liverpool Wellcome Trust	AUG	2012	Post-PCV13	F	60			meningitis	CSF	IPD					10	#dbb532	3	#7bcd36	700	12-11-2-6-6-22-14	CC230	ST230-DLV	17	15	22	0.5	R	S	0.12	S	0.12	S	0.12	S	S
17870_8#165	GPS_MW_BIP1C2_R1	ERS726057	ERR1202425	Y	Malawi	#e63d2d	Africa	#867bb7	Blantyre	-15.7863	35.0036	Blantyre	Queen Elizabeth Central Hospital	Malawi Liverpool Wellcome Trust	APR	2013	Post-PCV13	M	39			bacteraemia	blood	IPD					10	#dbb532	3	#7bcd36	700	12-11-2-6-6-22-14	CC230	ST230-DLV	17	15	22	0.5	R	S	0.12	S	0.12	S	0.12	S	S
17870_8#71	GPS_MW_1016979	ERS725880	ERR1202331	Y	Malawi	#e63d2d	Africa	#867bb7	Blantyre	-15.7863	35.0036	Blantyre	Queen Elizabeth Central Hospital	Malawi Liverpool Wellcome Trust	JUN	2011	Pre-PCV	F	5			meningitis	CSF	IPD					10	#dbb532	3	#7bcd36	700	12-11-2-6-6-22-14	CC230	ST230-DLV	17	15	22	0.5	R	S	0.12	S	0.12	S	0.12	S	S
17966_5#109	GPS_MW_BHA56K	ERS726146	ERR1202559	Y	Malawi	#e63d2d	Africa	#867bb7	Blantyre	-15.7863	35.0036	Blantyre	Queen Elizabeth Central Hospital	Malawi Liverpool Wellcome Trust										unknown					10	#dbb532	3	#7bcd36	700	12-11-2-6-6-22-14	CC230	ST230-DLV	17	15	22	0.5	R	S	0.12	S	0.12	S	0.12	S	S
17966_5#165	GPS_TH_13B05246	ERS740592	ERR1202615	N	Thailand	#5daaff	Asia	#0094ff	Tak	16.8834	99.1265	Mae Sot	Shoklo-Malaria-Research-Unit	Shoklo-Malaria-Research-Unit	SEP	2013	No universal introduction of PCV	F	2	10		Sepsis	Blood Culture	IPD			Latex agglutination	14	10	#dbb532	19A	#43bbff	1701	12-19-2-1-6-22-14	CC230	ST230-SLV	17	15	22	0.5	R	S	0.12	S	0.12	S	0.12	S	S
17966_5#177	GPS_TR_10	ERS740617	ERR1202627	N	Turkey	#feb872	Europe	#ff2722	CENTRAL ANATOLIA	39	32	ANKARA	HACETTEPE UNIVERSITY HOSPITALS	HACETTEPE UNIVERSITY		2003	Pre-PCV		3				MEF	unknown					10	#dbb532	19A	#43bbff	1611	2-19-2-17-15-22-14	CC230	ST230-SLV	NEW	15	22	0.5	R	S	0.12	S	0.12	S	0.12	S	S
17966_5#20	GPS_MW_BQN1UX	ERS726154	ERR1202470	Y	Malawi	#e63d2d	Africa	#867bb7	Blantyre	-15.7863	35.0036	Blantyre	Queen Elizabeth Central Hospital	Malawi Liverpool Wellcome Trust	APR	2015	Post-PCV13	F	1			carriage / pneumonia	NP swab	Pneumonia_NP_swab	N				10	#dbb532	3	#7bcd36	700	12-11-2-6-6-22-14	CC230	ST230-DLV	17	15	22	0.5	R	S	0.12	S	0.12	S	0.12	S	S
17966_5#81	GPS_MW_BHB41D	ERS726091	ERR1202531	Y	Malawi	#e63d2d	Africa	#867bb7	Blantyre	-15.7863	35.0036	Blantyre	Queen Elizabeth Central Hospital	Malawi Liverpool Wellcome Trust	AUG	2014	Post-PCV13	F	43			meningitis	CSF	IPD					10	#dbb532	3	#7bcd36	700	12-11-2-6-6-22-14	CC230	ST230-DLV	17	15	22	0.5	R	S	0.12	S	0.12	S	0.12	S	S
18090_1#100	GPS_US_PATH417	ERS740652	ERR1214420	Y	Egypt	#ce4300	Africa	#867bb7	Abbassia	31.1152	31.8661		ABS	Emory University		2003	No universal introduction of PCV			7		meningitis	CSF	IPD			Quellung	14	10	#dbb532	14	#0156b8	2037	12-19-2-17-17-22-14	CC230	ST230-SLV	147	15	22	0.25	R	S	0.12	S	0.12	S	0.12	S	S
18090_1#112	GPS_US_PATH3999	ERS740669	ERR1214432	Y	Qatar	#8bc0ff	Middle East	#a9aeba	Doha	25.2856	51.5264			Emory University		2009	Post-PCV7	F	55			Pneumonia	blood	IPD			Quellung	19A	10	#dbb532	19A	#43bbff	6353	12-19-2-17-6-22-6	CC230	ST230-SLV	17	15	NEW	0.5	R	S	0.25	S	0.12	S	0.12	S	S
18090_1#135	GPS_US_PATH4045	ERS740719	ERR1214455	Y	Qatar	#8bc0ff	Middle East	#a9aeba	Doha	25.2856	51.5264			Emory University		2010	Post-PCV7	F	56			Cirrhosis of Liver	blood	IPD			Quellung	24F	10	#dbb532	24F	#019755	230	12-19-2-17-6-22-14	CC230	ST230	17	15	22	0.5	R	S	0.12	S	0.12	S	0.12	S	S
18090_1#144	GPS_US_PATH4086	ERS740736	ERR1214464	Y	Qatar	#8bc0ff	Middle East	#a9aeba	Doha	25.2856	51.5264			Emory University		2010	Post-PCV7	F	5			Pneumonia	Pleu./f	IPD			Quellung	19A	10	#dbb532	19A	#43bbff	2013	12-19-36-17-6-20-14	CC230	ST230-DLV	17	15	501	0.5	R	S	0.25	S	0.12	S	0.12	S	S
18090_1#84	GPS_US_PATH396	ERS740618	ERR1214404	Y	Egypt	#ce4300	Africa	#867bb7	Assiut	27.2694	31.2972		AST	Emory University		2000	No universal introduction of PCV		9			meningitis	CSF	IPD			Quellung	19A	10	#dbb532	19A	#43bbff	2013	12-19-36-17-6-20-14	CC230	ST230-DLV	17	15	501	0.5	R	S	0.25	S	0.12	S	0.12	S	S
18456_1#96	GPS_MW_D2715	ERS725298	ERR1288905	Y	Malawi	#e63d2d	Africa	#867bb7	Blantyre	-15.7863	35.0036	Blantyre	Queen Elizabeth Central Hospital	Malawi Liverpool Wellcome Trust	AUG	1999	Pre-PCV			5		bacteraemia	blood	IPD					10	#dbb532	23F	#ffa2e0	1047	8-19-2-17-6-22-14	CC230	ST230-SLV	17	15	NEW	0.5	R	S	0.12	S	0.12	S	0.12	S	S
18623_5#46	GPS_MA_115	ERS725025	ERR1333961	Y	Morocco	#e01a39	Africa	#867bb7	Casablanca	33.5951	-7.61878	Casablanca	Ibn Rochd Hospital University	Faculty of Medicine and Pharmacy of Casablanca	FEB	2008	Pre-PCV	F		4		Meningitis	CSF	IPD	N		Latex agglutination and Quellung	19A	10	#dbb532	19A	#43bbff	2013	12-19-36-17-6-20-14	CC230	ST230-DLV	17	282	501	0.5	R	S	0.25	S	0.12	S	0.12	S	S
19084_7#106	GPS_US_PATH2882_R1	ERS1021408	ERR1422435	Y	Peru	#a5abff	South America	#38a236	Lima	-12.0621	-77.0365	Lima	San Bartolome Hospital	Emory University		2008	Pre-PCV	F	11			Carriage	NP Swab	Carriage			Quellung	19A	10	#dbb532	19A	#43bbff	276	2-19-2-17-6-22-14	CC230	ST230-SLV	17	15	18	2	R	S	0.5	S	0.25	S	1	I	S
19084_7#44	GPS_US_PATH6887	ERS1021346	ERR1422373	Y	Qatar	#8bc0ff	Middle East	#a9aeba		25.3337	51.2295			Emory University		2012	Post-PCV13	M	1				Blood	IPD			Quellung	17F	10	#dbb532	17F	#7b348b	8812	2-19-2-17-15-22-8	CC230	ST230-TLV	79	1	194	0.12	R	S	0.06	S	<= 0.06	S	0.12	S	S
19084_8#133	GPS_US_2010216336_R1	ERS1021619	ERR1422646	Y	USA	#995300	North America	#7c6e2a	California	36.7015	-118.756			CDC	DEC	2009	Post-PCV7		1			bacteraemia	BLOOD	IPD			Quellung	19A	10	#dbb532	19A	#43bbff	230	12-19-2-17-6-22-14	CC230	ST230	17	15	22	0.5	R	S	0.12	S	0.12	S	0.12	S	S
19084_8#85	GPS_US_PATH3549_R1	ERS1021571	ERR1422598	Y	Peru	#a5abff	South America	#38a236	Iquitos	-3.74937	-73.2444	Iquitos	Regional-Iquitos hospital	Emory University		2008	Pre-PCV	F	18			Carriage	NP Swab	Carriage			Quellung	19A	10	#dbb532	19A	#43bbff	276	2-19-2-17-6-22-14	CC230	ST230-SLV	17	15	18	2	R	S	0.5	S	0.25	S	1	I	S
19341_2#50	GPS_MW_BHB56K	ERS813194	ERR1453517	Y	Malawi	#e63d2d	Africa	#867bb7	Blantyre	-15.7863	35.0036	Blantyre	Queen Elizabeth Central Hospital	Malawi Liverpool Wellcome Trust	FEB	2015	Post-PCV13	F	24			Meningitis	CSF	IPD					10	#dbb532	3	#7bcd36	700	12-11-2-6-6-22-14	CC230	ST230-DLV	17	15	22	0.5	R	S	0.12	S	0.12	S	0.12	S	S
19341_2#9	GPS_GM_2674	ERS812050	ERR1453476		The Gambia	#ffb67a	Africa	#867bb7	Fajikunda	13.4513	-16.573		Fajikunda Health Centre	MRC Unit the Gambia	APR	2014	Post-PCV13	F	29			Carriage	NP swab	Carriage					10	#dbb532	10A	#ff3a65	3135	5-19-2-17-6-22-9	CC230	ST230-DLV	150	1	22	0.25	R	S	0.06	S	<= 0.06	S	0.12	S	S
19646_1#21	GPS_GM_2389	ERS745652	ERR1540691	N	The Gambia	#ffb67a	Africa	#867bb7	Bwiam	13.23	-16.0824	Bwiam	MRC Unit The Gambia	MRC Unit the Gambia	OCT	2013	Post-PCV13	M		7.6		Carriage	NP swab	Carriage					10	#dbb532	7B	#796bf6	230	12-19-2-17-6-22-14	CC230	ST230	17	1	22	1	R	S	0.06	S	<= 0.06	S	0.25	S	S
20287_5#129	GPS_MW_D38934	ERS725308	ERR1638463	Y	Malawi	#e63d2d	Africa	#867bb7	Blantyre	-15.7863	35.0036	Blantyre	Queen Elizabeth Central Hospital	Malawi Liverpool Wellcome Trust	JUL	2006	Pre-PCV	M		3		bacteraemia	blood	IPD					10	#dbb532	3	#7bcd36	700	12-11-2-6-6-22-14	CC230	ST230-DLV	17	15	22	0.5	R	S	0.12	S	0.12	S	0.12	S	S
20402_4#17	GPS_GM_2703	ERS1222250	ERR1658084		The Gambia	#ffb67a	Africa	#867bb7	Fajikunda	13.4513	-16.573		Fajikunda health Centre	MRC Unit the Gambia	FEB	2014	Post-PCV13	M			28	Carriage	NP swab	Carriage					10	#dbb532	7B	#796bf6	11151	15-19-2-17-6-22-9	CC230	ST230-DLV	0	0	22	0.12	R	S	<= 0.03	S	<= 0.06	S	0.12	S	S
20402_4#64	GPS_GM_2750	ERS1222297	ERR1658131		The Gambia	#ffb67a	Africa	#867bb7	Fajikunda	13.4513	-16.573		Fajikunda health Centre	MRC Unit the Gambia	MAR	2014	Post-PCV13	M		1.81		Carriage	NP swab	Carriage					10	#dbb532	7B	#796bf6	11151	15-19-2-17-6-22-9	CC230	ST230-DLV	0	0	22	0.12	R	S	<= 0.03	S	<= 0.06	S	0.12	S	S
20925_3#1	GPS_IN_P11	ERS1205970	ERR1756386	Y	India	#e49aff	Asia	#0094ff	Bangalore	12.9791	77.5913	Bangalore	Columbia Asia Hospital	Kempegowda Institute of medical sciences	OCT	2013	Pre-PCV	M	5	0		bacteraemia	Blood	IPD			Quellung	6B	10	#dbb532	24F	#019755	8857	12-19-2-17-6-512-14	CC230	ST230-SLV	17	15	22	0.5	R	S	0.12	S	0.12	S	0.12	S	S
20925_3#104	GPS_IN_PN26	ERS1207562	ERR1756489	Y	India	#e49aff	Asia	#0094ff		22.3511	78.6677			Kempegowda Institute of medical sciences	NOV	2010	Pre-PCV	F	3	0		PNEUMONIA	Blood	IPD			Quellung	19	10	#dbb532	19A	#43bbff	12474	12-19-8-83-6-146-14	CC230	ST230-TLV	17	15	NEW	0.5	R	S	0.12	S	0.12	S	0.12	S	S
20925_3#27	GPS_IN_P41	ERS1205983	ERR1756412	Y	India	#e49aff	Asia	#0094ff	Bangalore	12.9791	77.5913	Bangalore	Bangalore Columbia Asia	Kempegowda Institute of medical sciences	SEP	2014	Pre-PCV	M	1	3		bacteraemia	Blood	IPD			Quellung	24B	10	#dbb532	24F	#019755	8857	12-19-2-17-6-512-14	CC230	ST230-SLV	17	15	22	0.5	R	S	0.12	S	0.12	S	0.12	S	S
20925_3#45	GPS_IN_P80	ERS1211493	ERR1756430	Y	India	#e49aff	Asia	#0094ff	NEW DELHI	28.6142	77.2023	NEW DELHI	Delhi Lal Path lab	Kempegowda Institute of medical sciences	NOV	2015	Pre-PCV	F	0	8			Pus	unknown			Quellung	10a	10	#dbb532	10A	#ff3a65	3135	5-19-2-17-6-22-9	CC230	ST230-DLV	150	1	22	0.25	R	S	0.06	S	<= 0.06	S	0.12	S	S
20925_3#49	GPS_IN_P31	ERS1207555	ERR1756434	Y	India	#e49aff	Asia	#0094ff	Bangalore	12.9791	77.5913	Bangalore	Bangalore Apollo Hospital	Kempegowda Institute of medical sciences	JUL	2014	Pre-PCV	M	0	3		bacteraemia	Blood	IPD			Quellung	19A	10	#dbb532	19A	#43bbff	12474	12-19-8-83-6-146-14	CC230	ST230-TLV	17	15	NEW	0.5	R	S	0.12	S	0.12	S	0.12	S	S
20925_3#57	GPS_IN_P32	ERS1205998	ERR1756442	Y	India	#e49aff	Asia	#0094ff	Bangalore	12.9791	77.5913	Bangalore	Bangalore Cloud -9	Kempegowda Institute of medical sciences	JUL	2014	Pre-PCV	M	2	6		bacteraemia	PF	IPD			Quellung	19A	10	#dbb532	19A	#43bbff	12474	12-19-8-83-6-146-14	CC230	ST230-TLV	17	15	NEW	0.5	R	S	0.12	S	0.12	S	0.12	S	S
20925_3#65	GPS_IN_P33	ERS1206002	ERR1756450	Y	India	#e49aff	Asia	#0094ff	Bangalore	12.9791	77.5913	Bangalore	Bangalore Metropolis	Kempegowda Institute of medical sciences	AUG	2014	Pre-PCV	M	4	2		bacteraemia	Blood	IPD			Quellung	7B/40	10	#dbb532	7B	#796bf6	1553	6-5-2-17-6-22-14	CC230	ST230-DLV	17	1	22	1	R	S	0.06	S	<= 0.06	S	0.25	S	S
20925_3#73	GPS_IN_P34	ERS1206006	ERR1756458	Y	India	#e49aff	Asia	#0094ff	NEW DELHI	28.6142	77.2023	NEW DELHI	Delhi Maluna Azad Medical College	Kempegowda Institute of medical sciences	JAN	2014	Pre-PCV	F	3	1		bacteraemia	Blood	IPD			Quellung	10a	10	#dbb532	10A	#ff3a65	12499	5-19-6-17-6-22-9	CC230	ST230-TLV	150	4	22	0.12	R	S	<= 0.03	S	<= 0.06	S	0.12	S	S
20925_3#76	GPS_IN_P72	ERS1207559	ERR1756461	Y	India	#e49aff	Asia	#0094ff	Bangalore	12.9791	77.5913	Bangalore	Bangalore Anand diagnostics	Kempegowda Institute of medical sciences	SEP	2015	Pre-PCV	F	0	1			Eye discharge	Non-invasive disease			Quellung	19f	10	#dbb532	19F	#a5b4ff	12819	12-375-2-10-6-764-14	CC230	ST230-TLV	17	1	53	0.12	R	S	0.06	S	0.12	S	0.12	S	S
20925_3#79	GPS_IN_PN15	ERS1206009	ERR1756464	Y	India	#e49aff	Asia	#0094ff		22.3511	78.6677		Kempegowda Institute of medical sciences		MAY	2010	Pre-PCV	0	11	0		PNEUMONIA	Blood	IPD				14	10	#dbb532	14	#0156b8	230	12-19-2-17-6-22-14	CC230	ST230	17	46	8	2	R	S	1	S	0.5	I	0.5	S	S
20925_3#84	GPS_IN_P73	ERS1207560	ERR1756469	Y	India	#e49aff	Asia	#0094ff	Bangalore	12.9791	77.5913	Bangalore	Bangalore Anand diagnostics	Kempegowda Institute of medical sciences	SEP	2015	Pre-PCV	F	1	4		Meningitis	CSF	IPD			Quellung	19f	10	#dbb532	19F	#a5b4ff	12819	12-375-2-10-6-764-14	CC230	ST230-TLV	17	1	53	0.12	R	S	0.06	S	0.12	S	0.12	S	S
20925_3#99	GPS_IN_PN21	ERS1206019	ERR1756484	Y	India	#e49aff	Asia	#0094ff		22.3511	78.6677			Kempegowda Institute of medical sciences	JUL	2010	Pre-PCV	F	1	0		PNEUMONIA	Blood	IPD			Quellung	19	10	#dbb532	19A	#43bbff	12474	12-19-8-83-6-146-14	CC230	ST230-TLV	17	15	NEW	0.5	R	S	0.12	S	0.12	S	0.12	S	S
20957_7#125	GPS_BD_10710	ERS1303898	ERR1764050	Y	Bangladesh	#a67f00	Asia	#0094ff		24.4769	90.2932		Dhaka Shishu Hospital	CHRF (DSH)	JUN	2009	Pre-PCV	M		4			Blood	IPD			Quellung	19A	10	#dbb532	19A	#43bbff	12473	12-19-2-17-17-22-5	CC230	ST230-DLV	17	15	22	0.5	R	S	0.12	S	0.12	S	0.12	S	S
21053_8#120	GPS_NZ_15SP0092	ERS1299347	ERR1788132	N	New Zealand	#ffb677	Oceania	#e5a462	Southern	-40.9006	174.886		Southern Community Labs Dunedin	The University of Auckland	MAR	2015	Post-PCV13	M		10			blood	IPD			Quellung	19A	10	#dbb532	19A	#43bbff	2013	12-19-36-17-6-20-14	CC230	ST230-DLV	17	282	501	0.5	R	S	0.25	S	0.12	S	0.12	S	S
21053_8#175	GPS_RU_69	ERS1299375	ERR1788186	Y	Russian Federation	#ff5a70	Europe	#ff2722	MOSCOW	55.7504	37.6175	MOSCOW	Infectious hospital number 1	MGRIEM	OCT	2012	Pre-PCV	M	2			meningitis	CSF	IPD			quellung; latex agglutination	serotype 19F	10	#dbb532	19F	#a5b4ff	230	12-19-2-17-6-22-14	CC230	ST230	17	15	505	0.5	R	S	0.25	S	0.25	S	0.5	S	S
21053_8#176	GPS_RU_72	ERS1299640	ERR1788187	Y	Russian Federation	#ff5a70	Europe	#ff2722	MOSCOW	55.7504	37.6175	MOSCOW	Infectious hospital number 1	MGRIEM	OCT	2012	Pre-PCV	F	4			meningitis	CSF	IPD			quellung; latex agglutination	serotype 19F	10	#dbb532	19F	#a5b4ff	230	12-19-2-17-6-22-14	CC230	ST230	17	15	505	0.5	R	S	0.25	S	0.25	S	0.5	S	S
21127_1#123	GPS_BY_469	ERS1299443	ERR1788321	Y	Belarus	#90da4c	Europe	#ff2722	Minsk-city	53.9023	27.5619	Minsk	Minsk City Children s Infectious Diseases Hospital	The Republican Research and Practical Center for Epidemiology and Microbiology	MAY	2015	No universal introduction of PCV	M	5			pneumonia	pleural fluid	IPD			multiplex PCR	19A	10	#dbb532	19A	#43bbff	276	2-19-2-17-6-22-14	CC230	ST230-SLV	17	39	NEW	2	R	S	1	S	0.5	I	1	I	S
21127_1#14	GPS_RU_939	ERS1299775	ERR1788213	Y	Russian Federation	#ff5a70	Europe	#ff2722	MOSCOW	55.7504	37.6175	MOSCOW	MGRIEM	MGRIEM	APR	2013	Pre-PCV		4			nasopharyngitis	nasopharyngeal swab	non-invasive disease					10	#dbb532	19F	#a5b4ff	276	2-19-2-17-6-22-14	CC230	ST230-SLV	17	15	22	0.5	R	S	0.12	S	0.12	S	0.12	S	S
21127_1#84	GPS_BY_275	ERS1299664	ERR1788282	Y	Belarus	#90da4c	Europe	#ff2722	Minsk-city	53.9023	27.5619	Minsk	Minsk City Children s Infectious Diseases Hospital	The Republican Research and Practical Center for Epidemiology and Microbiology	MAR	2014	No universal introduction of PCV	F		11		acute otitis media upper respiratory tract infection	middle ear fluid	non-invasive disease			multiplex PCR	19A	10	#dbb532	19A	#43bbff	276	2-19-2-17-6-22-14	CC230	ST230-SLV	17	15	18	2	R	S	0.5	S	0.25	S	1	I	S
21127_2#94	GPS_BR_0869_08	ERS1299522	ERR1788479	Y	Brazil	#cb5a4c	South America	#38a236	SP	-23.5505	-46.6333	S PAULO	Private Hospital	INSTITUTE ADOLFO LUTZ (IAL)	OCT	2008	Pre-PCV	M	56			bacteraemia	BLOOD	IPD			QUELLUNG	19A	10	#dbb532	19A	#43bbff	276	2-19-2-17-6-22-14	CC230	ST230-SLV	17	15	18	2	R	S	0.5	S	0.25	S	1	I	S
21242_6#31	GPS_PK_031	ERS1151497	ERR1799719	N	Pakistan	#a19600	Asia	#0094ff	Karachi	25.1447	67.1848	Karachi	The Aga Khan University Hospital	The Aga Khan University Hospital		2015	Post-PCV10			9			Blood Culture	IPD					10	#dbb532	14	#0156b8	650	11-19-2-17-6-22-75	CC230	ST230-DLV	17	183	242	0.5	R	S	0.25	S	0.12	S	0.12	S	S
21242_6#63	GPS_PK_063	ERS1151529	ERR1799742	N	Pakistan	#a19600	Asia	#0094ff	Karachi	25.1447	67.1848	Karachi	The Aga Khan University Hospital	The Aga Khan University Hospital	JAN	2013	Post-PCV10						Nasopharyngeal swab	Carriage			PCR	7C/7B/40	10	#dbb532	7B	#796bf6	11151	15-19-2-17-6-22-9	CC230	ST230-DLV	0	0	22	0.12	R	S	<= 0.03	S	<= 0.06	S	0.12	S	S
21485_1#133	GPS_GM_3017	ERS1813435	ERR2089149		The Gambia	#ffb67a	Africa	#867bb7	Sibanor	13.2059	-16.1935	Sibanor	MRC Unit The Gambia	MRC Unit the Gambia	SEP	2015	Post-PCV13	F	6.53			Carriage	NP swab	Carriage					10	#dbb532	7B	#796bf6	1553	6-5-2-17-6-22-14	CC230	ST230-DLV	17	1	22	1	R	S	0.06	S	<= 0.06	S	0.25	S	S
21485_1#64	GPS_GM_2947	ERS1813363	ERR2089080		The Gambia	#ffb67a	Africa	#867bb7	Sibanor	13.2059	-16.1935	Sibanor	MRC Unit The Gambia	MRC Unit the Gambia	OCT	2015	Post-PCV13	F	6.62			Carriage	NP swab	Carriage					10	#dbb532	10A	#ff3a65	3135	5-19-2-17-6-22-9	CC230	ST230-DLV	150	1	22	0.25	R	S	0.06	S	<= 0.06	S	0.12	S	S
21999_5#60	GPS_GM_3006	ERS1813422	ERR2089354		The Gambia	#ffb67a	Africa	#867bb7	Sibanor	13.2059	-16.1935	Sibanor	MRC Unit The Gambia	MRC Unit the Gambia	SEP	2015	Post-PCV13	F	6.45			Carriage	NP swab	Carriage					10	#dbb532	7B	#796bf6	1553	6-5-2-17-6-22-14	CC230	ST230-DLV	17	1	22	1	R	S	0.06	S	<= 0.06	S	0.25	S	S
21999_7#122	GPS_BR_0599_12	ERS1813667	ERR2089384	Y	Brazil	#cb5a4c	South America	#38a236	FORTALEZA	-3.73045	-38.5218	FORTALEZA	State Public Healty Laboratory	INSTITUTE ADOLFO LUTZ (IAL)	JUL	2012	Post-PCV10	M	3			MENINGITIS	CSF	IPD			QUELLUNG	19F	10	#dbb532	19F	#a5b4ff	2307	11-19-2-17-6-22-223	CC230	ST230-DLV	17	218	114	1	R	S	0.5	S	0.25	S	0.5	S	S
21999_8#104	GPS_BR_0921_13	ERS1813833	ERR2089549	Y	Brazil	#cb5a4c	South America	#38a236	S PAULO	-23.5507	-46.6334	S PAULO	Private Hospital	INSTITUTE ADOLFO LUTZ (IAL)	SEP	2013	Post-PCV13	M	2			bacteraemia	BLOOD	IPD			QUELLUNG	7F	10	#dbb532	24F	#019755	230	12-19-2-17-6-22-14	CC230	ST230	17	15	22	0.5	R	S	0.12	S	0.12	S	0.12	S	S
21999_8#52	GPS_BR_0460_13	ERS1813780	ERR2089497	Y	Brazil	#cb5a4c	South America	#38a236	S PAULO	-23.5507	-46.6334	S PAULO	Private Hospital	INSTITUTE ADOLFO LUTZ (IAL)	MAY	2013	Post-PCV10	F	3			PNEUMONIA	PLEURAL FLUID	IPD			QUELLUNG	19A	10	#dbb532	19A	#43bbff	276	2-19-2-17-6-22-14	CC230	ST230-SLV	17	15	18	2	R	S	0.5	S	0.25	S	1	I	S
21999_8#53	GPS_BR_0462_13	ERS1813781	ERR2089498	Y	Brazil	#cb5a4c	South America	#38a236	S PAULO	-23.5507	-46.6334	S PAULO	Private Hospital	INSTITUTE ADOLFO LUTZ (IAL)	MAY	2013	Post-PCV10	M		3		MENINGITIS	CSF	IPD			QUELLUNG	24F	10	#dbb532	24F	#019755	13877	12-19-2-17-383-22-14	CC230	ST230-SLV	17	15	22	0.5	R	S	0.12	S	0.12	S	0.12	S	S
21999_8#96	GPS_BR_0861_13	ERS1813825	ERR2089541	Y	Brazil	#cb5a4c	South America	#38a236	S PAULO	-23.5507	-46.6334	S PAULO	Public Hospital	INSTITUTE ADOLFO LUTZ (IAL)	SEP	2013	Post-PCV10	F	2			bacteraemia	BLOOD	IPD			QUELLUNG	19A	10	#dbb532	19A	#43bbff	276	2-19-2-17-6-22-14	CC230	ST230-SLV	17	15	18	2	R	S	0.5	S	0.25	S	1	I	S
22027_1#11	GPS_NG_30030535	ERS1813916	ERR2089631	Y	Nigeria	#9b2146	Africa	#867bb7	Kano	12	8.53486	Kano	Hasiya Bayero Pediatric Hospital	University of Nebraska Medical Center	NOV	2015	Post-PCV10	M	1	12		Pneumonia	Blood	IPD			quellung	19A	10	#dbb532	19A	#43bbff	2013	12-19-36-17-6-20-14	CC230	ST230-DLV	17	15	501	0.5	R	S	0.25	S	0.12	S	0.12	S	S
22027_1#122	GPS_IL_1203336	ERS1814115	ERR2089742	Y	Israel	#f9d3e7	Middle East	#a9aeba	Al Uqbi tribe	32.2645	35.0099		Soroka Hospital Beer Sheva	Soroka University Medical Center		2009	Pre-PCV	M	7.8				CSF	IPD				14	10	#dbb532	14	#0156b8	230	12-19-2-17-6-22-14	CC230	ST230	17	46	8	2	R	S	1	S	0.5	I	0.5	S	S
22027_1#125	GPS_IL_167663	ERS1814118	ERR2089745	Y	Israel	#f9d3e7	Middle East	#a9aeba	Tel Sheva	31.2456	34.8578	Tel Sheva	Soroka Hospital Beer Sheva	Soroka University Medical Center		2009	Pre-PCV	M	5.29				blood	IPD				14	10	#dbb532	14	#0156b8	230	12-19-2-17-6-22-14	CC230	ST230	17	46	8	2	R	S	1	S	0.5	I	0.5	S	S
22027_1#144	GPS_IL_23724	ERS1814137	ERR2089764	Y	Israel	#f9d3e7	Middle East	#a9aeba	Rosh haain	32.0953	34.9533	Rosh haain	Beilinson Hospital Petah Tikva	Soroka University Medical Center		2009	Pre-PCV	M	1.13487				blood	IPD				23F	10	#dbb532	23F	#ffa2e0	13880	2-19-2-6-15-22-17	CC230	ST230-DLV	79	26	194	0.06	S	S	0.06	S	<= 0.06	S	0.12	S	S
22027_1#37	GPS_IL_173158	ERS1813943	ERR2089657	Y	Israel	#f9d3e7	Middle East	#a9aeba	Beer Sheva	31.2525	34.7906	Beer Sheva	Soroka Hospital Beer Sheva	Soroka University Medical Center		2006	Pre-PCV	M	0.4				blood	IPD				14	10	#dbb532	14	#0156b8	230	12-19-2-17-6-22-14	CC230	ST230	17	46	35	0.5	R	S	0.25	S	0.25	S	0.25	S	S
22027_1#48	GPS_IL_155095	ERS1813952	ERR2089668	Y	Israel	#f9d3e7	Middle East	#a9aeba	Rahat	31.3933	34.7548	Rahat	Soroka Hospital Beer Sheva	Soroka University Medical Center		2005	Pre-PCV	F	3.23				blood	IPD				19A	10	#dbb532	19A	#43bbff	276	2-19-2-17-6-22-14	CC230	ST230-SLV	17	229	18	2	R	S	1	S	0.5	I	0.5	S	S
22027_1#49	GPS_IL_157972	ERS1813954	ERR2089669	Y	Israel	#f9d3e7	Middle East	#a9aeba	Rahat	31.3933	34.7548	Rahat	Soroka Hospital Beer Sheva	Soroka University Medical Center		2005	Pre-PCV	F	3.79				blood	IPD				14	10	#dbb532	14	#0156b8	230	12-19-2-17-6-22-14	CC230	ST230	17	46	35	0.5	R	S	0.25	S	0.25	S	0.25	S	S
22027_1#51	GPS_IL_168732	ERS1813955	ERR2089671	Y	Israel	#f9d3e7	Middle East	#a9aeba	Rahat	31.3933	34.7548	Rahat	Soroka Hospital Beer Sheva	Soroka University Medical Center		2006	Pre-PCV	F	3.45				blood	IPD				19A	10	#dbb532	19A	#43bbff	276	2-19-2-17-6-22-14	CC230	ST230-SLV	17	229	18	2	R	S	1	S	0.5	I	0.5	S	S
22027_1#59	GPS_IL_155109	ERS1813964	ERR2089679	Y	Israel	#f9d3e7	Middle East	#a9aeba	Omer	31.2672	34.8445	Omer	Soroka Hospital Beer Sheva	Soroka University Medical Center		2005	Pre-PCV	M	15.52				blood	IPD				14	10	#dbb532	14	#0156b8	13885	12-19-2-10-6-22-14	CC230	ST230-SLV	17	46	35	0.5	R	S	0.25	S	0.25	S	0.25	S	S
22114_6#15	GPS_IL_151403	ERS1814008	ERR2089803	Y	Israel	#f9d3e7	Middle East	#a9aeba	Beer Sheva	31.2525	34.7906	Beer Sheva	Soroka Hospital Beer Sheva	Soroka University Medical Center		2007	Pre-PCV	M	2.35				blood	IPD				14	10	#dbb532	14	#0156b8	230	12-19-2-17-6-22-14	CC230	ST230	17	46	8	2	R	S	1	S	0.5	I	0.5	S	S
22276_1#161	GPS_GM_3323	ERS1574443	ERR2090038		The Gambia	#ffb67a	Africa	#867bb7	Sibanor	13.2059	-16.1935	Sibanor	MRC Unit The Gambia	MRC Unit The Gambia	JUN	2014	Post-PCV13	M	3.25			Carriage	NP swab	Carriage					10	#dbb532	7B	#796bf6	3974	12-19-2-17-6-112-14	CC230	ST230-SLV	17	1	22	1	R	S	0.06	S	<= 0.06	S	0.25	S	S
22276_1#162	GPS_GM_3324	ERS1574444	ERR2090039		The Gambia	#ffb67a	Africa	#867bb7	Bwiam	13.23	-16.0824	Bwiam	MRC Unit The Gambia	MRC Unit The Gambia	OCT	2013	Post-PCV13	M	2.41667			Carriage	NP swab	Carriage					10	#dbb532	7B	#796bf6	230	12-19-2-17-6-22-14	CC230	ST230	17	1	22	1	R	S	0.06	S	<= 0.06	S	0.25	S	S
22276_1#190	GPS_GM_3352	ERS1574472	ERR2090067		The Gambia	#ffb67a	Africa	#867bb7	Bwiam	13.23	-16.0824	Bwiam	MRC Unit The Gambia	MRC Unit The Gambia	NOV	2013	Post-PCV13	M			257	Carriage	NP swab	Carriage					10	#dbb532	7B	#796bf6	230	12-19-2-17-6-22-14	CC230	ST230	17	1	22	1	R	S	0.06	S	<= 0.06	S	0.25	S	S
22335_7#123	GPS_IN_G94	ERS1642729	ERR2090225	Y	India	#e49aff	Asia	#0094ff	PONDICHERRY	11.9341	79.8306	PONDICHERRY	JIPMER	Kempegowda Institute of medical sciences	JUL	2016	Pre-PCV	F	16			MENINGITIS	CSF	IPD			Quellung	6A	10	#dbb532	6A	#bd009a	14518	12-5-97-17-6-22-14	CC230	ST230-DLV	17	15	NEW	0.25	R	S	0.25	S	0.12	S	0.12	S	S
22335_7#2	GPS_IN_P106	ERS1642578	ERR2090104	Y	India	#e49aff	Asia	#0094ff	COIMBATORE	11.0018	76.9628	COIMBATORE	Kovai Medical Center and Hospital	Kempegowda Institute of medical sciences	DEC	2016	Pre-PCV	F	1			bacteraemia	BLOOD	IPD			Quellung	19A	10	#dbb532	19A	#43bbff	5034	12-19-2-17-6-22-5	CC230	ST230-SLV	17	15	22	0.5	R	S	0.12	S	0.12	S	0.12	S	S
22335_7#42	GPS_IN_G80	ERS1642646	ERR2090144	Y	India	#e49aff	Asia	#0094ff	DELHI	28.6517	77.2219	DELHI	Lal Path lab	Kempegowda Institute of medical sciences	MAR	2016	Pre-PCV	M	70			bacteraemia	Blood	IPD			Quellung	19A	10	#dbb532	19A	#43bbff	12424	12-19-2-1-6-22-9	CC230	ST230-DLV	0	44	NEW	0.06	S	S	<= 0.03	S	<= 0.06	S	0.12	S	S
22335_7#47	GPS_IN_G44	ERS1642626	ERR2090149	Y	India	#e49aff	Asia	#0094ff	CALICUT	11.2459	75.7804	CALICUT	Malabar Institute of Medical Sciences	Kempegowda Institute of medical sciences	APR	2015	Pre-PCV	F	64			bacteraemia	Blood	IPD			Quellung	1	10	#dbb532	10A	#ff3a65	14508	5-19-2-160-6-22-9	CC230	ST230-TLV	150	1	22	0.25	R	S	0.06	S	<= 0.06	S	0.12	S	S
22335_7#52	GPS_IN_G06	ERS1642631	ERR2090154	Y	India	#e49aff	Asia	#0094ff	BANGALORE	12.9791	77.5913	BANGALORE	Apollo Hospital	Kempegowda Institute of medical sciences	APR	2014	Pre-PCV	M	48			MENINGITIS	CSF	IPD			Quellung	7	10	#dbb532	19A	#43bbff	12474	12-19-8-83-6-146-14	CC230	ST230-TLV	17	15	NEW	0.5	R	S	0.12	S	0.12	S	0.12	S	S
22335_7#57	GPS_IN_P103	ERS1642649	ERR2090159	Y	India	#e49aff	Asia	#0094ff	CHENNAI	13.0802	80.2838	CHENNAI	Sri ramachandra Medical College and Research Institue	Kempegowda Institute of medical sciences	NOV	2016	Pre-PCV	M	5			bacteraemia	BLOOD	IPD			Quellung	6B	10	#dbb532	19A	#43bbff	14489	6-5-2-17-15-22-14	CC230	ST230-TLV	17	1	22	1	R	S	0.06	S	<= 0.06	S	0.25	S	S
22335_7#60	GPS_IN_G34	ERS1642652	ERR2090162	Y	India	#e49aff	Asia	#0094ff	CHENNAI	13.0802	80.2838	CHENNAI	Sundaram Medical Foundation	Kempegowda Institute of medical sciences	JAN	2015	Pre-PCV	M	41			bacteraemia	Blood	IPD			Quellung	6A	10	#dbb532	6A	#bd009a	14420	8-5-2-12-6-876-14	singleton	ST230-QLV	17	15	NEW	0.25	R	S	0.25	S	0.12	S	0.12	S	S
22335_7#65	GPS_IN_G08	ERS1642658	ERR2090167	Y	India	#e49aff	Asia	#0094ff	BANGALORE	12.9791	77.5913	BANGALORE	Metropolis labs	Kempegowda Institute of medical sciences	APR	2014	Pre-PCV	F	65			MENINGITIS	CSF	IPD			Quellung	19F	10	#dbb532	19F	#a5b4ff	8509	257-375-2-10-6-22-14	CC230	ST230-TLV	17	1	22	1	R	S	0.06	S	<= 0.06	S	0.25	S	S
22335_7#68	GPS_IN_G60	ERS1642662	ERR2090170	Y	India	#e49aff	Asia	#0094ff	CALICUT	11.2459	75.7804	CALICUT	Malabar Institute of Medical Sciences	Kempegowda Institute of medical sciences	AUG	2015	Pre-PCV	F	45			bacteraemia	Blood	IPD			Quellung	4	10	#dbb532	13	#ff9a17	14582	20-19-2-10-6-123-14	CC230	ST230-TLV	17	15	8	2	R	S	0.5	S	0.25	S	0.5	S	S
22335_7#8	GPS_IN_P107	ERS1642586	ERR2090110	Y	India	#e49aff	Asia	#0094ff	Trivandrum	8.50589	76.957	Trivandrum	KIMS HOSPITAL	Kempegowda Institute of medical sciences	FEB	2017	Intro-PCV13	F	1			bacteraemia	BLOOD	IPD			Quellung	19A	10	#dbb532	15C	#6785d0	13727	12-19-2-1-6-22-26	CC230	ST230-DLV	17	16	205	2	R	S	1	S	0.5	I	0.5	S	S
22335_7#82	GPS_IN_IIT15	ERS1642679	ERR2090184	Y	India	#e49aff	Asia	#0094ff	KHARAGPUR	25.1332	86.525	KHARAGPUR	IIT KAHARAGPUR	Kempegowda Institute of medical sciences	FEB	2014	Pre-PCV	F	3			CARRIAGE	NP SWAB	Carriage	N		QUELLUNG	7	10	#dbb532	7B	#796bf6	1553	6-5-2-17-6-22-14	CC230	ST230-DLV	17	1	22	1	R	S	0.06	S	<= 0.06	S	0.25	S	S
22335_7#99	GPS_IN_G114	ERS1642699	ERR2090201	Y	India	#e49aff	Asia	#0094ff	MUMBAI	18.9388	72.8353	MUMBAI	Breach Candy Hospital	Kempegowda Institute of medical sciences	MAR	2017	Intro-PCV13		21				Sputum	unknown			Quellung	3	10	#dbb532	3	#7bcd36	14482	2-9-165-47-6-22-145	singleton	ST230-HLV	0	0	NEW	0.06	S	S	0.06	S	<= 0.06	S	<= 0.06	S	S
22667_8#26	GPS_NG_HBB4323	ERS1702456	ERR2090488	Y	Nigeria	#9b2146	Africa	#867bb7	Kano	12	8.53486	Kano	Hasiya Bayero Pediatric Hospital	University of Nebraska Medical Center	MAY	2016	Post-PCV10	M		10		Pneumonia Bacteraemia	Blood	IPD	N		Quellung	19A	10	#dbb532	19A	#43bbff	9108	12-19-70-17-6-22-14	CC230	ST230-SLV	17	15	242	0.5	R	S	0.25	S	0.12	S	0.12	S	S
22667_8#41	GPS_NG_HBZ3521	ERS1702478	ERR2090503	Y	Nigeria	#9b2146	Africa	#867bb7	Kano	12	8.53486	Kano	Hasiya Bayero Pediatric Hospital	University of Nebraska Medical Center	NOV	2015	Post-PCV10	M	1	12		Pneumonia	Blood	IPD	N		Quellung	19A	10	#dbb532	19A	#43bbff	2013	12-19-36-17-6-20-14	CC230	ST230-DLV	17	15	501	0.5	R	S	0.25	S	0.12	S	0.12	S	S
22667_8#6	GPS_NG_MM3396	ERS1699872	ERR2090468	Y	Nigeria	#9b2146	Africa	#867bb7	Kano	12	8.53486	Kano	Murtala Muhammed Specialist Hospital	University of Nebraska Medical Center	AUG	2016	Post-PCV10	M	2			Pneumonia	Blood	IPD	N		Quellung	19A	10	#dbb532	19A	#43bbff	5567	12-19-2-17-7-22-5	CC230	ST230-DLV	17	15	22	0.5	R	S	0.12	S	0.12	S	0.12	S	S
22667_8#62	GPS_IL_10995	ERS1702502	ERR2090524	Y	Israel	#f9d3e7	Middle East	#a9aeba	Be er Ya acov	32.2711	34.8819		Asaf Harofe Hospital Be er Ya acov	Soroka University Medical Center		2009	Pre-PCV	M	2.45				blood/CSF	IPD				14	10	#dbb532	14	#0156b8	230	12-19-2-17-6-22-14	CC230	ST230	17	46	35	0.5	R	S	0.25	S	0.25	S	0.25	S	S
22841_1#109	GPS_IL_24707	ERS1699198	ERR2090650	Y	Israel	#f9d3e7	Middle East	#a9aeba	Saharonim Prison	30.885	34.4508	Saharonim Prison	Soroka Hospital Beer Sheva	Soroka University Medical Center		2010	Post-PCV7	F	31.7681				blood	IPD				19A	10	#dbb532	19A	#43bbff	5567	12-19-2-17-7-22-5	CC230	ST230-DLV	17	15	22	0.5	R	S	0.12	S	0.12	S	0.12	S	S
22841_1#123	GPS_IL_26881	ERS1699402	ERR2090664	Y	Israel	#f9d3e7	Middle East	#a9aeba	Jisr az-Zarqa	32.5376	34.9132	Jisr az-Zarqa	Hillel Yaffe Hospital Hadera	Soroka University Medical Center		2013	Post-PCV13	M	1.22807				blood	IPD				24F	10	#dbb532	24F	#019755	4253	12-19-2-17-10-22-14	CC230	ST230-SLV	17	15	22	0.5	R	S	0.12	S	0.12	S	0.12	S	S
22841_1#131	GPS_IL_26954	ERS1699410	ERR2090672	Y	Israel	#f9d3e7	Middle East	#a9aeba	Pardesiya	32.3057	34.9123	Pardesiya	Meir Hospital Kfar Saba	Soroka University Medical Center		2013	Post-PCV13	F	0.87				blood	IPD				3	10	#dbb532	24F	#019755	4253	12-19-2-17-10-22-14	CC230	ST230-SLV	17	15	22	0.5	R	S	0.12	S	0.12	S	0.12	S	S
22841_1#37	GPS_IL_24841	ERS1699124	ERR2090578	Y	Israel	#f9d3e7	Middle East	#a9aeba	Beer Sheva	31.2525	34.7906	Beer Sheva	Soroka Hospital Beer Sheva	Soroka University Medical Center		2010	Post-PCV7	M	1.52961				blood	IPD				19A	10	#dbb532	19A	#43bbff	276	2-19-2-17-6-22-14	CC230	ST230-SLV	17	229	20	2	R	S	1	S	0.5	I	0.5	S	S
22841_1#7	GPS_IL_24108	ERS1699093	ERR2090548	Y	Israel	#f9d3e7	Middle East	#a9aeba	Lod	31.9489	34.8885	Lod	Beilinson Hospital Petah Tikva	Soroka University Medical Center		2010	Post-PCV7	M	6.66392				blood	IPD				19A	10	#dbb532	19A	#43bbff	276	2-19-2-17-6-22-14	CC230	ST230-SLV	17	229	20	2	R	S	1	S	0.5	I	0.5	S	S
22841_2#103	GPS_IL_27664	ERS1699575	ERR2090834	Y	Israel	#f9d3e7	Middle East	#a9aeba	Givatayim	32.073	34.8113	Givatayim	Shiba - Tel Hashomer Hospital Ramat Gan	Soroka University Medical Center		2014	Post-PCV13	M	2.39309				blood	IPD				24F	10	#dbb532	24F	#019755	4253	12-19-2-17-10-22-14	CC230	ST230-SLV	17	15	22	0.5	R	S	0.12	S	0.12	S	0.12	S	S
22841_2#142	GPS_IL_8385	ERS1699616	ERR2090873	Y	Israel	#f9d3e7	Middle East	#a9aeba	Petah Tikva	32.0878	34.886		Beilinson Hospital Petah Tikva	Soroka University Medical Center		2005	Pre-PCV	M	65.29				blood/CSF	IPD				14	10	#dbb532	14	#0156b8	230	12-19-2-17-6-22-14	CC230	ST230	17	46	35	0.5	R	S	0.25	S	0.25	S	0.25	S	S
22841_2#98	GPS_IL_27562	ERS1699570	ERR2090829	Y	Israel	#f9d3e7	Middle East	#a9aeba	Holon	32.0193	34.7804	Holon	Ichilov Hospital Tel Aviv	Soroka University Medical Center		2014	Post-PCV13	F	2.19847				blood	IPD				24F	10	#dbb532	24F	#019755	4253	12-19-2-17-10-22-14	CC230	ST230-SLV	17	15	22	0.5	R	S	0.12	S	0.12	S	0.12	S	S
22841_3#1	GPS_IL_8617	ERS1699667	ERR2090922	Y	Israel	#f9d3e7	Middle East	#a9aeba	Petah Tikva	32.0878	34.886		Beilinson Hospital Petah Tikva	Soroka University Medical Center		2005	Pre-PCV	M	0.67				blood/CSF	IPD				19A	10	#dbb532	19A	#43bbff	276	2-19-2-17-6-22-14	CC230	ST230-SLV	17	229	18	2	R	S	1	S	0.5	I	0.5	S	S
22841_3#139	GPS_IL_9997	ERS1699812	ERR2091060	Y	Israel	#f9d3e7	Middle East	#a9aeba	Holon	32.0193	34.7804		Wolfson Hospital Holon	Soroka University Medical Center		2007	Pre-PCV	F	67.52				blood/CSF	IPD				17F	10	#dbb532	17F	#7b348b	2355	2-19-2-17-15-22-17	CC230	ST230-SLV	79	26	194	0.06	S	S	0.06	S	<= 0.06	S	0.12	S	S
22841_4#160	GPS_IL_37205	ERS1699359	ERR2091269	Y	Israel	#f9d3e7	Middle East	#a9aeba	Jisr az-Zarqa	32.5376	34.9132	Jisr az-Zarqa	Hillel Yaffe Hospital Hadera	Soroka University Medical Center		2012	Post-PCV13	M	0.962175				blood	IPD				24F	10	#dbb532	24F	#019755	4253	12-19-2-17-10-22-14	CC230	ST230-SLV	17	15	22	0.5	R	S	0.12	S	0.12	S	0.12	S	S
22841_4#62	GPS_IL_26025	ERS1699261	ERR2091171	Y	Israel	#f9d3e7	Middle East	#a9aeba	Natanya	32.3294	34.8565	Natanya	Laniado hospital Netanya	Soroka University Medical Center		2012	Post-PCV13	M	1.28838				blood	IPD				17F	10	#dbb532	17F	#7b348b	2355	2-19-2-17-15-22-17	CC230	ST230-SLV	79	26	194	0.06	S	S	0.06	S	<= 0.06	S	0.12	S	S
23164_8#136	GPS_IL_23103	ERS2528014	ERR2612096	Y	Israel	#f9d3e7	Middle East	#a9aeba	Jerusalem	31.7783	35.2251		Hadassah Ein Kerem Hospital Jerusalem	Soroka University Medical Center		2009	Pre-PCV	F	0.97				blood/CSF	IPD				19F	10	#dbb532	19F	#a5b4ff	13925	16-19-2-17-6-22-9	CC230	ST230-DLV	10	9	35	0.5	R	S	0.25	S	0.25	S	0.25	S	S
23430_2#132	GPS_KH_COMRU496	ERS2583836	ERR2681062	Y	Cambodia	#2e9500	Asia	#0094ff	SIEM REAP	13.3618	103.859	SIEM REAP	ANGKOR HOSPITAL FOR CHILDREN	CAMBODIA OXFORD MEDICAL RESEARCH UNIT	JAN	2016	Post-PCV13	M		4		CARRIAGE	NP SWAB	Carriage			LATEX AGGLUTINATION	19A	10	#dbb532	19A	#43bbff	230	12-19-2-17-6-22-14	CC230	ST230	17	15	NEW	0.25	R	S	0.12	S	0.12	S	0.12	S	S
23430_2#16	GPS_KH_COMRU378	ERS2583718	ERR2680946	N	Cambodia	#2e9500	Asia	#0094ff	SIEM REAP	13.3618	103.859	SIEM REAP	ANGKOR HOSPITAL FOR CHILDREN	CAMBODIA OXFORD MEDICAL RESEARCH UNIT	JUN	2015	Intro-PCV13	M		7		UNKNOWN BACTEREMIA	BLOOD CULTURE	IPD			LATEX AGGLUTINATION	19A	10	#dbb532	19A	#43bbff	230	12-19-2-17-6-22-14	CC230	ST230	17	15	242	0.5	R	S	0.25	S	0.12	S	0.12	S	S
23430_2#52	GPS_KH_COMRU415	ERS2583755	ERR2680982	Y	Cambodia	#2e9500	Asia	#0094ff	SIEM REAP	13.3618	103.859	SIEM REAP	ANGKOR HOSPITAL FOR CHILDREN	CAMBODIA OXFORD MEDICAL RESEARCH UNIT	JAN	2016	Post-PCV13	M		4		CARRIAGE	NP SWAB	Carriage			LATEX AGGLUTINATION	23F	10	#dbb532	23F	#ffa2e0	230	12-19-2-17-6-22-14	CC230	ST230	17	NEW	NEW	0.25	R	S	0.25	S	0.12	S	0.12	S	S
23430_3#172	GPS_KH_COMRU731	ERS2584070	ERR2681292	N	Cambodia	#2e9500	Asia	#0094ff	SIEM REAP	13.3618	103.859	SIEM REAP	ANGKOR HOSPITAL FOR CHILDREN	CAMBODIA OXFORD MEDICAL RESEARCH UNIT	JAN	2017	Post-PCV13	F	1			CARRIAGE	NP SWAB	Carriage			LATEX AGGLUTINATION	15B	10	#dbb532	15B	#b98aff	16037	12-19-2-17-6-14-4	CC230	ST230-DLV	17	NEW	NEW	0.25	R	S	0.12	S	0.12	S	0.12	S	S
23430_3#185	GPS_KH_COMRU745	ERS2584084	ERR2681305	N	Cambodia	#2e9500	Asia	#0094ff	SIEM REAP	13.3618	103.859	SIEM REAP	ANGKOR HOSPITAL FOR CHILDREN	CAMBODIA OXFORD MEDICAL RESEARCH UNIT	JAN	2017	Post-PCV13	F	4			CARRIAGE	NP SWAB	Carriage			LATEX AGGLUTINATION	7B	10	#dbb532	7B	#796bf6	5240	5-19-2-17-6-22-14	CC230	ST230-SLV	17	15	NEW	0.25	R	S	0.25	S	0.12	S	0.12	S	S
24371_8#119	GPS_BD_1103656100	ERS1980657	ERR2212909	Y	Bangladesh	#a67f00	Asia	#0094ff		24.4769	90.2932		DMCH	CHRF	MAR	2011	Pre-PCV	M		7		Meningitis	Blood & CSF	IPD			Quellung	23F	10	#dbb532	23F	#ffa2e0	1553	6-5-2-17-6-22-14	CC230	ST230-DLV	17	1	22	1	R	S	0.06	S	<= 0.06	S	0.25	S	S
24371_8#187	GPS_BD_1103194100	ERS1980738	ERR2212977	Y	Bangladesh	#a67f00	Asia	#0094ff		24.4769	90.2932		DMCH	CHRF	DEC	2010	Pre-PCV	M	1	1		Meningitis	Blood & CSF	IPD			Quellung	19F	10	#dbb532	19F	#a5b4ff	14490	7-5-2-17-6-22-14	CC230	ST230-DLV	17	1	22	1	R	S	0.06	S	<= 0.06	S	0.25	S	S
24371_8#215	GPS_BD_107970	ERS1980766	ERR2213005	Y	Bangladesh	#a67f00	Asia	#0094ff		24.4769	90.2932		DSH	CHRF	AUG	2013	Pre-PCV	M	1	10		Meningitis	CSF	IPD			Quellung	19A	10	#dbb532	19A	#43bbff	12894	6-225-2-17-6-22-14	CC230	ST230-DLV	17	1	20	1	R	S	0.5	S	0.25	S	1	I	S
24371_8#227	GPS_BD_80001	ERS1980778	ERR2213017	Y	Bangladesh	#a67f00	Asia	#0094ff		24.4769	90.2932		KWMCH	CHRF	APR	2010	Pre-PCV	F		4		Sepsis	Blood	IPD			Quellung	7B	10	#dbb532	7B	#796bf6	1553	6-5-2-17-6-22-14	CC230	ST230-DLV	17	1	22	1	R	S	0.06	S	<= 0.06	S	0.25	S	S
24371_8#232	GPS_BD_1100108105	ERS1980783	ERR2213022	Y	Bangladesh	#a67f00	Asia	#0094ff		24.4769	90.2932		DSH	CHRF	MAY	2014	Pre-PCV	M	1	7		Pneumonia/bronchopneumonia	Blood	IPD			Quellung	7B	10	#dbb532	7B	#796bf6	1553	6-5-2-17-6-22-14	CC230	ST230-DLV	17	1	22	1	R	S	0.06	S	<= 0.06	S	0.25	S	S
24371_8#242	GPS_BD_500750	ERS1980793	ERR2213032	Y	Bangladesh	#a67f00	Asia	#0094ff		24.4769	90.2932		DSH	CHRF	NOV	2013	Pre-PCV	M	7			Nephrotic syndrome	Blood	IPD			Quellung	7B	10	#dbb532	7B	#796bf6	1553	6-5-2-17-6-22-14	CC230	ST230-DLV	17	1	22	1	R	S	0.06	S	<= 0.06	S	0.25	S	S
24371_8#243	GPS_BD_500708	ERS1980794	ERR2213033	Y	Bangladesh	#a67f00	Asia	#0094ff		24.4769	90.2932		DSH	CHRF	AUG	2013	Pre-PCV	M	3	10		Nephrotic syndrome	Blood	IPD			Quellung	19F	10	#dbb532	19F	#a5b4ff	14488	6-5-2-16-9-22-14	singleton	ST230-QLV	17	1	481	0.5	R	S	0.12	S	0.12	S	0.25	S	S
24371_8#253	GPS_BD_4100080111	ERS1980804	ERR2213043	Y	Bangladesh	#a67f00	Asia	#0094ff		24.4769	90.2932		KWMCH	CHRF	JUL	2014	Pre-PCV	F	1	7		Severe pneumonia	Blood	IPD			Quellung	19F	10	#dbb532	19F	#a5b4ff	1553	6-5-2-17-6-22-14	CC230	ST230-DLV	17	1	22	1	R	S	0.06	S	<= 0.06	S	0.25	S	S
24497_7#137	GPS_BD_1100892305	ERS1981015	ERR2225396	Y	Bangladesh	#a67f00	Asia	#0094ff		24.4769	90.2932		DSH	CHRF	MAR	2015	Intro-PCV10	M	6	6		Pleural effusion	Blood	IPD			Quellung	17F	10	#dbb532	17F	#7b348b	2355	2-19-2-17-15-22-17	CC230	ST230-SLV	79	26	194	0.06	S	S	0.06	S	<= 0.06	S	0.12	S	S
24497_7#31	GPS_BD_11521	ERS1980902	ERR2225290	Y	Bangladesh	#a67f00	Asia	#0094ff		24.4769	90.2932		DSH	CHRF	FEB	2011	Pre-PCV	F	4			Sepsis	Blood	IPD			Quellung	7B	10	#dbb532	7B	#796bf6	1553	6-5-2-17-6-22-14	CC230	ST230-DLV	17	1	22	1	R	S	0.06	S	<= 0.06	S	0.25	S	S
24775_1#118	GPS_HK_528	ERS2553088	ERR2667146	Y	China	#01a943	Asia	#0094ff	Hong Kong	22.2793	114.163	Hong Kong	Hospital D	The University of Hong Kong		2015	Post-PCV13		<=5y			IPD	clinical specimen	IPD			PCR and Quellung	19A	10	#dbb532	19A	#43bbff	5034	12-19-2-17-6-22-5	CC230	ST230-SLV	17	15	22	0.5	R	S	0.12	S	0.12	S	0.12	S	S
24775_1#173	GPS_BR_0462_13_R1	ERS2553143	ERR2667201	Y	Brazil	#cb5a4c	South America	#38a236	S PAULO	-23.5507	-46.6334	S PAULO	Private Hospital	INSTITUTE ADOLFO LUTZ (IAL)	MAY	2013	Post-PCV13	M		3		MENINGITIS	CSF	IPD			QUELLUNG	24F	10	#dbb532	24F	#019755	13877	12-19-2-17-383-22-14	CC230	ST230-SLV	17	15	22	0.5	R	S	0.12	S	0.12	S	0.12	S	S
24775_1#183	GPS_BR_0921_13_R1	ERS2553153	ERR2667211	Y	Brazil	#cb5a4c	South America	#38a236	S PAULO	-23.5507	-46.6334	S PAULO	Private Hospital	INSTITUTE ADOLFO LUTZ (IAL)	SEP	2013	Post-PCV13	M	2			bacteraemia	BLOOD	IPD			QUELLUNG	7F	10	#dbb532	24F	#019755	230	12-19-2-17-6-22-14	CC230	ST230	17	15	22	0.5	R	S	0.12	S	0.12	S	0.12	S	S
24775_1#187	GPS_IN_B28920	ERS2553157	ERR2667215	N	India	#e49aff	Asia	#0094ff	Vellore	12.7948	79.0006	Vellore	Christian Medical College and Hospital	Christian Medical College and Hospital	NOV	2010	Pre-PCV	F	71			Meningitis	BLOOD	IPD			CO AGGLUTINATON	6A	10	#dbb532	6A	#bd009a	4351	12-5-2-17-6-22-14	CC230	ST230-DLV	17	15	NEW	0.25	R	S	0.25	S	0.12	S	0.12	S	S
24775_1#188	GPS_IN_CS201	ERS2553158	ERR2667216	N	India	#e49aff	Asia	#0094ff	Vellore	12.7948	79.0006	Vellore	Christian Medical College and Hospital	Christian Medical College and Hospital	FEB	2016	Pre-PCV	F	17			Meningitis	CSF	IPD			CO AGGLUTINATON	13	10	#dbb532	13	#ff9a17	1701	12-19-2-1-6-22-14	CC230	ST230-SLV	0	15	NEW	0.12	R	S	0.12	S	0.12	S	0.12	S	S
24775_1#189	GPS_IN_CS1958	ERS2553159	ERR2667217	N	India	#e49aff	Asia	#0094ff	Vellore	12.7948	79.0006	Vellore	Christian Medical College and Hospital	Christian Medical College and Hospital	NOV	2014	Pre-PCV	F	14			Meningitis	CSF	IPD			CO AGGLUTINATON	6A	10	#dbb532	6A	#bd009a	15703	8-5-2-17-6-22-14	CC230	ST230-DLV	17	15	NEW	0.25	R	S	0.25	S	0.12	S	0.12	S	S
24775_1#199	GPS_IN_B1817	ERS2553170	ERR2667227	N	India	#e49aff	Asia	#0094ff	Vellore	12.7948	79.0006	Vellore	Christian Medical College and Hospital	Christian Medical College and Hospital	JAN	2013	Pre-PCV	M	2			Meningitis	BLOOD	IPD			CO AGGLUTINATON	6A	10	#dbb532	6A	#bd009a	4351	12-5-2-17-6-22-14	CC230	ST230-DLV	17	15	NEW	0.25	R	S	0.25	S	0.12	S	0.12	S	S
24775_1#203	GPS_IN_CS1180	ERS2553174	ERR2667231	N	India	#e49aff	Asia	#0094ff	Vellore	12.7948	79.0006	Vellore	Christian Medical College and Hospital	Christian Medical College and Hospital	JUL	2014	Pre-PCV	M	40			Meningitis	CSF	IPD			CO AGGLUTINATON	19A	10	#dbb532	19A	#43bbff	15696	12-19-2-17-6-27-5	CC230	ST230-DLV	17	15	22	0.5	R	S	0.12	S	0.12	S	0.12	S	S
24775_1#208	GPS_IN_C53	ERS2553179	ERR2667236	N	India	#e49aff	Asia	#0094ff	Vellore	12.7948	79.0006	Vellore	Christian Medical College and Hospital	Christian Medical College and Hospital	DEC	2014	Pre-PCV	M		11		Carriage	NP SWAB	Carriage			CO AGGLUTINATON	13	10	#dbb532	13	#ff9a17	15671	12-19-4-83-6-146-14	CC230	ST230-TLV	208	15	NEW	0.12	R	S	0.12	S	0.12	S	0.12	S	S
24775_1#211	GPS_IN_C103_3	ERS2553182	ERR2667239	N	India	#e49aff	Asia	#0094ff	Vellore	12.7948	79.0006	Vellore	Christian Medical College and Hospital	Christian Medical College and Hospital	MAR	2015	Pre-PCV	M	1			Carriage	NP SWAB	Carriage			CO AGGLUTINATON		10	#dbb532	19A	#43bbff	12474	12-19-8-83-6-146-14	CC230	ST230-TLV	17	15	NEW	0.5	R	S	0.12	S	0.12	S	0.12	S	S
24775_1#68	GPS_HK_476	ERS2553035	ERR2667096	Y	China	#01a943	Asia	#0094ff	Hong Kong	22.2793	114.163	Hong Kong	Hospital E	The University of Hong Kong		2014	Post-PCV13		<=5y			IPD	clinical specimen	IPD			PCR and Quellung	14	10	#dbb532	14	#0156b8	2707	7-19-2-17-6-22-14	CC230	ST230-SLV	17	46	8	2	R	S	1	S	0.5	I	0.5	S	S
24775_1#82	GPS_HK_491	ERS2553050	ERR2667110	Y	China	#01a943	Asia	#0094ff	Hong Kong	22.2793	114.163	Hong Kong	Hospital J	The University of Hong Kong		2012	Post-PCV13		<=5y			IPD	clinical specimen	IPD			PCR and Quellung	24F	10	#dbb532	24F	#019755	8857	12-19-2-17-6-512-14	CC230	ST230-SLV	17	15	22	0.5	R	S	0.12	S	0.12	S	0.12	S	S
24820_2#332	GPS_AR_14238	ERS2552577	ERR2667713	Y	Argentina	#51d1ff	South America	#38a236	Santa Cruz	-49.1973	-69.6432	Santa Cruz		ANLIS		2010	Post-PCV7	F		9		Pneumonia	blood	IPD			Quellung	7F	10	#dbb532	24F	#019755	230	12-19-2-17-6-22-14	CC230	ST230	17	15	22	0.5	R	S	0.12	S	0.12	S	0.12	S	S
24820_2#63	GPS_KH_COMRU936	ERS2552305	ERR2667444	N	Cambodia	#2e9500	Asia	#0094ff	SIEM REAP PROVINCE	13.3555	103.861	SIEM REAP	ANGKOR HOSPITAL FOR CHILDREN	CAMBODIA OXFORD MEDICAL RESEARCH UNIT	JAN	2017	Post-PCV13	M	2			CARRIAGE	NP SWAB	Carriage			LATEX AGGLUTINATION	11A	10	#dbb532	11A	#3647b2	16096	12-19-2-17-10-6-31	CC230	ST230-TLV	17	NEW	NEW	0.5	R	S	0.5	S	0.25	S	0.12	S	S
24861_1#119	GPS_AR_16106	ERS2552727	ERR2667857	Y	Argentina	#51d1ff	South America	#38a236	Buenos Aires	-34.6076	-58.4371	Buenos Aires		ANLIS		2012	Intro-PCV13	M	2			Sepsis	blood	IPD			Quellung	24	10	#dbb532	24F	#019755	230	12-19-2-17-6-22-14	CC230	ST230	17	15	22	0.5	R	S	0.12	S	0.12	S	0.12	S	S
24861_1#232	GPS_AR_17309	ERS2552837	ERR2667970	Y	Argentina	#51d1ff	South America	#38a236	CABA	-34.6076	-58.4371	CABA		ANLIS		2013	Post-PCV13	F	1			Pneumonia	blood	IPD			Quellung	24	10	#dbb532	24F	#019755	230	12-19-2-17-6-22-14	CC230	ST230	17	15	22	0.5	R	S	0.12	S	0.12	S	0.12	S	S
24861_1#233	GPS_AR_17312	ERS2552838	ERR2667971	Y	Argentina	#51d1ff	South America	#38a236	CABA	-34.6076	-58.4371	CABA		ANLIS		2013	Post-PCV13	M	1			Fever	blood	IPD			Quellung	24F	10	#dbb532	24F	#019755	230	12-19-2-17-6-22-14	CC230	ST230	17	15	22	0.5	R	S	0.12	S	0.12	S	0.12	S	S
24861_1#240	GPS_AR_17346	ERS2552845	ERR2667978	Y	Argentina	#51d1ff	South America	#38a236	Buenos Aires	-34.6076	-58.4371	Buenos Aires		ANLIS		2013	Post-PCV13	F	2			Fever	blood	IPD			Quellung	24	10	#dbb532	24F	#019755	14499	12-19-2-17-6-22-28	CC230	ST230-SLV	17	34	22	0.5	R	S	0.06	S	0.12	S	0.12	S	S
24861_1#262	GPS_AR_17550	ERS2552868	ERR2668000	Y	Argentina	#51d1ff	South America	#38a236	Buenos Aires	-34.6076	-58.4371	Buenos Aires		ANLIS		2013	Post-PCV13	M		11		Fever	blood	IPD			Quellung	24F	10	#dbb532	24F	#019755	230	12-19-2-17-6-22-14	CC230	ST230	17	15	22	0.5	R	S	0.12	S	0.12	S	0.12	S	S
24861_1#270	GPS_IN_C51_2	ERS2552876	ERR2668008	N	India	#e49aff	Asia	#0094ff	Vellore	12.7948	79.0006	Vellore	Christian Medical College and Hospital	Christian Medical College and Hospital	APR	2014	Pre-PCV	M		3		Carriage	NP SWAB	Carriage			CO AGGLUTINATON	7C	10	#dbb532	19A	#43bbff	12474	12-19-8-83-6-146-14	CC230	ST230-TLV	17	15	NEW	0.5	R	S	0.12	S	0.12	S	0.12	S	S
24861_1#287	GPS_IN_C103_1	ERS2552893	ERR2668025	N	India	#e49aff	Asia	#0094ff	Vellore	12.7948	79.0006	Vellore	Christian Medical College and Hospital	Christian Medical College and Hospital	JUN	2014	Pre-PCV	M		5		Carriage	NP SWAB	Carriage			CO AGGLUTINATON	19A	10	#dbb532	19A	#43bbff	12474	12-19-8-83-6-146-14	CC230	ST230-TLV	17	15	NEW	0.5	R	S	0.12	S	0.12	S	0.12	S	S
24861_1#30	GPS_AR_15197	ERS2552634	ERR2667768	Y	Argentina	#51d1ff	South America	#38a236	Entre Rios	-31.6253	-59.354	Entre Rios		ANLIS		2011	Post-PCV7	F	1			Pneumonia	blood	IPD			Quellung	24	10	#dbb532	24F	#019755	230	12-19-2-17-6-22-14	CC230	ST230	17	15	22	0.5	R	S	0.12	S	0.12	S	0.12	S	S
24861_1#327	GPS_US_PATH3198_R1	ERS2552935	ERR2668065	Y	Peru	#a5abff	South America	#38a236	Lima	-12.0621	-77.0365	Lima	Daniel A. Carrion Hospital	Emory University		2008	Pre-PCV	M	6			Carriage	NP Swab	Carriage			Quellung	24F	10	#dbb532	24F	#019755	16092	12-19-2-17-6-948-14	CC230	ST230-SLV	17	15	22	0.5	R	S	0.12	S	0.12	S	0.12	S	S
24861_1#68	GPS_AR_15352	ERS2552672	ERR2667806	Y	Argentina	#51d1ff	South America	#38a236	Santa Fe	-30.3155	-61.1645	Santa Fe		ANLIS		2011	Post-PCV7	M		3		Meningitis	cerebrospinal fluid	IPD			Quellung	19A	10	#dbb532	19A	#43bbff	276	2-19-2-17-6-22-14	CC230	ST230-SLV	17	15	18	2	R	S	0.5	S	0.25	S	1	I	S
28042_2#129	GPS_IN_CMC_96	ERS2865748	ERR3899319	N	India	#e49aff	Asia	#0094ff	Vellore	12.7948	79.0006	Vellore	Christian Medical College and Hospital	Christian Medical College and Hospital		2015	Pre-PCV			5		Carriage	NP SWAB	Carriage			CO AGGLUTINATON	23F	10	#dbb532	23F	#ffa2e0	1701	12-19-2-1-6-22-14	CC230	ST230-SLV	17	169	22	0.5	R	S	0.12	S	0.12	S	0.12	S	S
28042_2#149	GPS_IN_CMC_114	ERS2865768	ERR3899339	N	India	#e49aff	Asia	#0094ff	Vellore	12.7948	79.0006	Vellore	Christian Medical College and Hospital	Christian Medical College and Hospital		2015	Pre-PCV			5		Carriage	NP SWAB	Carriage			CO AGGLUTINATON	23F	10	#dbb532	23F	#ffa2e0	1701	12-19-2-1-6-22-14	CC230	ST230-SLV	0	15	22	0.12	R	S	0.12	S	0.12	S	0.12	S	S
28042_2#157	GPS_IN_CMC_117	ERS2865771	ERR3899347	N	India	#e49aff	Asia	#0094ff	Vellore	12.7948	79.0006	Vellore	Christian Medical College and Hospital	Christian Medical College and Hospital		2015	Pre-PCV			11		Carriage	NP SWAB	Carriage			CO AGGLUTINATON	15B	10	#dbb532	15C	#6785d0	1701	12-19-2-1-6-22-14	CC230	ST230-SLV	17	15	177	0.5	R	S	0.25	S	0.12	S	0.12	S	S
28042_2#187	GPS_IN_CMC_58	ERS2865715	ERR3899377	Y	India	#e49aff	Asia	#0094ff	Vellore	12.7948	79.0006	Vellore	Christian Medical College and Hospital	Christian Medical College and Hospital		2017	Intro-PCV13	F	55			PNEUMONIA	BLOOD	IPD			CO AGGLUTINATON	19F	10	#dbb532	19F	#a5b4ff	1701	12-19-2-1-6-22-14	CC230	ST230-SLV	17	46	8	2	R	S	1	S	0.5	I	0.5	S	S
28042_2#190	GPS_IN_CMC_131	ERS2865783	ERR3899380	N	India	#e49aff	Asia	#0094ff	Vellore	12.7948	79.0006	Vellore	Christian Medical College and Hospital	Christian Medical College and Hospital		2015	Pre-PCV			5		Carriage	NP SWAB	Carriage			CO AGGLUTINATON	19A	10	#dbb532	19A	#43bbff	12474	12-19-8-83-6-146-14	CC230	ST230-TLV	17	15	NEW	0.5	R	S	0.12	S	0.12	S	0.12	S	S
28042_2#247	GPS_IN_CMC_91	ERS2865743	ERR3899428	N	India	#e49aff	Asia	#0094ff	Vellore	12.7948	79.0006	Vellore	Christian Medical College and Hospital	Christian Medical College and Hospital		2015	Pre-PCV			7		Carriage	NP SWAB	Carriage			CO AGGLUTINATON	23F	10	#dbb532	23F	#ffa2e0	15691	12-19-2-17-6-5-14	CC230	ST230-SLV	17	9	242	0.5	R	S	0.25	S	0.12	S	0.12	S	S
28042_2#257	GPS_IN_CMC_3	ERS2865661	ERR3899436	Y	India	#e49aff	Asia	#0094ff	Vellore	12.7948	79.0006	Vellore	Christian Medical College and Hospital	Christian Medical College and Hospital		2017	Intro-PCV13	M	2			SEPSIS	BLOOD	IPD			CO AGGLUTINATON	23F	10	#dbb532	23F	#ffa2e0	1701	12-19-2-1-6-22-14	CC230	ST230-SLV	0	15	22	0.12	R	S	0.12	S	0.12	S	0.12	S	S
28042_2#3	GPS_IN_CMC_38	ERS2865696	ERR3899201	Y	India	#e49aff	Asia	#0094ff	Vellore	12.7948	79.0006	Vellore	Christian Medical College and Hospital	Christian Medical College and Hospital		2017	Intro-PCV13	M	59			PNEUMONIA	BLOOD	IPD			CO AGGLUTINATON	19A	10	#dbb532	19A	#43bbff	15832	12-683-8-83-6-146-14	singleton	ST230-QLV	17	NEW	NEW	0.5	R	S	0.12	S	0.12	S	0.12	S	S
28042_2#318	GPS_IN_CMC_18	ERS2865676	ERR3899482	Y	India	#e49aff	Asia	#0094ff	Vellore	12.7948	79.0006	Vellore	Christian Medical College and Hospital	Christian Medical College and Hospital		2017	Intro-PCV13	F	0			NM	BLOOD	IPD			CO AGGLUTINATON	14	10	#dbb532	14	#0156b8	230	12-19-2-17-6-22-14	CC230	ST230	17	46	NEW	2	R	S	1	S	0.5	I	0.5	S	S
28042_2#330	GPS_IN_CMC_22	ERS2865680	ERR3899491	Y	India	#e49aff	Asia	#0094ff	Vellore	12.7948	79.0006	Vellore	Christian Medical College and Hospital	Christian Medical College and Hospital		2017	Intro-PCV13	M	0			Meningitis	BLOOD	IPD			CO AGGLUTINATON	10A	10	#dbb532	10A	#ff3a65	11021	5-19-2-17-6-1-9	CC230	ST230-TLV	150	1	22	0.25	R	S	0.06	S	<= 0.06	S	0.12	S	S
28042_2#332	GPS_IN_CMC_127	ERS2865781	ERR3899492	N	India	#e49aff	Asia	#0094ff	Vellore	12.7948	79.0006	Vellore	Christian Medical College and Hospital	Christian Medical College and Hospital		2015	Pre-PCV			8		Carriage	NP SWAB	Carriage			CO AGGLUTINATON	14	10	#dbb532	14	#0156b8	15681	160-19-2-38-6-22-14	CC230	ST230-DLV	17	46	35	0.5	R	S	0.25	S	0.25	S	0.25	S	S
28042_2#340	GPS_IN_CMC_136	ERS2865787	ERR3899498	N	India	#e49aff	Asia	#0094ff	Vellore	12.7948	79.0006	Vellore	Christian Medical College and Hospital	Christian Medical College and Hospital		2015	Pre-PCV			9		Carriage	NP SWAB	Carriage			CO AGGLUTINATON	23B	10	#dbb532	23B	#c57c3c	15684	12-62-2-1-6-22-14	CC230	ST230-DLV	17	15	NEW	0.5	R	S	0.12	S	0.12	S	0.12	S	S
28042_2#350	GPS_IN_CMC_28	ERS2865686	ERR3899506	Y	India	#e49aff	Asia	#0094ff	Vellore	12.7948	79.0006	Vellore	Christian Medical College and Hospital	Christian Medical College and Hospital		2017	Intro-PCV13	M	61			PNEUMONIA	BLOOD	IPD			CO AGGLUTINATON	23F	10	#dbb532	23F	#ffa2e0	1701	12-19-2-1-6-22-14	CC230	ST230-SLV	0	15	22	0.12	R	S	0.12	S	0.12	S	0.12	S	S
28042_2#375	GPS_IN_CMC_34	ERS2865692	ERR3899525	Y	India	#e49aff	Asia	#0094ff	Vellore	12.7948	79.0006	Vellore	Christian Medical College and Hospital	Christian Medical College and Hospital		2017	Intro-PCV13	M	36			CAP	BLOOD	IPD			CO AGGLUTINATON	19A	10	#dbb532	19A	#43bbff	2013	12-19-36-17-6-20-14	CC230	ST230-DLV	17	15	430	0.5	R	S	0.25	S	0.12	S	0.25	S	S
28042_2#379	GPS_IN_CMC_35	ERS2865693	ERR3899528	Y	India	#e49aff	Asia	#0094ff	Vellore	12.7948	79.0006	Vellore	Christian Medical College and Hospital	Christian Medical College and Hospital		2017	Intro-PCV13	M	36			CAP	BLOOD	IPD			CO AGGLUTINATON	19A	10	#dbb532	19A	#43bbff	2013	12-19-36-17-6-20-14	CC230	ST230-DLV	17	15	430	0.5	R	S	0.25	S	0.12	S	0.25	S	S
28042_2#68	GPS_IN_CMC_57	ERS2865714	ERR3899258	Y	India	#e49aff	Asia	#0094ff	Vellore	12.7948	79.0006	Vellore	Christian Medical College and Hospital	Christian Medical College and Hospital		2017	Intro-PCV13	M	59			SEPTIC SHOCK	BLOOD	IPD			CO AGGLUTINATON	19A	10	#dbb532	19A	#43bbff	5034	12-19-2-17-6-22-5	CC230	ST230-SLV	17	15	22	0.5	R	S	0.12	S	0.12	S	0.12	S	S
28042_2#72	GPS_IN_CMC_59	ERS2865716	ERR3899262	Y	India	#e49aff	Asia	#0094ff	Vellore	12.7948	79.0006	Vellore	Christian Medical College and Hospital	Christian Medical College and Hospital		2017	Intro-PCV13	F	55			PNEUMONIA	BLOOD	IPD			CO AGGLUTINATON	19F	10	#dbb532	19F	#a5b4ff	1701	12-19-2-1-6-22-14	CC230	ST230-SLV	17	46	8	2	R	S	1	S	0.5	I	0.5	S	S
9716_7#16	4512638_3527622_2410	ERS215307	ERR311079	Y	Malawi	#e63d2d	Africa	#867bb7	Karonga	-10.0847	33.8662	Karonga	Karonga Prevention Service	Malawi Liverpool Wellcome Trust	NOV	2009	Pre-PCV	M	39.2667			carriage	NP swab	Carriage	N				10	#dbb532	3	#7bcd36	700	12-11-2-6-6-22-14	CC230	ST230-DLV	17	15	22	0.5	R	S	0.12	S	0.12	S	0.12	S	S
9716_7#39	5480690_3323335_643	ERS215331	ERR311102	Y	Malawi	#e63d2d	Africa	#867bb7	Karonga	-10.0847	33.8662	Karonga	Karonga Prevention Service	Malawi Liverpool Wellcome Trust	APR	2009	Pre-PCV	F	2.375			carriage	NP swab	Carriage			Quellung	3	10	#dbb532	3	#7bcd36	700	12-11-2-6-6-22-14	CC230	ST230-DLV	17	15	22	0.5	R	S	0.12	S	0.12	S	0.12	S	S
9789_2#43	A60311	ERS214953	ERR316614	Y	Malawi	#e63d2d	Africa	#867bb7	Blantyre	-15.7863	35.0036	Blantyre	Queen Elizabeth Central Hospital	Malawi Liverpool Wellcome Trust	OCT	2010	Pre-PCV	M	50			Septicaemia	Blood	IPD					10	#dbb532	3	#7bcd36	700	12-11-2-6-6-22-14	CC230	ST230-DLV	17	15	22	0.5	R	S	0.12	S	0.12	S	0.12	S	S
9789_2#81	A57264	ERS214996	ERR316652	Y	Malawi	#e63d2d	Africa	#867bb7	Blantyre	-15.7863	35.0036	Blantyre	Queen Elizabeth Central Hospital	Malawi Liverpool Wellcome Trust	DEC	2009	Pre-PCV	F	36			Septicaemia	Blood	IPD					10	#dbb532	3	#7bcd36	700	12-11-2-6-6-22-14	CC230	ST230-DLV	17	15	22	0.5	R	S	0.12	S	0.12	S	0.12	S	S
9789_3#57	5550266_3323297_645	ERS215065	ERR316719	Y	Malawi	#e63d2d	Africa	#867bb7	Karonga	-10.0847	33.8662	Karonga	Karonga Prevention Service	Malawi Liverpool Wellcome Trust	APR	2009	Pre-PCV	F		1.4		carriage	NP swab	Carriage	N		Quellung	3	10	#dbb532	3	#7bcd36	700	12-11-2-6-6-22-14	CC230	ST230-DLV	17	15	22	0.5	R	S	0.12	S	0.12	S	0.12	S	S
9789_4#80	4504506_3620548_3637	ERS215184	ERR316833	Y	Malawi	#e63d2d	Africa	#867bb7	Karonga	-10.0847	33.8662	Karonga	Karonga Prevention Service	Malawi Liverpool Wellcome Trust	MAR	2010	Pre-PCV	F	19.825			carriage	NP swab	Carriage	N				10	#dbb532	3	#7bcd36	700	12-11-2-6-6-22-14	CC230	ST230-DLV	17	15	22	0.5	R	S	0.12	S	0.12	S	0.12	S	S
9789_5#49	5394208_3550795_2729	ERS215248	ERR316893	Y	Malawi	#e63d2d	Africa	#867bb7	Karonga	-10.0847	33.8662	Karonga	Karonga Prevention Service	Malawi Liverpool Wellcome Trust	NOV	2009	Pre-PCV	F	5.21667			carriage	NP swab	Carriage			Quellung	3	10	#dbb532	3	#7bcd36	700	12-11-2-6-6-22-14	CC230	ST230-DLV	17	15	22	0.5	R	S	0.12	S	0.12	S	0.12	S	S
16288_8#41	GPS_NP_1364	ERS654018	ERR980314	Y	Nepal	#a1d48d	Asia	#0094ff	Kahmandu Valley	27.7167	85.3667	Kathamndu	Patan Hospital	Oxford Vaccine Group	APR	2009	Pre-PCV	m	-	7	-	Carriage	NP swab	Carriage	-	-	MLST	10A	10	#dbb532	7B		1553	6-5-2-17-6-22-14	CC230	ST230-DLV	17	1	22	1	R	S	0.06	S	<= 0.06	S	0.25	S	S
17138_5#23	GPS_NP_6498	ERS653829	ERR1065597	Y	Nepal	#a1d48d	Asia	#0094ff	Kathmandu Valley	27.7167	85.3667	Kathmandu	Patan Hospital	Oxford Vaccine Group	JUN	2014	Pre-PCV	m	1	-	-	Carriage	NP swab	Carriage	-	-	Quellung	10A	10	#dbb532	10A		11021	5-19-2-17-6-1-9	CC230	ST230-TLV	150	1	22	0.25	R	S	0.06	S	<= 0.06	S	0.12	S	S
17138_5#25	GPS_NP_6556	ERS653834	ERR1065599	Y	Nepal	#a1d48d	Asia	#0094ff	Kathmandu Valley	27.7167	85.3667	Kathmandu	Patan Hospital	Oxford Vaccine Group	JUL	2014	Pre-PCV	m	1	-	-	Carriage	NP swab	Carriage	-	-	Quellung	10A	10	#dbb532	10A		3135	5-19-2-17-6-22-9	CC230	ST230-DLV	150	1	22	0.25	R	S	0.06	S	<= 0.06	S	0.12	S	S
17138_5#36	GPS_NP_6753	ERS653859	ERR1065610	Y	Nepal	#a1d48d	Asia	#0094ff	Kathmandu Valley	27.7167	85.3667	Kathmandu	Patan Hospital	Oxford Vaccine Group	JUL	2014	Pre-PCV	m	-	11	-	Carriage	NP swab	Carriage	-	-	Quellung	7B	10	#dbb532	7B		1553	6-5-2-17-6-22-14	CC230	ST230-DLV	17	1	22	1	R	S	0.06	S	<= 0.06	S	0.25	S	S
17138_5#45	GPS_NP_6904	ERS653880	ERR1065619	Y	Nepal	#a1d48d	Asia	#0094ff	Kathmandu Valley	27.7167	85.3667	Kathmandu	Patan Hospital	Oxford Vaccine Group	AUG	2014	Pre-PCV	m	-	9	-	Carriage	NP swab	Carriage	-	-	Quellung	19F	10	#dbb532	19F		10879	12-375-2-10-6-22-14	CC230	ST230-DLV	17	1	22	1	R	S	0.06	S	<= 0.06	S	0.25	S	S
17138_5#47	GPS_NP_6916	ERS653882	ERR1065621	Y	Nepal	#a1d48d	Asia	#0094ff	Kathmandu Valley	27.7167	85.3667	Kathmandu	Patan Hospital	Oxford Vaccine Group	AUG	2014	Pre-PCV	m	1	-	-	Carriage	NP swab	Carriage	-	-	Quellung	10A	10	#dbb532	10A		-	5*?-19-2-17-6-19-9*	CC230	ST230-TLV	150	1	NEW	0.25	R	S	0.12	S	<= 0.06	S	0.12	S	S
17428_8#70	GPS_TG_P1072	ERS715943	ERR1106693	N	Togo	#924e57	Africa	#867bb7	savanes	10.5	0.5	dapaong	CHR	AMP	May	2012	Pre-PCV	M	50	-	-	pneumonia	blood	IPD	N	-	quellung	3	10	#dbb532	3		700	12-11-2-6-6-22-14	CC230	ST230-DLV	17	15	22	0.5	R	S	0.12	S	0.12	S	0.12	S	S
17794_7#53	GPS_MA_1907	ERS724999	ERR1191875	Y	Morocco	#e01a39	Africa	#867bb7	Grand Casablanca	33.5932	-7.63145	Casablanca	Ibn Rochd Hospital University	Faculty of Medicine and Pharmacy of Casablanca	Sep	2014	Post-PCV13	F	-	7	-	Meningitis	CSF	IPD	N	-	Latex agglutination and Quellung	NVT	10	#dbb532	24F	#019755	6227	12-19-2-17-6-20-14	CC230	ST230-SLV	17	15	22	0.5	R	S	0.12	S	0.12	S	0.12	S	S
21999_8#150	GPS_NG_BH 2795	ERS1813880	ERR2089595	Y	Nigeria	#7a8c00	Africa	#867bb7	Central	48.1573	17.1298	Abuja	Nyanya General Hospital	University of Nebraska Medical Center	NOV	2014	Intro-PCV10	M	1	13	-	Bronchopneumonia	Blood	IPD	-	-	quellung	19A	10	#dbb532	19A		2013	12-19-36-17-6-20-14	CC230	ST230-DLV	17	15	501	0.5	R	S	0.25	S	0.12	S	0.12	S	S
22841_2#123	GPS_IL_27388	ERS1699596	ERR2090854	Y	Israel	#cb5e43	Middle East	#a9aeba	Kafr Yasif	32.9547	35.1653	Kafr Yasif	Nahariya Hospital Nahariya	Soroka University Medical Center	-	2014	Post-PCV13	F	79.1228	-	-	-	blood	IPD	-	-	-	7B	10	#dbb532	7B		3133	2-19-2-16-17-1-17	singleton	ST230-HLV	12	26	NEW	0.06	S	S	<= 0.03	S	<= 0.06	S	<= 0.06	S	S
22841_2#63	GPS_IL_27658	ERS1699535	ERR2090794	Y	Israel	#cb5e43	Middle East	#a9aeba	Arad	31.2603	35.2147	Arad	Soroka Hospital Beer Sheva	Soroka University Medical Center	-	2014	Post-PCV13	M	0.852525	-	-	-	blood	IPD	-	-	-	7B	10	#dbb532	7B		3133	2-19-2-16-17-1-17	singleton	ST230-HLV	12	26	NEW	0.06	S	S	<= 0.03	S	<= 0.06	S	<= 0.06	S	S
22841_2#65	GPS_IL_27673	ERS1699537	ERR2090796	Y	Israel	#cb5e43	Middle East	#a9aeba	Tel Aviv	32.0885	34.7825	Tel Aviv	Wolfson Hospital Holon	Soroka University Medical Center	-	2014	Post-PCV13	M	1.06907	-	-	-	CSF	IPD	-	-	-	7B	10	#dbb532	7B		3133	2-19-2-16-17-1-17	singleton	ST230-HLV	12	26	NEW	0.06	S	S	<= 0.03	S	<= 0.06	S	<= 0.06	S	S
22841_2#70	GPS_IL_27748	ERS1699542	ERR2090801	Y	Israel	#cb5e43	Middle East	#a9aeba	Hadera	32.45	34.9167	Hadera	Maccabi Healthcare Hadera	Soroka University Medical Center	-	2014	Post-PCV13	M	0.553725	-	-	-	blood	IPD	-	-	-	7B	10	#dbb532	7B		3133	2-19-2-16-17-1-17	singleton	ST230-HLV	12	26	NEW	0.06	S	S	<= 0.03	S	<= 0.06	S	<= 0.06	S	S
24977_8#214	GPS_CH_PU13010	ERS1800915	ERR2352167	-	China	#01a943	Asia	#0094ff	PU	36.4088	111.096	-	-	-	-	2013	Pre-PCV	F	-	-	-	-	-	unknown	-	-	-	-	10	#dbb532	23A		6227	12-19-2-17-6-20-14	CC230	ST230-SLV	17	16	20	2	R	S	1	S	0.5	I	0.5	S	S
27119_1#11	GPS_IE_37	ERS2703144	ERR2853417	N	Ireland	#03584c	Europe	#ff2722	EAST	40.9838	-85.845	-	-	Temple Street Childrens Hospital	MAR	2009	Post-PCV7	M	32.25	387	-	-	Blood	IPD	-	-	Quellung	19A	10	#dbb532	19A		276	2-19-2-17-6-22-14	CC230	ST230-SLV	17	15	18	2	R	S	0.5	S	0.25	S	1	I	S
27119_1#138	GPS_IE_145	ERS2703252	ERR2853544	N	Ireland	#03584c	Europe	#ff2722	EAST	40.9838	-85.845	-	-	Temple Street Childrens Hospital	MAR	2013	Post-PCV13	F	77.9167	935	-	-	Blood	IPD	-	-	Quellung	19A	10	#dbb532	19A		276	2-19-2-17-6-22-14	CC230	ST230-SLV	17	39	18	2	R	S	1	S	0.5	I	1	I	S
27119_1#146	GPS_IE_153	ERS2703260	ERR2853552	N	Ireland	#03584c	Europe	#ff2722	EAST	40.9838	-85.845	-	-	Temple Street Childrens Hospital	JUL	2013	Post-PCV13	M	37.8333	454	-	-	Blood	IPD	-	-	Quellung	19A	10	#dbb532	19A		276	2-19-2-17-6-22-14	CC230	ST230-SLV	17	15	18	2	R	S	0.5	S	0.25	S	1	I	S
27119_1#155	GPS_IE_162	ERS2703269	ERR2853561	N	Ireland	#03584c	Europe	#ff2722	EAST	40.9838	-85.845	-	-	Temple Street Childrens Hospital	SEP	2013	Post-PCV13	F	71.4167	857	-	-	Blood	IPD	-	-	Quellung	19A	10	#dbb532	19A		276	2-19-2-17-6-22-14	CC230	ST230-SLV	17	39	18	2	R	S	1	S	0.5	I	1	I	S
27119_1#164	GPS_IE_172	ERS2703279	ERR2853570	N	Ireland	#03584c	Europe	#ff2722	NORTH-EAST	31.0076	-88.966	-	-	Temple Street Childrens Hospital	MAR	2014	Post-PCV13	F	75	900	-	-	Blood	IPD	-	-	Quellung	19A	10	#dbb532	19A		276	2-19-2-17-6-22-14	CC230	ST230-SLV	17	39	18	2	R	S	1	S	0.5	I	1	I	S
27119_1#166	GPS_IE_174	ERS2703281	ERR2853572	N	Ireland	#03584c	Europe	#ff2722	NORTH-EAST	31.0076	-88.966	-	-	Temple Street Childrens Hospital	APR	2014	Post-PCV13	F	76	912	-	-	Blood	IPD	-	-	Quellung	19A	10	#dbb532	19A		276	2-19-2-17-6-22-14	CC230	ST230-SLV	17	39	18	2	R	S	1	S	0.5	I	1	I	S
27119_1#175	GPS_IE_183	ERS2703290	ERR2853581	N	Ireland	#03584c	Europe	#ff2722	MIDLANDS	43.5939	-84.264	-	-	Temple Street Childrens Hospital	OCT	2014	Post-PCV13	M	74.3333	892	-	-	Blood	IPD	-	-	Quellung	19A	10	#dbb532	19A		276	2-19-2-17-6-22-14	CC230	ST230-SLV	17	15	18	2	R	S	0.5	S	0.25	S	1	I	S
27119_1#181	GPS_IE_189	ERS2703296	ERR2853587	N	Ireland	#03584c	Europe	#ff2722	MIDLANDS	43.5939	-84.264	-	-	Temple Street Childrens Hospital	JAN	2015	Post-PCV13	F	81.75	981	-	-	Blood	IPD	-	-	Quellung	19A	10	#dbb532	19A		276	2-19-2-17-6-22-14	CC230	ST230-SLV	17	15	18	2	R	S	0.5	S	0.25	S	1	I	S
27119_1#184	GPS_IE_192	ERS2703299	ERR2853590	N	Ireland	#03584c	Europe	#ff2722	EAST	40.9838	-85.845	-	-	Temple Street Childrens Hospital	JAN	2015	Post-PCV13	F	70.5833	847	-	-	Blood	IPD	-	-	Quellung	19A	10	#dbb532	19A		276	2-19-2-17-6-22-14	CC230	ST230-SLV	17	39	18	2	R	S	1	S	0.5	I	1	I	S
27119_1#186	GPS_IE_194	ERS2703301	ERR2853592	N	Ireland	#03584c	Europe	#ff2722	EAST	40.9838	-85.845	-	-	Temple Street Childrens Hospital	MAR	2015	Post-PCV13	M	90.5	1086	-	-	Blood	IPD	-	-	Quellung	19A	10	#dbb532	19A		276	2-19-2-17-6-22-14	CC230	ST230-SLV	17	39	18	2	R	S	1	S	0.5	I	1	I	S
27119_1#188	GPS_IE_196	ERS2703303	ERR2853594	N	Ireland	#03584c	Europe	#ff2722	MIDLANDS	43.5939	-84.264	-	-	Temple Street Childrens Hospital	APR	2015	Post-PCV13	F	87.9167	1055	-	-	Blood	IPD	-	-	Quellung	19A	10	#dbb532	19A		276	2-19-2-17-6-22-14	CC230	ST230-SLV	17	15	18	2	R	S	0.5	S	0.25	S	1	I	S
27119_1#212	GPS_IE_220	ERS2703327	ERR2853618	N	Ireland	#03584c	Europe	#ff2722	MIDLANDS	43.5939	-84.264	-	-	Temple Street Childrens Hospital	JAN	2016	Post-PCV13	M	55.5833	667	-	-	Blood	IPD	-	-	Quellung	19A	10	#dbb532	19A		276	2-19-2-17-6-22-14	CC230	ST230-SLV	17	39	18	2	R	S	1	S	0.5	I	1	I	S
27119_1#231	GPS_IE_239	ERS2703346	ERR2853637	N	Ireland	#03584c	Europe	#ff2722	WEST	41.6299	-86.2614	-	-	Temple Street Childrens Hospital	JUL	2016	Post-PCV13	M	69.75	837	-	-	blood	IPD	-	-	Quellung	19A	10	#dbb532	19A		15633	12-19-36-1-6-20-28	singleton	-	17	NEW	497	1	R	S	0.5	S	0.25	S	0.25	S	S
27119_1#280	GPS_IE_290	ERS2703397	ERR2853686	N	Ireland	#03584c	Europe	#ff2722	EAST	40.9838	-85.845	-	-	Temple Street Childrens Hospital	MAR	2018	Post-PCV13	F	39	468	-	-	Blood	IPD	-	-	Quellung	19A	10	#dbb532	19A		276	2-19-2-17-6-22-14	CC230	ST230-SLV	17	39	18	2	R	S	1	S	0.5	I	1	I	S
27119_1#37	GPS_IE_22	ERS2703129	ERR2853443	N	Ireland	#03584c	Europe	#ff2722	EAST	40.9838	-85.845	-	-	Temple Street Childrens Hospital	APR	2008	Intro-PCV7	M	0.833333	10	-	-	Blood	IPD	-	-	Quellung	19A	10	#dbb532	19A		276	2-19-2-17-6-22-14	CC230	ST230-SLV	17	15	18	2	R	S	0.5	S	0.25	S	1	I	S
27119_1#38	GPS_IE_23	ERS2703130	ERR2853444	N	Ireland	#03584c	Europe	#ff2722	EAST	40.9838	-85.845	-	-	Temple Street Childrens Hospital	MAY	2008	Intro-PCV7	F	31	372	-	-	Blood	IPD	-	-	Quellung	19A	10	#dbb532	19A		2013	12-19-36-17-6-20-14	CC230	ST230-DLV	17	15	22	0.5	R	S	0.12	S	0.12	S	0.12	S	S
27119_1#44	GPS_IE_33	ERS2703140	ERR2853450	N	Ireland	#03584c	Europe	#ff2722	EAST	40.9838	-85.845	-	-	Temple Street Childrens Hospital	JAN	2009	Post-PCV7	M	3.5	42	-	-	Blood	IPD	-	-	Quellung	19A	10	#dbb532	19A		276	2-19-2-17-6-22-14	CC230	ST230-SLV	17	39	18	2	R	S	1	S	0.5	I	1	I	S
27119_1#53	GPS_IE_51	ERS2703158	ERR2853459	N	Ireland	#03584c	Europe	#ff2722	MID-WEST	41.6299	-86.2614	-	-	Temple Street Childrens Hospital	NOV	2009	Post-PCV7	F	3.5	42	-	-	Blood	IPD	-	-	Quellung	19A	10	#dbb532	19A		276	2-19-2-17-6-22-14	CC230	ST230-SLV	17	15	18	2	R	S	0.5	S	0.25	S	1	I	S
27119_1#68	GPS_IE_66	ERS2703173	ERR2853474	N	Ireland	#03584c	Europe	#ff2722	EAST	40.9838	-85.845	-	-	Temple Street Childrens Hospital	OCT	2010	Intro-PCV13	F	64.6667	776	-	-	Blood	IPD	-	-	Quellung	19A	10	#dbb532	19A		319	12-19-2-17-6-22-9	CC230	ST230-SLV	10	9	13	0.5	R	S	0.5	S	0.25	S	0.25	S	S
28177_3#12	GPS_KE_2013120428	ERS2862501	ERR3164107	-	Kenya	#f0892e	Africa	#867bb7	Western Kenya	-2.20927	37.4861	Kisumu	KEMRI CGHR	KEMRI	Post-PCV10	2013	Post-PCV10	-	-	-	-	Carriage	NP SWAB	Carriage	-	-	-	-	10	#dbb532	14		3980	12-19-1-17-6-22-14	CC230	ST230-SLV	17	46	35	0.5	R	S	0.25	S	0.25	S	0.25	S	S
28177_3#174	GPS_KE_2013119608	ERS2862438	ERR3164269	-	Kenya	#f0892e	Africa	#867bb7	Western Kenya	-2.20927	37.4861	Kisumu	KEMRI CGHR	KEMRI	Post-PCV10	2013	Post-PCV10	-	-	-	-	Carriage	NP SWAB	Carriage	-	-	-	-	10	#dbb532	14		15805	12-11-2-6-6-1-14	CC230	ST230-TLV	17	15	NEW	0.5	R	S	0.25	S	0.12	S	0.12	S	S
28177_3#276	GPS_KE_2013119817	ERS2862577	ERR3164371	-	Kenya	#f0892e	Africa	#867bb7	Western Kenya	-2.20927	37.4861	Kisumu	KEMRI CGHR	KEMRI	Post-PCV10	2013	Post-PCV10	-	-	-	-	Carriage	NP SWAB	Carriage	-	-	-	-	10	#dbb532	3		700	12-11-2-6-6-22-14	CC230	ST230-DLV	17	15	22	0.5	R	S	0.12	S	0.12	S	0.12	S	S
28177_3#30	GPS_KE_2017CS0444	ERS2862720	ERR3164125	-	Kenya	#f0892e	Africa	#867bb7	Western Kenya	-2.20927	37.4861	Kisumu	KEMRI CGHR	KEMRI	Post-PCV10	2017	Post-PCV10	-	-	-	-	Carriage	NP SWAB	Carriage	-	-	-	-	10	#dbb532	14		15784	10-9-262-17-6-22-14	CC230	ST230-TLV	17	46	35	0.5	R	S	0.25	S	0.25	S	0.25	S	S
28177_3#31	GPS_KE_2013119277	ERS2862387	ERR3164126	-	Kenya	#f0892e	Africa	#867bb7	Western Kenya	-2.20927	37.4861	Kisumu	KEMRI CGHR	KEMRI	Post-PCV10	2013	Post-PCV10	-	-	-	-	Carriage	NP SWAB	Carriage	-	-	-	-	10	#dbb532	14		700	12-11-2-6-6-22-14	CC230	ST230-DLV	17	15	NEW	0.5	R	S	0.25	S	0.12	S	0.12	S	S
28177_3#318	GPS_KE_2017CS0530	ERS2862796	ERR3164413	-	Kenya	#f0892e	Africa	#867bb7	Western Kenya	-2.20927	37.4861	Kisumu	KEMRI CGHR	KEMRI	Post-PCV10	2017	Post-PCV10	-	-	-	-	Carriage	NP SWAB	Carriage	-	-	-	-	10	#dbb532	14		230	12-19-2-17-6-22-14	CC230	ST230	17	46	35	0.5	R	S	0.25	S	0.25	S	0.25	S	S
28177_3#337	GPS_KE_2017CS0415	ERS2862700	ERR3164432	-	Kenya	#f0892e	Africa	#867bb7	Western Kenya	-2.20927	37.4861	Kisumu	KEMRI CGHR	KEMRI	Post-PCV10	2017	Post-PCV10	-	-	-	-	Carriage	NP SWAB	Carriage	-	-	-	-	10	#dbb532	14		15060	10-9-2-17-6-22-14	CC230	ST230-TLV	17	46	35	0.5	R	S	0.25	S	0.25	S	0.25	S	S
28177_3#359	GPS_KE_2017CS0542	ERS2862806	ERR3164454	-	Kenya	#f0892e	Africa	#867bb7	Western Kenya	-2.20927	37.4861	Kisumu	KEMRI CGHR	KEMRI	Post-PCV10	2017	Post-PCV10	-	-	-	-	Carriage	NP SWAB	Carriage	-	-	-	-	10	#dbb532	10A		3135	5-19-2-17-6-22-9	CC230	ST230-DLV	150	1	77	0.12	R	S	0.12	S	<= 0.06	S	<= 0.06	S	S
28177_3#372	GPS_KE_2013120342	ERS2862493	ERR3164467	-	Kenya	#f0892e	Africa	#867bb7	Western Kenya	-2.20927	37.4861	Kisumu	KEMRI CGHR	KEMRI	Post-PCV10	2013	Post-PCV10	-	-	-	-	Carriage	NP SWAB	Carriage	-	-	-	-	10	#dbb532	14		3980	12-19-1-17-6-22-14	CC230	ST230-SLV	17	46	35	0.5	R	S	0.25	S	0.25	S	0.25	S	S
28177_3#383	GPS_KE_2017CS0012	ERS2862812	ERR3164478	-	Kenya	#f0892e	Africa	#867bb7	Western Kenya	-2.20927	37.4861	Kisumu	KEMRI CGHR	KEMRI	Post-PCV10	2017	Post-PCV10	-	-	-	-	Carriage	NP SWAB	Carriage	-	-	-	-	10	#dbb532	3		700	12-11-2-6-6-22-14	CC230	ST230-DLV	17	15	445	0.25	R	S	0.25	S	0.12	S	0.12	S	S
28177_3#82	GPS_KE_2017CS0207	ERS2862628	ERR3164177	-	Kenya	#f0892e	Africa	#867bb7	Western Kenya	-2.20927	37.4861	Kisumu	KEMRI CGHR	KEMRI	Post-PCV10	2017	Post-PCV10	-	-	-	-	Carriage	NP SWAB	Carriage	-	-	-	-	10	#dbb532	14		230	12-19-2-17-6-22-14	CC230	ST230	17	46	8	2	R	S	1	S	0.5	I	0.5	S	S
28420_2#194	GPS_KE_2010830528	ERS2862941	ERR3192335	-	Kenya	#f0892e	Africa	#867bb7	Western Kenya	-2.20927	37.4861	Kisumu	KEMRI CGHR	KEMRI	-	2010	Pre-PCV	-	-	-	-	bacteraemia	Blood	IPD	-	-	-	-	10	#dbb532	3		700	12-11-2-6-6-22-14	CC230	ST230-DLV	17	15	22	0.5	R	S	0.12	S	0.12	S	0.12	S	S
28420_2#261	GPS_KE_2017CS0084	ERS2862854	ERR3192385	-	Kenya	#f0892e	Africa	#867bb7	Western Kenya	-2.20927	37.4861	Kisumu	KEMRI CGHR	KEMRI	Post-PCV10	2017	Post-PCV10	-	-	-	-	Carriage	NP SWAB	Carriage	-	-	-	-	10	#dbb532	14		230	12-19-2-17-6-22-14	CC230	ST230	17	46	35	0.5	R	S	0.25	S	0.25	S	0.25	S	S
28420_2#262	GPS_KE_2011748382	ERS2862959	ERR3192386	-	Kenya	#f0892e	Africa	#867bb7	Western Kenya	-2.20927	37.4861	Kisumu	KEMRI CGHR	KEMRI	-	2011	Intro-PCV10	-	-	-	-	bacteraemia	Blood	IPD	-	-	-	-	10	#dbb532	3		700	12-11-2-6-6-22-14	CC230	ST230-DLV	17	15	22	0.5	R	S	0.12	S	0.12	S	0.12	S	S
28420_2#36	GPS_KE_2010835896	ERS2862896	ERR3192256	-	Kenya	#f0892e	Africa	#867bb7	Western Kenya	-2.20927	37.4861	Kisumu	KEMRI CGHR	KEMRI	-	2010	Pre-PCV	-	-	-	-	bacteraemia	Blood	IPD	-	-	-	-	10	#dbb532	14		230	12-19-2-17-6-22-14	CC230	ST230	17	46	35	0.5	R	S	0.25	S	0.25	S	0.25	S	S
28516_1#113	GPS_KE_2013119190	ERS2862353	ERR3217497	-	Kenya	#f0892e	Africa	#867bb7	Western Kenya	-2.20927	37.4861	Kisumu	KEMRI CGHR	KEMRI	Post-PCV10	2013	Post-PCV10	-	-	-	-	Carriage	NP SWAB	Carriage	-	-	-	-	10	#dbb532	3		700	12-11-2-6-6-22-14	CC230	ST230-DLV	17	15	22	0.5	R	S	0.12	S	0.12	S	0.12	S	S
28516_1#189	GPS_KE_2013119076	ERS2862326	ERR3217573	-	Kenya	#f0892e	Africa	#867bb7	Western Kenya	-2.20927	37.4861	Kisumu	KEMRI CGHR	KEMRI	Post-PCV10	2013	Post-PCV10	-	-	-	-	Carriage	NP SWAB	Carriage	-	-	-	-	10	#dbb532	14		15784	10-9-262-17-6-22-14	CC230	ST230-TLV	17	46	35	0.5	R	S	0.25	S	0.25	S	0.25	S	S
28516_1#219	GPS_KE_2009785810	ERS2862522	ERR3217603	-	Kenya	#f0892e	Africa	#867bb7	Western Kenya	-2.20927	37.4861	Kisumu	KEMRI CGHR	KEMRI	-	2009	Pre-PCV	-	-	-	-	Carriage	NP SWAB	Carriage	-	-	-	-	10	#dbb532	3		700	12-11-2-6-6-22-14	CC230	ST230-DLV	17	15	22	0.5	R	S	0.12	S	0.12	S	0.12	S	S
28516_1#237	GPS_KE_2013119112	ERS2862338	ERR3217621	-	Kenya	#f0892e	Africa	#867bb7	Western Kenya	-2.20927	37.4861	Kisumu	KEMRI CGHR	KEMRI	Post-PCV10	2013	Post-PCV10	-	-	-	-	Carriage	NP SWAB	Carriage	-	-	-	-	10	#dbb532	3		700	12-11-2-6-6-22-14	CC230	ST230-DLV	17	15	22	0.5	R	S	0.12	S	0.12	S	0.12	S	S
28516_1#258	GPS_KE_2009787863	ERS2862132	ERR3217642	-	Kenya	#f0892e	Africa	#867bb7	Western Kenya	-2.20927	37.4861	Kisumu	KEMRI CGHR	KEMRI	-	2009	Pre-PCV	-	-	-	-	Carriage	NP SWAB	Carriage	-	-	-	-	10	#dbb532	3		700	12-11-2-6-6-22-14	CC230	ST230-DLV	17	15	22	0.5	R	S	0.12	S	0.12	S	0.12	S	S
28516_1#323	GPS_KE_2010768551	ERS2862891	ERR3217707	-	Kenya	#f0892e	Africa	#867bb7	Western Kenya	-2.20927	37.4861	Kisumu	KEMRI CGHR	KEMRI	-	2010	Pre-PCV	-	-	-	-	bacteraemia	Blood	IPD	-	-	-	-	10	#dbb532	3		700	12-11-2-6-6-22-14	CC230	ST230-DLV	17	15	22	0.5	R	S	0.12	S	0.12	S	0.12	S	S
28516_1#351	GPS_KE_2010834562	ERS2862944	ERR3217735	-	Kenya	#f0892e	Africa	#867bb7	Western Kenya	-2.20927	37.4861	Kisumu	KEMRI CGHR	KEMRI	-	2010	Pre-PCV	-	-	-	-	bacteraemia	Blood	IPD	-	-	-	-	10	#dbb532	3		700	12-11-2-6-6-22-14	CC230	ST230-DLV	17	15	22	0.5	R	S	0.12	S	0.12	S	0.12	S	S
28516_1#37	GPS_KE_2009787792	ERS2862126	ERR3217421	-	Kenya	#f0892e	Africa	#867bb7	Western Kenya	-2.20927	37.4861	Kisumu	KEMRI CGHR	KEMRI	-	2009	Pre-PCV	-	-	-	-	Carriage	NP SWAB	Carriage	-	-	-	-	10	#dbb532	3		700	12-11-2-6-6-22-14	CC230	ST230-DLV	17	15	22	0.5	R	S	0.12	S	0.12	S	0.12	S	S
28516_1#381	GPS_KE_2009818687	ERS2862169	ERR3217765	-	Kenya	#f0892e	Africa	#867bb7	Western Kenya	-2.20927	37.4861	Kisumu	KEMRI CGHR	KEMRI	-	2009	Pre-PCV	-	-	-	-	Carriage	NP SWAB	Carriage	-	-	-	-	10	#dbb532	3		700	12-11-2-6-6-22-14	CC230	ST230-DLV	17	15	22	0.5	R	S	0.12	S	0.12	S	0.12	S	S
28516_1#42	GPS_KE_2009788024	ERS2862145	ERR3217426	-	Kenya	#f0892e	Africa	#867bb7	Western Kenya	-2.20927	37.4861	Kisumu	KEMRI CGHR	KEMRI	-	2009	Pre-PCV	-	-	-	-	Carriage	NP SWAB	Carriage	-	-	-	-	10	#dbb532	3		700	12-11-2-6-6-22-14	CC230	ST230-DLV	NEW	15	22	0.5	R	S	0.12	S	0.12	S	0.12	S	S
28516_1#54	GPS_KE_2009787878	ERS2862187	ERR3217438	-	Kenya	#f0892e	Africa	#867bb7	Western Kenya	-2.20927	37.4861	Kisumu	KEMRI CGHR	KEMRI	-	2009	Pre-PCV	-	-	-	-	Carriage	NP SWAB	Carriage	-	-	-	-	10	#dbb532	3		700	12-11-2-6-6-22-14	CC230	ST230-DLV	17	15	22	0.5	R	S	0.12	S	0.12	S	0.12	S	S
28516_1#7	GPS_KE_2009818694	ERS2862171	ERR3217391	-	Kenya	#f0892e	Africa	#867bb7	Western Kenya	-2.20927	37.4861	Kisumu	KEMRI CGHR	KEMRI	-	2009	Pre-PCV	-	-	-	-	Carriage	NP SWAB	Carriage	-	-	-	-	10	#dbb532	14		230	12-19-2-17-6-22-14	CC230	ST230	17	46	35	0.5	R	S	0.25	S	0.25	S	0.25	S	S
28522_3#161	GPS_IN_P116	ERS2995273	ERR3227763	Y	India	#e49aff	Asia	#0094ff	KERALA	10.2006	76.574	Trivandrum	KIMS HOSPITAL	Kempegowda Institute of medical sciences	10	2018	Post-PCV13	F	1	2	0	Bacteraemia	Blood	IPD	-	-	QUELLUNG	19F	10	#dbb532	24F	#019755	8857	12-19-2-17-6-512-14	CC230	ST230-SLV	17	15	22	0.5	R	S	0.12	S	0.12	S	0.12	S	S
28522_3#186	GPS_IN_7861	ERS2995279	ERR3227771	Y	India	#e49aff	Asia	#0094ff	PONDICHERRY	11.93	79.83	PONDICHERRY	JIPMER	Kempegowda Institute of medical sciences	10	2018	Post-PCV13	F	22	0	0	-	Sputum	Non-invasive disease	-	-	-	-	10	#dbb532	15B		13727	12-19-2-1-6-22-26	CC230	ST230-DLV	17	16	205	2	R	S	1	S	0.5	I	0.5	S	S
28522_3#209	GPS_IN_G128	ERS2995215	ERR3227782	Y	India	#e49aff	Asia	#0094ff	KERALA	10.2006	76.574	Trivandrum	KIMS HOSPITAL	Kempegowda Institute of medical sciences	3	2018	Post-PCV13	M	45	0	0	Bacteraemia	Blood	IPD	-	-	Quellung	15B	10	#dbb532	15B		13727	12-19-2-1-6-22-26	CC230	ST230-DLV	17	16	205	2	R	S	1	S	0.5	I	0.5	S	S
28522_3#210	GPS_IN_A1917	ERS2995285	ERR3227783	Y	India	#e49aff	Asia	#0094ff	PONDICHERRY	11.93	79.83	PONDICHERRY	JIPMER	Kempegowda Institute of medical sciences	10	2018	Post-PCV13	M	75	0	0	-	Blood	IPD	-	-	-	-	10	#dbb532	19A		12474	12-19-8-83-6-146-14	CC230	ST230-TLV	17	15	NEW	0.5	R	S	0.12	S	0.12	S	0.12	S	S
28522_3#230	GPS_IN_IBT_PR	ERS2995296	ERR3227793	Y	India	#e49aff	Asia	#0094ff	PONDICHERRY	11.93	79.83	PONDICHERRY	PIMS	Kempegowda Institute of medical sciences	12	2017	Post-PCV13	F	11	0	0	0	Blood	IPD	-	-	QUELLUNG	15B	10	#dbb532	15B		13727	12-19-2-1-6-22-26	CC230	ST230-DLV	17	16	205	2	R	S	1	S	0.5	I	0.5	S	S
28522_3#241	GPS_IN_G87	ERS2995228	ERR3227798	Y	India	#e49aff	Asia	#0094ff	KERALA	10.2006	76.574	CALICUT	Malabar Institute of Medical Sciences	Kempegowda Institute of medical sciences	APR	2016	Post-PCV13	M	70	-	-	Bacteraemia	Blood	IPD	-	-	Quellung	7	10	#dbb532	24F	#019755	230	12-19-2-17-6-22-14	CC230	ST230	17	15	22	0.5	R	S	0.12	S	0.12	S	0.12	S	S
28522_3#250	GPS_IN_G130	ERS2995303	ERR3227803	Y	India	#e49aff	Asia	#0094ff	KARNATAKA	14.9567	75.7891	BANGALORE	Apollo Hospital	Kempegowda Institute of medical sciences	4	2018	Post-PCV13	M	78	0	0	Bacteraemia	Blood	IPD	-	-	Quellung	3	10	#dbb532	11A		230	12-19-2-17-6-22-14	CC230	ST230	17	NEW	35	0.5	R	S	0.25	S	0.25	S	0.25	S	S
28522_3#271	GPS_IN_P111	ERS2995321	ERR3227813	Y	India	#e49aff	Asia	#0094ff	TAMIL NADU	11.3909	78.6809	COIMBATORE	Kovai medical center and hospital	Kempegowda Institute of medical sciences	8	2018	Post-PCV13	F	0	10	0	-	BLOOD	IPD	-	-	QUELLUNG	19F	10	#dbb532	19F		8509	257-375-2-10-6-22-14	CC230	ST230-TLV	17	1	22	1	R	S	0.06	S	<= 0.06	S	0.25	S	S
28522_3#325	GPS_IN_IBT_85	ERS2995254	ERR3227831	Y	India	#e49aff	Asia	#0094ff	PONDICHERRY	11.93	79.83	PONDICHERRY	PIMS	Kempegowda Institute of medical sciences	11	2017	Post-PCV13	M	45	0	0	SEPSIS	Blood	IPD	-	-	Quellung	15B	10	#dbb532	15B		13727	12-19-2-1-6-22-26	CC230	ST230-DLV	17	16	205	2	R	S	1	S	0.5	I	0.5	S	S
28522_3#328	GPS_IN_IBT_3601	ERS2995255	ERR3227832	Y	India	#e49aff	Asia	#0094ff	PONDICHERRY	11.93	79.83	PONDICHERRY	PIMS	Kempegowda Institute of medical sciences	11	2017	Post-PCV13	M	45	0	0	Infective Endocarditis	Blood	IPD	-	-	Quellung	15B	10	#dbb532	15B		13727	12-19-2-1-6-22-26	CC230	ST230-DLV	17	16	205	2	R	S	1	S	0.5	I	0.5	S	S
28522_3#44	GPS_IN_IBT_3606	ERS2995313	ERR3227733	Y	India	#e49aff	Asia	#0094ff	PONDICHERRY	11.93	79.83	PONDICHERRY	PIMS	Kempegowda Institute of medical sciences	12	2017	Post-PCV13	M	45	0	0	FEVER	Blood	IPD	-	-	Quellung	15B	10	#dbb532	15B		13727	12-19-2-1-6-22-26	CC230	ST230-DLV	17	16	205	2	R	S	1	S	0.5	I	0.5	S	S
28522_3#48	GPS_IN_IR_514	ERS2995314	ERR3227734	Y	India	#e49aff	Asia	#0094ff	PONDICHERRY	11.93	79.83	PONDICHERRY	PIMS	Kempegowda Institute of medical sciences	12	2017	Post-PCV13	F	55	0	0	-	Sputum	Non-invasive disease	-	-	Quellung	15B	10	#dbb532	15B		13727	12-19-2-1-6-22-26	CC230	ST230-DLV	17	16	205	2	R	S	1	S	0.5	I	0.5	S	S
28832_1#107	GPS_NP_8050	ERS2994623	ERR3270728	Y	Nepal	#a1d48d	Asia	#0094ff	Kathmandu Valley	27.7167	85.3667	Kathmandu	Patan Hospital	Oxford Vaccine Group	NOV	2017	Post-PCV10	M	1.00822	-	-	Healthy	NP swab	Carriage	-	-	Quellung	6A	10	#dbb532	6A		3135	5-19-2-17-6-22-9	CC230	ST230-DLV	0	1	0	0.06	S	S	0.06	S	<= 0.06	S	<= 0.06	S	S
28832_1#117	GPS_NP_8008	ERS2994628	ERR3270734	Y	Nepal	#a1d48d	Asia	#0094ff	Kathmandu Valley	27.7167	85.3667	Kathmandu	Patan Hospital	Oxford Vaccine Group	NOV	2017	Post-PCV10	F	-	9	2	Healthy	NP swab	Carriage	-	-	Quellung	17F	10	#dbb532	17F		2355	2-19-2-17-15-22-17	CC230	ST230-SLV	79	26	194	0.06	S	S	0.06	S	<= 0.06	S	0.12	S	S
28832_1#121	GPS_NP_8054	ERS2994655	ERR3270736	Y	Nepal	#a1d48d	Asia	#0094ff	Kathmandu Valley	27.7167	85.3667	Kathmandu	Patan Hospital	Oxford Vaccine Group	NOV	2017	Post-PCV10	F	-	7	26	Healthy	NP swab	Carriage	-	-	Quellung	19F	10	#dbb532	19F		16710	12-375-2-10-11-22-14	CC230	ST230-TLV	17	1	22	1	R	S	0.06	S	<= 0.06	S	0.25	S	S
28832_1#170	GPS_NP_9160	ERS2994711	ERR3270761	Y	Nepal	#a1d48d	Asia	#0094ff	Kathmandu Valley	27.7167	85.3667	Kathmandu	Patan Hospital	Oxford Vaccine Group	OCT	2017	Post-PCV10	M	-	7	15	Pneumonia	NP swab	unknown	-	-	Quellung	10A	10	#dbb532	10A		11021	5-19-2-17-6-1-9	CC230	ST230-TLV	150	1	22	0.25	R	S	0.06	S	<= 0.06	S	0.12	S	S
28832_1#178	GPS_NP_9171	ERS2994718	ERR3270765	Y	Nepal	#a1d48d	Asia	#0094ff	Kathmandu Valley	27.7167	85.3667	Kathmandu	Patan Hospital	Oxford Vaccine Group	SEP	2017	Post-PCV10	F	4	-	-	Pneumonia	NP swab	unknown	-	-	Quellung	19F	10	#dbb532	19F		10879	12-375-2-10-6-22-14	CC230	ST230-DLV	17	1	22	1	R	S	0.06	S	<= 0.06	S	0.25	S	S
28832_1#181	GPS_NP_9159	ERS2994719	ERR3270766	Y	Nepal	#a1d48d	Asia	#0094ff	Kathmandu Valley	27.7167	85.3667	Kathmandu	Patan Hospital	Oxford Vaccine Group	OCT	2017	Post-PCV10	F	-	7	16	Pneumonia	NP swab	unknown	-	-	Quellung	10A	10	#dbb532	10A		11021	5-19-2-17-6-1-9	CC230	ST230-TLV	150	1	22	0.25	R	S	0.06	S	<= 0.06	S	0.12	S	S
28832_1#237	GPS_NP_8040	ERS2994662	ERR3270794	Y	Nepal	#a1d48d	Asia	#0094ff	Kathmandu Valley	27.7167	85.3667	Kathmandu	Patan Hospital	Oxford Vaccine Group	NOV	2017	Post-PCV10	M	1.29384	-	-	Healthy	NP swab	Carriage	-	-	Quellung	19F	10	#dbb532	19F		8509	257-375-2-10-6-22-14	CC230	ST230-TLV	17	1	22	1	R	S	0.06	S	<= 0.06	S	0.25	S	S
28832_1#25	GPS_NP_8085	ERS2994602	ERR3270702	Y	Nepal	#a1d48d	Asia	#0094ff	Kathmandu Valley	27.7167	85.3667	Kathmandu	Patan Hospital	Oxford Vaccine Group	DEC	2017	Post-PCV10	F	1.88539	-	-	Healthy	NP swab	Carriage	-	-	Quellung	10A	10	#dbb532	10A		16721	5-19-2-3-6-1-9	singleton	-	150	1	22	0.25	R	S	0.06	S	<= 0.06	S	0.12	S	S
28832_1#300	GPS_NP_9029	ERS2995051	ERR3270825	Y	Nepal	#a1d48d	Asia	#0094ff	Kathmandu Valley	27.7167	85.3667	Kathmandu	Patan Hospital	Oxford Vaccine Group	JUN	2016	Post-PCV10	M	6.8	-	-	Pneumonia	NP swab	unknown	-	-	Quellung	1	10	#dbb532	19F		10879	12-375-2-10-6-22-14	CC230	ST230-DLV	17	1	22	1	R	S	0.06	S	<= 0.06	S	0.25	S	S
28832_1#48	GPS_NP_8048	ERS2994607	ERR3270707	Y	Nepal	#a1d48d	Asia	#0094ff	Kathmandu Valley	27.7167	85.3667	Kathmandu	Patan Hospital	Oxford Vaccine Group	NOV	2017	Post-PCV10	F	1.11073	-	-	Healthy	NP swab	Carriage	-	-	Quellung	10A	10	#dbb532	10A		3135	5-19-2-17-6-22-9	CC230	ST230-DLV	150	1	22	0.25	R	S	0.06	S	<= 0.06	S	0.12	S	S
29102_1#105	GPS_NP_9019	ERS2995067	ERR3303243	Y	Nepal	#a1d48d	Asia	#0094ff	Kathmandu Valley	27.7167	85.3667	Kathmandu	Patan Hospital	Oxford Vaccine Group	SEP	2016	Post-PCV10	M	-	11	1	Pneumonia	NP swab	unknown	-	-	Quellung	10A	10	#dbb532	10A		11052	5-19-2-17-6-19-9	CC230	ST230-TLV	150	1	NEW	0.25	R	S	0.12	S	<= 0.06	S	0.12	S	S
29102_1#125	GPS_NP_8274	ERS2995039	ERR3303263	Y	Nepal	#a1d48d	Asia	#0094ff	Kathmandu Valley	27.7167	85.3667	Kathmandu	Patan Hospital	Oxford Vaccine Group	MAY	2018	Post-PCV10	F	3.29315	-	-	Healthy	NP swab	Carriage	-	-	Quellung	-	10	#dbb532	19A		5034	12-19-2-17-6-22-5	CC230	ST230-SLV	17	15	22	0.5	R	S	0.12	S	0.12	S	0.12	S	S
29102_1#134	GPS_NP_9014	ERS2995046	ERR3303272	Y	Nepal	#a1d48d	Asia	#0094ff	Kathmandu Valley	27.7167	85.3667	Kathmandu	Patan Hospital	Oxford Vaccine Group	SEP	2016	Post-PCV10	M	1.9	-	-	Pneumonia	NP swab	unknown	-	-	Quellung	19F	10	#dbb532	19F		8509	257-375-2-10-6-22-14	CC230	ST230-TLV	17	1	22	1	R	S	0.06	S	<= 0.06	S	0.25	S	S
29102_1#136	GPS_NP_9077	ERS2994853	ERR3303274	Y	Nepal	#a1d48d	Asia	#0094ff	Kathmandu Valley	27.7167	85.3667	Kathmandu	Patan Hospital	Oxford Vaccine Group	FEB	2015	Intro-PCV10	M	8.8	-	-	Pneumonia	NP swab	unknown	-	-	Quellung	10A	10	#dbb532	10A		3135	5-19-2-17-6-22-9	CC230	ST230-DLV	150	1	22	0.25	R	S	0.06	S	<= 0.06	S	0.12	S	S
29102_1#155	GPS_NP_8116	ERS2994755	ERR3303293	Y	Nepal	#a1d48d	Asia	#0094ff	Kathmandu Valley	27.7167	85.3667	Kathmandu	Patan Hospital	Oxford Vaccine Group	DEC	2017	Post-PCV10	M	1.99338	-	-	Healthy	NP swab	Carriage	-	-	Quellung	10A	10	#dbb532	10A		16740	45-19-2-17-6-19-9	CC230	ST230-TLV	150	1	NEW	0.25	R	S	0.12	S	<= 0.06	S	0.12	S	S
29102_1#161	GPS_NP_8141	ERS2994757	ERR3303299	Y	Nepal	#a1d48d	Asia	#0094ff	Kathmandu Valley	27.7167	85.3667	Kathmandu	Patan Hospital	Oxford Vaccine Group	DEC	2017	Post-PCV10	F	1.78836	-	-	Healthy	NP swab	Carriage	-	-	Quellung	19F	10	#dbb532	19F		16710	12-375-2-10-11-22-14	CC230	ST230-TLV	17	1	22	1	R	S	0.06	S	<= 0.06	S	0.25	S	S
29102_1#162	GPS_NP_8277	ERS2994860	ERR3303300	Y	Nepal	#a1d48d	Asia	#0094ff	Kathmandu Valley	27.7167	85.3667	Kathmandu	Patan Hospital	Oxford Vaccine Group	MAY	2018	Post-PCV10	M	-	9	-	Healthy	NP swab	Carriage	-	-	Quellung	7B	10	#dbb532	7B		1553	6-5-2-17-6-22-14	CC230	ST230-DLV	17	1	22	1	R	S	0.06	S	<= 0.06	S	0.25	S	S
29102_1#209	GPS_NP_9095	ERS2994973	ERR3303347	Y	Nepal	#a1d48d	Asia	#0094ff	Kathmandu Valley	27.7167	85.3667	Kathmandu	Patan Hospital	Oxford Vaccine Group	Apr	2018	Post-PCV10	M	2.59703	-	-	Pneumonia	NP swab	unknown	-	-	Quellung	17F	10	#dbb532	17F		2355	2-19-2-17-15-22-17	CC230	ST230-SLV	79	26	194	0.06	S	S	0.06	S	<= 0.06	S	0.12	S	S
29102_1#270	GPS_NP_8182	ERS2994799	ERR3303408	Y	Nepal	#a1d48d	Asia	#0094ff	Kathmandu Valley	27.7167	85.3667	Kathmandu	Patan Hospital	Oxford Vaccine Group	MAY	2018	Post-PCV10	M	3.08767	-	-	Healthy	NP swab	Carriage	-	-	Quellung	7B	10	#dbb532	7B		1553	6-5-2-17-6-22-14	CC230	ST230-DLV	17	1	22	1	R	S	0.06	S	<= 0.06	S	0.25	S	S
29102_1#292	GPS_NP_8183	ERS2994807	ERR3303430	Y	Nepal	#a1d48d	Asia	#0094ff	Kathmandu Valley	27.7167	85.3667	Kathmandu	Patan Hospital	Oxford Vaccine Group	MAY	2018	Post-PCV10	M	-	9.40274	12	Healthy	NP swab	Carriage	-	-	Quellung	7B	10	#dbb532	7B		1553	6-5-2-17-6-22-14	CC230	ST230-DLV	17	1	22	1	R	S	0.06	S	<= 0.06	S	0.25	S	S
29102_1#294	GPS_NP_8164	ERS2995002	ERR3303432	Y	Nepal	#a1d48d	Asia	#0094ff	Kathmandu Valley	27.7167	85.3667	Kathmandu	Patan Hospital	Oxford Vaccine Group	MAY	2018	Post-PCV10	M	-	9.0411	-	Healthy	NP swab	Carriage	-	-	Quellung	7B	10	#dbb532	7B		1553	6-5-2-17-6-22-14	CC230	ST230-DLV	17	1	22	1	R	S	0.06	S	<= 0.06	S	0.25	S	S
29102_1#313	GPS_NP_8184	ERS2994815	ERR3303451	Y	Nepal	#a1d48d	Asia	#0094ff	Kathmandu Valley	27.7167	85.3667	Kathmandu	Patan Hospital	Oxford Vaccine Group	MAY	2018	Post-PCV10	M	-	9.66575	21	Healthy	NP swab	Carriage	-	-	Quellung	7B	10	#dbb532	7B		1553	6-5-2-17-6-22-14	CC230	ST230-DLV	17	1	22	1	R	S	0.06	S	<= 0.06	S	0.25	S	S
[truncated: 212 more rows]
[truncated: 65 more columns]

## Sheet: France
ID	Sample name	Public name	Sanger id	ERS	ERR	Streptococcus.pneumoniae	Total.Length	No.Contigs	Genome.Covered	Depth.of.Coverage	X.Het.SNPs.Total.No.of.SNPs	qc	Study Name	Selection Random	Country	Region__autocolour	latitude	longitude	City	Facility where collected	Submitting Institution	Month	Year	PCV_period__autocolour	Gender__autocolour	Age_Years__autocolour	Age_months	Age_days	Disease__autocolour	Clinical_manifest__autocolour	Source__autocolour	HIV status	Underlying conditions	Phenotypic Serotype Method	Phenotypic Serotype	Sequence Type	aroe	gdh	gki	recp	spi	xpt	ddl	AST_Method_Penicillin	Penicillin	Penicillin_meningitis_cutoff_CLSI	Penicillin_meningitis_cutoff_CLSI__colour	AST_Method_Amoxicillin	Amoxicillin
[truncated: 420 more rows]
[truncated: 112 more columns]
